# Supplementary material for: Identification of Novel Therapeutic Targets for MAFLD Based on Bioinformatics Analysis Combined with Mendelian Randomization
Source: Int J Mol Sci. 2025 Mar 29;26(7):3166. doi: 10.3390/ijms26073166 (PMC11989663; doi:10.3390/ijms26073166)
Supplement: Supplementary file 1 [file ijms-26-03166-s001.zip]

Archive with 3 entries (3 files):
- Additional file 1.xlsx
- Fig. S1.tiff
- Fig. S2.tiff
