# Supplementary material for: Identification of Novel Therapeutic Targets for MAFLD Based on Bioinformatics Analysis Combined with Mendelian Randomization
Source: Int J Mol Sci. 2025 Mar 29;26(7):3166. doi: 10.3390/ijms26073166 (PMC11989663; doi:10.3390/ijms26073166)
Supplement: Supplementary file 1 [file ijms-26-03166-s001.zip › Additional file 1.xlsx]

## Sheet: Table S1
A comprehensive list of differential genes in GSE89632.
gene	group1	logFC	AveExpr	t	P.Value	adj.P.Val	B
C1orf51	up	2.99528	11.849	19.3837	1.72e-28	3.58e-24	53.9741
MIR21	down	-2.0701	11.922	-17.0348	1.79e-25	1.86e-21	47.3323
FOSB	down	-4.3248	11.0252	-15.8164	8.43e-24	5.85e-20	43.6181
MYC	down	-2.62183	11.9738	-15.588	1.77e-23	9.22e-20	42.9004
AXUD1	down	-1.67221	13.205	-15.4742	2.57e-23	1.07e-19	42.5403
JUNB	down	-2.7412	11.4738	-14.6797	3.62e-22	1.25e-18	39.9779
FAM107A	down	-2.07307	11.8523	-14.325	1.21e-21	3.16e-18	38.8065
GADD45B	down	-1.38644	13.5272	-14.3237	1.21e-21	3.16e-18	38.8021
ADAMTS1	down	-2.39416	11.6836	-14.0349	3.28e-21	7.58e-18	37.8358
HIST1H2AC	up	1.94273	13.6809	13.9297	4.72e-21	9.83e-18	37.4807
SOCS2	down	-1.89249	12.6411	-13.8542	6.14e-21	1.16e-17	37.2252
PPP1R15A	down	-1.72337	12.0002	-13.7868	7.77e-21	1.35e-17	36.9962
ARID5B	down	-1.21021	12.9656	-13.6976	1.06e-20	1.62e-17	36.6926
PPRC1	down	-1.43018	12.7477	-13.6894	1.09e-20	1.62e-17	36.6645
EPHA2	down	-1.77744	11.0014	-13.6334	1.33e-20	1.84e-17	36.4733
CEBPD	down	-1.27474	13.1989	-13.6038	1.48e-20	1.92e-17	36.3719
PHLDA1	down	-1.88718	11.7535	-13.4571	2.47e-20	3.03e-17	35.8682
THBS1	down	-1.98686	12.8922	-13.1384	7.68e-20	8.88e-17	34.7637
FOSL2	down	-1.94637	11.4186	-12.9888	1.31e-19	1.41e-16	34.2402
RFXDC2	up	1.0358	10.0309	12.9799	1.36e-19	1.41e-16	34.2093
WNT5A	up	1.55696	11.4175	12.8861	1.9e-19	1.88e-16	33.8793
APOLD1	down	-2.55514	10.6805	-12.793	2.66e-19	2.52e-16	33.5508
PIM1	down	-1.98999	12.8717	-12.6242	4.91e-19	4.44e-16	32.9526
SOCS3	down	-1.76935	9.81879	-12.588	5.6e-19	4.64e-16	32.8238
PELI1	down	-1.04704	13.5506	-12.5809	5.75e-19	4.64e-16	32.7982
RP5-1022P6.2	no_change	-0.827998	13.0352	-12.5721	5.94e-19	4.64e-16	32.7669
AGPAT9	down	-1.40749	12.2892	-12.5671	6.05e-19	4.64e-16	32.7492
C13orf15	down	-1.71151	12.5241	-12.5556	6.31e-19	4.64e-16	32.7083
MAP3K8	down	-1.47653	12.2819	-12.5491	6.46e-19	4.64e-16	32.685
UHRF1	up	1.79056	10.0379	12.5292	6.94e-19	4.75e-16	32.6141
PPP2R2A	no_change	-0.578016	13.4862	-12.5245	7.07e-19	4.75e-16	32.5971
TSC22D2	no_change	-0.829741	13.4069	-12.4704	8.61e-19	5.6e-16	32.4039
FOS	down	-2.82606	12.9339	-12.4152	1.05e-18	6.65e-16	32.2062
C10orf140	up	2.45727	10.7347	12.1633	2.66e-18	1.63e-15	31.2994
AKTIP	no_change	0.578317	13.2289	12.1373	2.93e-18	1.75e-15	31.2051
CYR61	down	-2.0318	12.811	-12.0764	3.68e-18	2.13e-15	30.9846
KLF6	down	-1.44956	12.0878	-12.0297	4.37e-18	2.46e-15	30.8147
TMEM169	up	1.47877	10.8462	11.9202	6.57e-18	3.51e-15	30.4162
NAT8B	up	1.94127	11.5065	11.9199	6.58e-18	3.51e-15	30.4151
FILIP1L	down	-1.50525	11.2786	-11.8258	9.35e-18	4.87e-15	30.071
LOC55908	up	1.64693	12.9237	11.7798	1.11e-17	5.64e-15	29.9026
RNF43	up	1.6972	11.2937	11.7624	1.19e-17	5.88e-15	29.8386
PNRC1	down	-2.05445	11.3552	-11.7115	1.44e-17	6.95e-15	29.6518
SLC38A2	no_change	-0.35955	14.5994	-11.6113	2.09e-17	9.9e-15	29.2828
ADRB2	no_change	-0.814766	13.8132	-11.5502	2.63e-17	1.22e-14	29.0573
GADD45G	down	-2.58884	11.6574	-11.5395	2.74e-17	1.24e-14	29.0179
ATF3	no_change	-0.961896	9.89505	-11.4347	4.08e-17	1.81e-14	28.6296
LOC730417	up	2.52807	11.7197	11.4265	4.2e-17	1.82e-14	28.5992
CCL2	down	-1.76485	13.0962	-11.4035	4.59e-17	1.95e-14	28.5138
ZC3H12A	down	-2.2396	10.4187	-11.3557	5.5e-17	2.29e-14	28.3361
ADM	no_change	-0.830508	13.3287	-11.3209	6.28e-17	2.56e-14	28.2066
BCL3	down	-1.36269	12.531	-11.2897	7.07e-17	2.82e-14	28.0904
HBEGF	down	-1.76183	10.4515	-11.2848	7.2e-17	2.82e-14	28.0722
TRIB1	no_change	-0.598092	14.7393	-11.2809	7.31e-17	2.82e-14	28.0577
BCL6	down	-1.43347	12.1883	-11.2337	8.75e-17	3.31e-14	27.8813
RALGDS	down	-1.55009	11.0981	-11.2293	8.89e-17	3.31e-14	27.8651
NFIL3	no_change	-0.970155	14.0671	-11.2075	9.66e-17	3.53e-14	27.7837
ITPRIP	no_change	-0.979271	11.9958	-11.1524	1.19e-16	4.28e-14	27.5775
ZNF226	no_change	0.748764	12.4917	11.0405	1.83e-16	6.42e-14	27.1576
BCAR3	no_change	0.969463	12.006	11.0376	1.85e-16	6.42e-14	27.1468
NUPR1	no_change	0.83103	13.5642	10.9394	2.7e-16	9.21e-14	26.7773
JUN	down	-1.40148	13.8698	-10.9321	2.77e-16	9.32e-14	26.7496
RHOB	no_change	-0.706777	14.1297	-10.8858	3.31e-16	1.1e-13	26.5751
P8	up	1.02333	12.9533	10.8294	4.12e-16	1.32e-13	26.3619
SGK	no_change	-0.748464	14.674	-10.8286	4.13e-16	1.32e-13	26.3588
RGS2	down	-1.50957	12.3946	-10.8012	4.59e-16	1.45e-13	26.2549
IL8	down	-2.30539	10.7701	-10.7893	4.81e-16	1.49e-13	26.2099
CYP7A1	up	2.87872	12.3009	10.7858	4.87e-16	1.49e-13	26.197
SLITRK3	down	-2.68662	11.7095	-10.7043	6.68e-16	2.02e-13	25.8879
FOSL1	down	-2.37312	10.0683	-10.6899	7.06e-16	2.1e-13	25.8332
LDLR	down	-1.01364	13.7306	-10.6796	7.35e-16	2.16e-13	25.7939
RGS1	down	-1.35592	11.5281	-10.6653	7.77e-16	2.25e-13	25.7397
PTGS2	down	-1.8529	11.3221	-10.6342	8.76e-16	2.5e-13	25.6214
SERTAD1	down	-1.11381	13.1273	-10.6067	9.75e-16	2.74e-13	25.5168
MAFF	down	-1.29122	9.05063	-10.522	1.36e-15	3.76e-13	25.1937
ARL14	down	-2.08184	9.95518	-10.4913	1.53e-15	4.13e-13	25.0765
C21orf63	down	-1.22235	11.086	-10.4881	1.55e-15	4.13e-13	25.0646
TM4SF1	no_change	-0.727552	14.2093	-10.4878	1.55e-15	4.13e-13	25.0633
NAMPT	no_change	-0.981743	13.9083	-10.442	1.85e-15	4.88e-13	24.8882
RAB26	up	1.22964	12.9879	10.4213	2.01e-15	5.22e-13	24.809
IRAK3	down	-1.16816	11.1765	-10.411	2.09e-15	5.37e-13	24.7694
C17orf96	down	-1.51196	11.0188	-10.3805	2.35e-15	5.97e-13	24.6529
CCDC90B	no_change	0.498794	14.1436	10.3767	2.39e-15	5.99e-13	24.6381
SLC2A3	down	-1.52791	12.4906	-10.3638	2.51e-15	6.22e-13	24.5889
CRISPLD2	down	-1.55499	12.3991	-10.3136	3.05e-15	7.4e-13	24.3963
FAM46A	no_change	-0.525835	14.3106	-10.3133	3.06e-15	7.4e-13	24.3951
IFIT2	up	1.2252	12.8009	10.2847	3.42e-15	8.18e-13	24.2853
GINS2	up	1.65434	11.1205	10.2743	3.56e-15	8.36e-13	24.2453
SRF	no_change	-0.863994	13.2076	-10.2733	3.58e-15	8.36e-13	24.2415
RRS1	down	-1.66625	11.9265	-10.2243	4.33e-15	1e-12	24.053
CDH19	no_change	-0.668938	9.93164	-10.1991	4.78e-15	1.09e-12	23.9561
IL1RL1	down	-2.07776	9.93828	-10.1916	4.93e-15	1.11e-12	23.927
RMND1	up	1.07621	11.8735	10.1845	5.06e-15	1.13e-12	23.8998
KRT222	up	1.85906	10.6077	10.169	5.38e-15	1.19e-12	23.8401
SIPA1L2	down	-1.26842	13.2028	-10.0943	7.22e-15	1.58e-12	23.5519
C1orf203	up	1.35434	11.6207	10.0606	8.24e-15	1.78e-12	23.4218
RTP3	up	1.9168	13.5068	10.0593	8.28e-15	1.78e-12	23.4167
CCDC121	no_change	0.868243	9.74114	10.0484	8.65e-15	1.84e-12	23.3745
SENP8	no_change	0.778106	10.9273	10.0316	9.24e-15	1.94e-12	23.3097
PLAUR	down	-1.37395	10.4941	-10.0293	9.32e-15	1.94e-12	23.3009
SDC4	down	-1.38267	13.226	-10.0144	9.89e-15	2.04e-12	23.2429
ELL	no_change	-0.88856	11.0514	-10.0103	1e-14	2.05e-12	23.2274
NDUFA6	no_change	0.489939	13.1785	9.99984	1.05e-14	2.12e-12	23.1867
GPRC5A	down	-1.70534	9.98992	-9.95642	1.24e-14	2.49e-12	23.0186
SIK1	down	-1.31583	9.55824	-9.94846	1.28e-14	2.54e-12	22.9878
SKP2	no_change	0.778738	12.2764	9.94335	1.31e-14	2.57e-12	22.968
C14orf167	no_change	0.922591	13.2203	9.94005	1.33e-14	2.58e-12	22.9552
HIVEP1	down	-1.30973	12.1801	-9.93646	1.34e-14	2.59e-12	22.9413
KBTBD3	no_change	0.901982	11.1962	9.91085	1.49e-14	2.84e-12	22.842
GMNN	no_change	0.732022	12.8808	9.90314	1.53e-14	2.88e-12	22.8121
IL4R	down	-1.32568	11.5539	-9.90259	1.54e-14	2.88e-12	22.8099
ERN1	no_change	-0.910822	11.5033	-9.88849	1.62e-14	3.02e-12	22.7552
IL6	down	-3.00641	10.1355	-9.87684	1.7e-14	3.13e-12	22.71
RBPMS	no_change	-0.885561	10.9298	-9.87071	1.74e-14	3.18e-12	22.6862
PFKFB3	down	-1.14804	13.1659	-9.85642	1.84e-14	3.34e-12	22.6307
HEXIM2	up	1.04647	12.0355	9.83089	2.04e-14	3.66e-12	22.5315
C10orf10	down	-1.72774	12.2062	-9.81797	2.15e-14	3.82e-12	22.4813
TMEM42	no_change	0.958337	12.9733	9.81498	2.17e-14	3.83e-12	22.4697
SLC29A1	no_change	0.685192	11.0786	9.79094	2.39e-14	4.15e-12	22.3762
P4HA1	down	-1.37342	12.5195	-9.7905	2.39e-14	4.15e-12	22.3745
TTC31	no_change	0.737348	12.727	9.71103	3.28e-14	5.65e-12	22.0651
CXCL2	no_change	-0.832775	13.801	-9.6873	3.6e-14	6.15e-12	21.9726
SGK1	no_change	-0.799601	14.0853	-9.68086	3.7e-14	6.26e-12	21.9475
ETS2	down	-1.12228	13.4734	-9.66981	3.86e-14	6.49e-12	21.9045
IER3	down	-1.91374	11.4309	-9.66459	3.95e-14	6.57e-12	21.8841
FBXO27	no_change	0.960384	10.0739	9.66171	3.99e-14	6.59e-12	21.8728
TNFRSF1A	down	-1.02721	11.9888	-9.65956	4.02e-14	6.6e-12	21.8645
TBX10	up	1.2892	10.2037	9.64828	4.21e-14	6.85e-12	21.8205
ZFP36	down	-1.62096	10.5256	-9.62032	4.7e-14	7.59e-12	21.7113
C5AR1	down	-1.49636	11.2827	-9.59251	5.25e-14	8.41e-12	21.6027
C6orf130	no_change	0.710728	13.45	9.58667	5.38e-14	8.55e-12	21.5799
CEBPA	up	1.68891	13.7861	9.57115	5.72e-14	8.96e-12	21.5192
SOCS1	down	-1.98451	10.7071	-9.57013	5.74e-14	8.96e-12	21.5152
PIM3	down	-1.36809	10.636	-9.56783	5.8e-14	8.96e-12	21.5062
ASPM	up	1.21192	10.2033	9.56723	5.81e-14	8.96e-12	21.5039
NFKBIZ	down	-1.08019	12.6782	-9.55604	6.07e-14	9.3e-12	21.4601
TUBG1	no_change	0.648032	11.5211	9.54743	6.29e-14	9.55e-12	21.4265
LATS2	no_change	-0.745971	10.8147	-9.51891	7.04e-14	1.06e-11	21.3149
SPRY4	no_change	-0.96231	10.9403	-9.47882	8.26e-14	1.24e-11	21.158
KIAA0040	down	-1.82517	10.6912	-9.46479	8.74e-14	1.3e-11	21.103
ZKSCAN4	no_change	0.762862	11.445	9.44552	9.44e-14	1.39e-11	21.0275
DOLPP1	no_change	0.616762	13.1362	9.43133	9.98e-14	1.46e-11	20.9719
HMMR	no_change	0.870316	10.7716	9.42526	1.02e-13	1.49e-11	20.9481
FRAT1	up	1.33701	11.0258	9.41978	1.05e-13	1.51e-11	20.9266
UCK1	no_change	0.933578	11.4866	9.40963	1.09e-13	1.56e-11	20.8868
NAGS	up	1.57679	11.2516	9.40077	1.13e-13	1.61e-11	20.8521
TRMT11	no_change	-0.676651	12.1077	-9.39238	1.17e-13	1.64e-11	20.8192
MAL2	no_change	0.961846	12.8536	9.39197	1.17e-13	1.64e-11	20.8176
MOGAT2	up	1.38315	10.0965	9.35882	1.33e-13	1.86e-11	20.6875
NLF2	down	-1.60271	9.6621	-9.35766	1.34e-13	1.86e-11	20.6829
NCRNA00120	no_change	-0.846165	10.6084	-9.34805	1.39e-13	1.92e-11	20.6452
TYMS	up	1.20137	10.2693	9.34653	1.4e-13	1.92e-11	20.6392
GLT8D1	no_change	0.775571	11.375	9.3006	1.68e-13	2.28e-11	20.4588
KDELC1	no_change	0.631623	12.0551	9.30016	1.69e-13	2.28e-11	20.4571
TGFBR3	no_change	-0.714011	12.9109	-9.2979	1.7e-13	2.29e-11	20.4482
ATP2B4	no_change	-0.811517	12.1634	-9.29097	1.75e-13	2.33e-11	20.4209
PRKAB2	no_change	0.787216	13.4665	9.28175	1.82e-13	2.41e-11	20.3847
SLC25A34	up	1.81857	11.6945	9.27111	1.89e-13	2.5e-11	20.3429
IFNGR1	no_change	-0.538546	14.242	-9.26757	1.92e-13	2.52e-11	20.3289
C5orf54	no_change	0.975076	11.7928	9.25342	2.03e-13	2.65e-11	20.2733
C18orf56	up	1.4969	12.0318	9.24881	2.07e-13	2.68e-11	20.2552
KCNK1	down	-1.56705	11.8753	-9.24302	2.12e-13	2.72e-11	20.2324
NR4A1	down	-1.66545	9.49076	-9.20727	2.45e-13	3.12e-11	20.0917
RBMS1	no_change	-0.507856	11.16	-9.20298	2.49e-13	3.16e-11	20.0748
DLEU1	up	1.26989	12.2794	9.20127	2.51e-13	3.16e-11	20.0681
THBD	down	-1.87015	11.3717	-9.18297	2.7e-13	3.38e-11	19.996
SLC23A1	no_change	0.647287	12.7788	9.1683	2.86e-13	3.56e-11	19.9382
S100P	down	-1.82237	11.6523	-9.14955	3.08e-13	3.82e-11	19.8644
SPSB1	down	-1.92433	11.7224	-9.12121	3.45e-13	4.26e-11	19.7526
UGT2B11	no_change	0.968242	12.9899	9.10557	3.68e-13	4.49e-11	19.691
FOXO1	down	-1.06931	12.9744	-9.10487	3.69e-13	4.49e-11	19.6882
FNBP1L	no_change	0.701754	11.9897	9.10368	3.71e-13	4.49e-11	19.6835
HAS2	down	-1.19278	9.46381	-9.09998	3.76e-13	4.53e-11	19.6689
FLJ36031	down	-1.35363	12.312	-9.09822	3.79e-13	4.53e-11	19.662
CSRNP2	no_change	-0.616266	11.9652	-9.08547	3.99e-13	4.74e-11	19.6117
TNFSF10	no_change	0.995828	13.7349	9.06811	4.27e-13	5.06e-11	19.5432
EGR1	down	-1.79837	13.5797	-9.06488	4.33e-13	5.09e-11	19.5305
ZNF187	no_change	0.69255	9.75112	9.04368	4.72e-13	5.52e-11	19.4468
FBXO2	up	1.21524	11.6704	9.04133	4.76e-13	5.54e-11	19.4375
NR4A2	down	-1.52505	10.0164	-9.03059	4.97e-13	5.75e-11	19.3951
TMEM19	no_change	0.715516	11.208	9.00636	5.48e-13	6.3e-11	19.2995
EMP1	down	-1.92984	12.2217	-9.00342	5.54e-13	6.34e-11	19.2878
KLF11	down	-1.28956	12.3023	-8.99938	5.63e-13	6.41e-11	19.2719
SNORD19	no_change	-0.928956	9.41227	-8.98301	6.02e-13	6.81e-11	19.2072
CRY1	no_change	-0.549833	13.1746	-8.97073	6.32e-13	7.11e-11	19.1587
SLC11A1	down	-1.05628	9.30165	-8.96232	6.54e-13	7.32e-11	19.1254
ZNF286C	no_change	-0.620915	12.2959	-8.9326	7.37e-13	8.21e-11	19.0079
ANKS4B	up	1.43696	11.5395	8.92713	7.53e-13	8.34e-11	18.9863
MBNL2	no_change	-0.761765	13.0683	-8.92436	7.62e-13	8.39e-11	18.9754
FAH	no_change	0.380359	13.8297	8.91758	7.83e-13	8.58e-11	18.9485
LRRC20	no_change	0.569681	10.44	8.89775	8.48e-13	9.23e-11	18.8701
FBXO6	no_change	0.648126	12.6593	8.89566	8.55e-13	9.23e-11	18.8618
C7orf25	no_change	0.729799	12.0922	8.89556	8.56e-13	9.23e-11	18.8614
OPTN	no_change	0.467336	13.297	8.89194	8.68e-13	9.32e-11	18.8471
CLCF1	down	-1.35677	9.88653	-8.88424	8.95e-13	9.56e-11	18.8166
CDC42EP3	down	-1.13436	12.3168	-8.87122	9.44e-13	1e-10	18.7651
TNFSF14	down	-1.26981	10.8865	-8.86483	9.68e-13	1.02e-10	18.7398
PROK2	down	-1.86895	10.5453	-8.85566	1e-12	1.06e-10	18.7035
HDHD3	no_change	0.661909	14.7451	8.85324	1.01e-12	1.06e-10	18.6939
TCFL5	no_change	0.681675	12.6031	8.8516	1.02e-12	1.06e-10	18.6874
C19orf25	up	1.00031	10.4403	8.84463	1.05e-12	1.09e-10	18.6598
FLJ42280	up	1.0973	10.9563	8.84323	1.06e-12	1.09e-10	18.6543
VNN3	down	-1.29277	11.4436	-8.84093	1.07e-12	1.09e-10	18.6452
GMEB2	no_change	-0.487028	12.6278	-8.83999	1.07e-12	1.09e-10	18.6415
PADI4	down	-1.4833	10.0513	-8.83791	1.08e-12	1.1e-10	18.6332
CISH	down	-1.59362	12.2001	-8.82523	1.14e-12	1.15e-10	18.583
MGC12965	up	1.11004	11.6483	8.81097	1.2e-12	1.21e-10	18.5265
MIR564	up	1.15427	9.64336	8.80908	1.21e-12	1.21e-10	18.5191
C8orf4	no_change	-0.540209	14.2094	-8.80313	1.24e-12	1.24e-10	18.4955
TADA1L	no_change	0.785641	12.7664	8.78703	1.33e-12	1.31e-10	18.4317
NHEJ1	no_change	0.825481	12.238	8.76641	1.44e-12	1.42e-10	18.35
ISM1	up	1.08295	9.59897	8.76264	1.46e-12	1.43e-10	18.335
MPZL2	no_change	0.65915	11.6735	8.76186	1.47e-12	1.43e-10	18.332
TUBB6	down	-1.15021	10.3252	-8.74403	1.58e-12	1.53e-10	18.2612
ASIP	no_change	-0.929241	10.427	-8.74309	1.58e-12	1.53e-10	18.2575
CYBASC3	no_change	0.495952	11.9729	8.74226	1.59e-12	1.53e-10	18.2542
NOL3	up	1.02956	10.011	8.73856	1.61e-12	1.55e-10	18.2396
FGFR1	no_change	-0.727758	10.1324	-8.71983	1.74e-12	1.66e-10	18.1653
ZNF121	no_change	-0.7297	10.6826	-8.7	1.88e-12	1.79e-10	18.0866
TBX3	up	1.06048	11.2817	8.6708	2.12e-12	2e-10	17.9708
NCOA7	down	-1.02849	13.0427	-8.66938	2.13e-12	2.01e-10	17.9652
DBP	up	1.86222	10.3421	8.66727	2.15e-12	2.01e-10	17.9568
MUTED	no_change	0.689011	12.7092	8.65952	2.22e-12	2.07e-10	17.926
LOC730101	up	1.42123	10.5472	8.64811	2.32e-12	2.16e-10	17.8807
TCF1	no_change	0.586634	10.5222	8.63236	2.47e-12	2.29e-10	17.8182
TRAF3IP2	no_change	-0.64469	9.92063	-8.62176	2.58e-12	2.38e-10	17.7761
IL1RN	down	-1.20654	11.3001	-8.60686	2.74e-12	2.52e-10	17.717
ZNF331	no_change	-0.599355	10.7414	-8.59577	2.87e-12	2.61e-10	17.6729
FMO1	up	1.75944	10.5169	8.59503	2.88e-12	2.61e-10	17.67
HMOX1	no_change	-0.677807	13.4818	-8.59487	2.88e-12	2.61e-10	17.6694
HELB	no_change	-0.972599	10.1376	-8.59127	2.92e-12	2.63e-10	17.6551
SH3BP4	no_change	-0.582491	13.4953	-8.58684	2.97e-12	2.67e-10	17.6375
TRIM15	down	-1.23608	10.0858	-8.5728	3.15e-12	2.81e-10	17.5817
MYPOP	no_change	0.783427	12.2806	8.56518	3.25e-12	2.89e-10	17.5514
IL1B	down	-1.7527	11.5015	-8.55889	3.33e-12	2.95e-10	17.5264
FOXC1	down	-1.59847	9.95905	-8.55306	3.41e-12	3.01e-10	17.5033
MTMR4	up	1.07372	12.8973	8.54576	3.51e-12	3.08e-10	17.4743
NXT1	no_change	-0.690492	13.5773	-8.53295	3.7e-12	3.23e-10	17.4233
PTPN1	no_change	-0.681156	13.465	-8.52916	3.75e-12	3.27e-10	17.4083
BACH2	down	-1.32618	10.0712	-8.51597	3.96e-12	3.44e-10	17.3559
ANXA1	no_change	-0.550379	13.8672	-8.51264	4.01e-12	3.47e-10	17.3426
COMMD3	no_change	0.408315	14.5885	8.50707	4.11e-12	3.53e-10	17.3205
ZFAND5	no_change	-0.359613	14.8797	-8.50326	4.17e-12	3.57e-10	17.3054
TMEM49	no_change	-0.412574	14.3864	-8.48974	4.4e-12	3.76e-10	17.2516
NUFIP2	no_change	-0.434498	13.3053	-8.48556	4.48e-12	3.81e-10	17.235
RRP12	down	-1.30431	10.8842	-8.47867	4.61e-12	3.9e-10	17.2076
CCDC150	up	1.00735	11.8903	8.46128	4.94e-12	4.17e-10	17.1384
HDC	down	-1.19914	11.8842	-8.45039	5.16e-12	4.34e-10	17.0951
C17orf58	no_change	0.5054	11.8213	8.44578	5.26e-12	4.4e-10	17.0768
EPAS1	no_change	-0.407973	14.359	-8.44339	5.31e-12	4.42e-10	17.0673
TNFRSF12A	down	-2.09729	10.579	-8.44167	5.35e-12	4.44e-10	17.0605
SERPINE1	down	-1.61528	11.7858	-8.4371	5.45e-12	4.5e-10	17.0423
PALMD	no_change	0.556253	10.7401	8.42747	5.67e-12	4.66e-10	17.0039
MTUS1	no_change	-0.552554	10.904	-8.42639	5.69e-12	4.66e-10	16.9997
COMMD7	no_change	0.421672	14.1886	8.42546	5.71e-12	4.66e-10	16.996
GRIA3	up	1.2458	9.87659	8.42291	5.77e-12	4.69e-10	16.9858
DDO	no_change	0.84333	10.0825	8.42084	5.82e-12	4.72e-10	16.9776
FAM60A	no_change	-0.72855	11.2471	-8.41125	6.05e-12	4.88e-10	16.9394
OGG1	no_change	0.936165	10.9105	8.40993	6.08e-12	4.89e-10	16.9342
ZBTB3	no_change	0.574169	11.8949	8.38356	6.77e-12	5.41e-10	16.8293
ARL5B	no_change	-0.817312	12.933	-8.38302	6.78e-12	5.41e-10	16.8271
MYADM	no_change	-0.942402	11.5723	-8.36863	7.19e-12	5.71e-10	16.7698
CMAS	no_change	0.487783	13.9952	8.36746	7.23e-12	5.72e-10	16.7652
DDX3X	no_change	-0.445079	13.9647	-8.36318	7.35e-12	5.8e-10	16.7481
ELF3	down	-1.30481	12.2604	-8.35525	7.59e-12	5.96e-10	16.7166
CASC5	no_change	0.751375	10.4359	8.35272	7.67e-12	6e-10	16.7065
UBTD2	no_change	0.60678	11.414	8.35134	7.71e-12	6.01e-10	16.701
ZNF878	down	-1.40634	9.37919	-8.34438	7.93e-12	6.16e-10	16.6733
PPP1R3C	no_change	0.834676	13.592	8.33435	8.26e-12	6.4e-10	16.6334
CREB5	no_change	-0.729457	9.5904	-8.33019	8.4e-12	6.48e-10	16.6168
C11orf52	up	1.41074	9.68469	8.32486	8.59e-12	6.6e-10	16.5956
BBS4	no_change	0.655741	12.9911	8.32159	8.7e-12	6.66e-10	16.5826
C14orf4	no_change	-0.606672	13.2893	-8.31486	8.94e-12	6.82e-10	16.5558
LONRF2	down	-1.11864	10.7919	-8.29987	9.5e-12	7.17e-10	16.4961
PPAN	down	-1.02923	10.7079	-8.29981	9.51e-12	7.17e-10	16.4958
TYSND1	no_change	0.647418	10.1498	8.29978	9.51e-12	7.17e-10	16.4957
CD160	up	1.09316	10.8831	8.29264	9.79e-12	7.36e-10	16.4673
FPR1	down	-1.53941	11.1681	-8.28259	1.02e-11	7.63e-10	16.4273
RTP4	up	1.31335	11.2092	8.27673	1.04e-11	7.78e-10	16.404
TP53BP2	no_change	-0.477253	13.2954	-8.27615	1.05e-11	7.78e-10	16.4016
C9orf91	no_change	0.85869	12.0033	8.26967	1.07e-11	7.96e-10	16.3758
FAM13A	no_change	0.787125	11.4843	8.2668	1.09e-11	8.01e-10	16.3644
ZNF627	no_change	0.684806	12.5015	8.26618	1.09e-11	8.01e-10	16.3619
ODZ3	down	-1.39319	10.6299	-8.25967	1.12e-11	8.2e-10	16.336
IVNS1ABP	no_change	-0.604306	12.2552	-8.23585	1.23e-11	8.98e-10	16.2411
CX3CR1	no_change	0.748306	10.1195	8.23565	1.23e-11	8.98e-10	16.2403
CIRH1A	no_change	-0.416978	14.0507	-8.22689	1.28e-11	9.27e-10	16.2054
TGFB3	down	-1.87372	12.2415	-8.22554	1.28e-11	9.29e-10	16.2
C14orf80	up	1.63747	11.4957	8.21638	1.33e-11	9.6e-10	16.1635
SFRS6	no_change	-0.367836	14.0656	-8.20461	1.4e-11	1e-09	16.1167
C14orf43	no_change	-0.893264	10.6598	-8.19918	1.43e-11	1.02e-09	16.095
C2orf64	no_change	0.358528	13.3172	8.19121	1.48e-11	1.05e-09	16.0633
SIRT4	up	1.0589	10.2815	8.17168	1.6e-11	1.13e-09	15.9854
LOC728037	no_change	0.98405	13.3797	8.17149	1.6e-11	1.13e-09	15.9847
RAB32	no_change	0.402669	14.1836	8.16932	1.61e-11	1.14e-09	15.976
ERBB2	no_change	0.50592	10.1178	8.16594	1.64e-11	1.15e-09	15.9626
C1orf89	no_change	0.911646	9.80179	8.16467	1.64e-11	1.15e-09	15.9575
FAM115C	no_change	-0.588938	8.82599	-8.16393	1.65e-11	1.15e-09	15.9546
PRUNE	no_change	0.80986	12.8343	8.15737	1.69e-11	1.18e-09	15.9284
ING2	no_change	0.597722	12.719	8.14595	1.77e-11	1.23e-09	15.8829
LOC152195	no_change	0.533957	12.5964	8.1291	1.9e-11	1.31e-09	15.8157
NEDD9	no_change	-0.667872	10.5892	-8.12632	1.92e-11	1.32e-09	15.8047
C3orf58	no_change	-0.459085	13.2939	-8.1233	1.94e-11	1.34e-09	15.7926
APOL3	no_change	0.70693	9.6655	8.11992	1.97e-11	1.35e-09	15.7792
ZRANB3	no_change	0.80234	10.167	8.11966	1.97e-11	1.35e-09	15.7781
VCL	no_change	-0.467732	11.3122	-8.11709	1.99e-11	1.36e-09	15.7679
HSPA1A	no_change	-0.569117	13.928	-8.115	2.01e-11	1.36e-09	15.7595
FAHD1	no_change	0.525425	12.033	8.1015	2.12e-11	1.44e-09	15.7057
PTGER2	down	-1.01177	11.4502	-8.08352	2.29e-11	1.54e-09	15.634
LOC144438	no_change	-0.447991	12.7391	-8.07961	2.32e-11	1.56e-09	15.6185
NINL	up	1.31513	10.7353	8.04862	2.63e-11	1.76e-09	15.4949
FAM139A	no_change	-0.543333	8.74941	-8.04791	2.64e-11	1.76e-09	15.4921
SEC22A	no_change	0.354461	13.2599	8.01818	2.98e-11	1.98e-09	15.3735
IGFBP1	down	-1.91547	11.7834	-8.01617	3e-11	1.99e-09	15.3655
C2CD4B	down	-1.42482	10.2953	-8.01325	3.04e-11	2.01e-09	15.3539
MMP19	down	-1.4017	9.74875	-8.00984	3.08e-11	2.03e-09	15.3403
GPER	up	1.06053	11.3714	8.00974	3.08e-11	2.03e-09	15.3399
MTHFD2	down	-1.03541	11.3736	-8.00892	3.09e-11	2.03e-09	15.3366
MAK16	no_change	-0.565872	13.1775	-8.00695	3.12e-11	2.04e-09	15.3288
UPP1	no_change	-0.460473	10.1666	-8.00375	3.16e-11	2.06e-09	15.316
JUB	no_change	0.836496	9.84483	8.00138	3.19e-11	2.07e-09	15.3066
DMRTA1	up	1.00197	12.1506	7.99611	3.26e-11	2.11e-09	15.2855
NR4A3	down	-1.03409	9.10274	-7.99468	3.28e-11	2.11e-09	15.2798
PPARGC1A	no_change	-0.779203	13.6922	-7.99236	3.31e-11	2.13e-09	15.2706
KLF4	down	-1.36326	10.3898	-7.98486	3.41e-11	2.19e-09	15.2407
IL2RB	no_change	0.835039	10.8837	7.98054	3.47e-11	2.22e-09	15.2235
CCNT1	no_change	-0.785019	12.2694	-7.97669	3.53e-11	2.25e-09	15.2081
MGC13057	up	1.14094	11.4839	7.97101	3.61e-11	2.29e-09	15.1854
RBM15	no_change	-0.396135	14.2563	-7.96232	3.74e-11	2.37e-09	15.1508
BAZ1A	no_change	-0.943646	11.9305	-7.95597	3.84e-11	2.42e-09	15.1255
ELFN1	up	1.14328	9.79454	7.95225	3.89e-11	2.45e-09	15.1106
BHLHB9	no_change	0.880653	11.3522	7.94306	4.04e-11	2.54e-09	15.074
ADAM19	no_change	-0.552507	9.10674	-7.92531	4.35e-11	2.72e-09	15.0032
IER5L	down	-1.46178	11.123	-7.92412	4.37e-11	2.72e-09	14.9984
KLHL15	no_change	-0.858264	12.6731	-7.92265	4.39e-11	2.73e-09	14.9926
KIAA0133	down	-1.16538	10.7915	-7.92018	4.44e-11	2.75e-09	14.9827
C7orf11	no_change	0.865608	12.6698	7.91823	4.47e-11	2.76e-09	14.975
C12orf27	up	1.10181	10.4346	7.90924	4.64e-11	2.86e-09	14.9391
C19orf46	no_change	0.762557	12.009	7.89953	4.82e-11	2.96e-09	14.9004
MAF	no_change	0.771084	10.8461	7.88499	5.12e-11	3.13e-09	14.8424
C19orf44	up	1.06661	10.1124	7.88263	5.17e-11	3.16e-09	14.833
CCDC56	no_change	0.342658	14.711	7.87638	5.3e-11	3.23e-09	14.8081
SLC22A7	no_change	0.964752	12.3176	7.86931	5.46e-11	3.31e-09	14.7799
CKAP2	up	1.19669	10.3937	7.85619	5.75e-11	3.48e-09	14.7276
RWDD3	no_change	0.532644	12.971	7.85513	5.78e-11	3.49e-09	14.7233
TLR3	no_change	0.807402	12.4611	7.85443	5.79e-11	3.49e-09	14.7205
CCNL1	no_change	-0.560199	13.2136	-7.85176	5.86e-11	3.51e-09	14.7099
LCMT2	no_change	-0.544405	13.0794	-7.85072	5.88e-11	3.52e-09	14.7057
MYBPH	down	-1.63433	9.59049	-7.84842	5.94e-11	3.54e-09	14.6966
RND1	down	-1.93268	11.0031	-7.84356	6.06e-11	3.6e-09	14.6772
ETNK1	no_change	-0.531994	12.7379	-7.83483	6.28e-11	3.72e-09	14.6423
SERPINB9	down	-1.21803	11.5315	-7.83291	6.32e-11	3.74e-09	14.6347
FCAR	no_change	-0.965025	9.22246	-7.83223	6.34e-11	3.74e-09	14.632
ATP6V0E2	no_change	0.575603	13.5959	7.82478	6.54e-11	3.84e-09	14.6023
DKFZP564J102	up	1.0431	11.8612	7.82219	6.61e-11	3.87e-09	14.592
CYP27B1	no_change	-0.972684	9.38509	-7.81854	6.7e-11	3.92e-09	14.5774
BIRC3	down	-1.2936	12.4144	-7.81727	6.74e-11	3.92e-09	14.5723
MIR146B	down	-1.9421	10.4794	-7.81703	6.75e-11	3.92e-09	14.5714
EXD2	no_change	0.444427	12.4488	7.81093	6.91e-11	4.01e-09	14.5471
PAQR7	up	1.07849	11.0923	7.80233	7.16e-11	4.14e-09	14.5128
PGM2	no_change	-0.655776	12.4475	-7.78975	7.54e-11	4.35e-09	14.4626
STC1	down	-1.26265	10.4853	-7.78811	7.59e-11	4.36e-09	14.4561
RASL10A	no_change	-0.810338	9.49803	-7.78352	7.73e-11	4.43e-09	14.4377
MDM1	no_change	0.622347	9.968	7.77784	7.91e-11	4.52e-09	14.4151
VPS45	no_change	0.596191	12.8929	7.77475	8.01e-11	4.57e-09	14.4028
2025-03-03	no_change	-0.549854	9.69423	-7.77232	8.09e-11	4.6e-09	14.3931
IFIT1	no_change	0.730078	14.2405	7.76878	8.21e-11	4.66e-09	14.379
CCNF	no_change	0.757055	10.1858	7.76127	8.46e-11	4.79e-09	14.349
ABLIM1	no_change	-0.542315	11.2436	-7.76044	8.49e-11	4.79e-09	14.3457
FLJ40504	no_change	-0.562759	13.0387	-7.75358	8.73e-11	4.91e-09	14.3183
S100A12	down	-1.92631	11.26	-7.74936	8.88e-11	4.97e-09	14.3015
KLF5	down	-1.26979	11.0552	-7.74911	8.89e-11	4.97e-09	14.3005
DUSP5	no_change	-0.553133	12.6383	-7.74664	8.98e-11	5.01e-09	14.2907
INHBE	no_change	0.797677	13.6539	7.74403	9.07e-11	5.05e-09	14.2803
ATP1B3	no_change	-0.668423	12.8382	-7.7436	9.09e-11	5.05e-09	14.2786
LOC154761	down	-1.59539	11.5705	-7.73976	9.23e-11	5.11e-09	14.2632
TNIK	down	-1.00988	10.9935	-7.73448	9.43e-11	5.21e-09	14.2422
NIF3L1	no_change	0.347603	13.5415	7.73388	9.46e-11	5.21e-09	14.2398
MAP1LC3B	no_change	-0.886881	13.0109	-7.72975	9.62e-11	5.28e-09	14.2233
SAMD3	no_change	0.918207	9.67211	7.72671	9.74e-11	5.33e-09	14.2112
TBC1D2	no_change	0.907679	11.3405	7.72346	9.86e-11	5.39e-09	14.1982
URB2	down	-1.19127	11.2187	-7.72141	9.95e-11	5.42e-09	14.1901
PEG10	up	1.62262	10.8478	7.71718	1.01e-10	5.5e-09	14.1732
ZNF606	no_change	0.691974	11.2153	7.71599	1.02e-10	5.5e-09	14.1684
TMEM71	no_change	-0.790676	10.6139	-7.71584	1.02e-10	5.5e-09	14.1678
FAM149A	no_change	0.698783	12.6896	7.70901	1.05e-10	5.63e-09	14.1406
TMEM60	no_change	0.552174	13.0595	7.70901	1.05e-10	5.63e-09	14.1406
CCDC86	no_change	-0.745102	12.9636	-7.70721	1.05e-10	5.65e-09	14.1334
BTG3	no_change	-0.505381	12.1893	-7.70246	1.07e-10	5.75e-09	14.1145
TNFAIP6	down	-1.2745	9.2611	-7.69435	1.11e-10	5.93e-09	14.0822
PLOD2	no_change	-0.480306	13.5574	-7.68722	1.14e-10	6.08e-09	14.0537
TAF5L	no_change	-0.491815	10.9075	-7.68669	1.15e-10	6.08e-09	14.0516
C19orf23	down	-1.9664	9.53062	-7.68429	1.16e-10	6.13e-09	14.042
SNX7	no_change	0.529033	11.3846	7.68333	1.16e-10	6.14e-09	14.0382
HIST2H4A	no_change	0.672285	9.418	7.68207	1.17e-10	6.15e-09	14.0332
TNFRSF10D	down	-1.35988	11.1916	-7.68137	1.17e-10	6.15e-09	14.0304
C6orf64	no_change	0.629912	12.4238	7.67477	1.2e-10	6.3e-09	14.0041
C14orf143	no_change	0.874142	11.1366	7.67114	1.22e-10	6.38e-09	13.9896
CAMK2G	no_change	0.643714	11.8399	7.66339	1.26e-10	6.57e-09	13.9587
GPAM	up	1.11593	13.6157	7.65917	1.28e-10	6.67e-09	13.9419
UGT2B28	no_change	0.700819	13.5418	7.65452	1.31e-10	6.78e-09	13.9234
ZFP36L2	no_change	-0.636599	13.6112	-7.64838	1.34e-10	6.93e-09	13.8989
MXD1	no_change	-0.581321	12.9466	-7.6475	1.34e-10	6.94e-09	13.8954
PTX3	down	-1.79349	9.57891	-7.64065	1.38e-10	7.12e-09	13.8681
GLIS3	no_change	-0.481562	9.54054	-7.63955	1.39e-10	7.13e-09	13.8637
C8orf47	up	1.14024	11.4917	7.63209	1.43e-10	7.33e-09	13.8339
BHLHB2	no_change	-0.473345	14.8398	-7.62928	1.45e-10	7.4e-09	13.8227
C17orf80	no_change	0.716838	11.7689	7.62434	1.48e-10	7.53e-09	13.803
RBM38	no_change	-0.733239	10.4215	-7.62321	1.48e-10	7.55e-09	13.7985
FOXP1	no_change	-0.524143	10.3834	-7.61822	1.51e-10	7.68e-09	13.7786
KLHL22	no_change	0.433897	12.5926	7.60294	1.61e-10	8.15e-09	13.7178
SPTLC3	up	1.09634	10.0976	7.60221	1.61e-10	8.16e-09	13.7148
LZIC	no_change	0.370889	12.896	7.60039	1.63e-10	8.2e-09	13.7076
PLEKHH3	no_change	0.892523	11.5864	7.59446	1.67e-10	8.38e-09	13.684
PPP1R16A	no_change	0.604213	13.4087	7.59287	1.68e-10	8.4e-09	13.6776
BCL2L11	no_change	-0.717751	10.6441	-7.5926	1.68e-10	8.4e-09	13.6765
KLHDC8B	no_change	0.673149	12.9253	7.59092	1.69e-10	8.44e-09	13.6699
PCDH18	no_change	0.923183	10.6748	7.58921	1.7e-10	8.48e-09	13.663
FAM129A	down	-1.15455	12.051	-7.58102	1.76e-10	8.74e-09	13.6304
CCDC53	no_change	0.27079	14.1612	7.57516	1.8e-10	8.93e-09	13.607
CDKN1A	no_change	-0.880294	12.0074	-7.57272	1.82e-10	9e-09	13.5973
CRTC3	no_change	-0.397629	13.2362	-7.56543	1.87e-10	9.25e-09	13.5682
ABCG8	up	1.05318	12.9069	7.56041	1.91e-10	9.41e-09	13.5483
MLL4	no_change	-0.655376	10.6763	-7.55653	1.94e-10	9.52e-09	13.5328
PRO0628	down	-1.02981	10.2263	-7.55649	1.94e-10	9.52e-09	13.5326
TRIM24	no_change	0.607509	12.1788	7.55446	1.96e-10	9.58e-09	13.5245
PPP1R10	no_change	-0.642312	12.3459	-7.55279	1.97e-10	9.62e-09	13.5179
ABHD10	no_change	0.323405	13.8291	7.55164	1.98e-10	9.64e-09	13.5133
IGFBP2	down	-1.38347	12.319	-7.54533	2.03e-10	9.82e-09	13.4882
BPNT1	no_change	0.354444	12.3321	7.54514	2.04e-10	9.82e-09	13.4874
NNMT	no_change	-0.980497	14.082	-7.54509	2.04e-10	9.82e-09	13.4872
CHRNB1	up	1.1549	11.2799	7.54436	2.04e-10	9.82e-09	13.4843
PDIK1L	no_change	0.666535	12.0725	7.54434	2.04e-10	9.82e-09	13.4842
TRADD	no_change	0.618509	10.3967	7.54083	2.07e-10	9.94e-09	13.4702
MOBKL2C	no_change	-0.422112	10.2877	-7.53897	2.09e-10	9.99e-09	13.4628
AFP	up	1.15426	12.9487	7.53764	2.1e-10	1e-08	13.4575
SAC3D1	no_change	0.875627	10.9337	7.53759	2.1e-10	1e-08	13.4573
GEM	no_change	-0.975369	10.4617	-7.5266	2.19e-10	1.04e-08	13.4135
EGR3	no_change	-0.952459	9.12086	-7.52272	2.23e-10	1.06e-08	13.3981
FAM136A	no_change	0.366898	13.5718	7.51889	2.26e-10	1.07e-08	13.3828
IL18RAP	down	-1.14802	11.5594	-7.51889	2.26e-10	1.07e-08	13.3828
CENPQ	up	1.06858	10.7279	7.51535	2.3e-10	1.08e-08	13.3687
NAPEPLD	no_change	0.47858	10.1197	7.50752	2.37e-10	1.11e-08	13.3375
LIF	down	-1.42891	9.80361	-7.5007	2.44e-10	1.14e-08	13.3103
WBP2	no_change	-0.293552	14.4179	-7.49383	2.51e-10	1.17e-08	13.283
PRSS3	up	1.38829	9.64071	7.49237	2.52e-10	1.18e-08	13.2772
SLC7A6OS	up	1.05839	10.7104	7.48907	2.56e-10	1.19e-08	13.264
UNC119	no_change	0.63088	9.48584	7.47569	2.7e-10	1.25e-08	13.2107
PPP1R3B	no_change	0.672777	13.4463	7.47365	2.72e-10	1.26e-08	13.2026
VEGFC	no_change	-0.742739	11.4396	-7.47113	2.75e-10	1.27e-08	13.1926
EBI2	no_change	-0.734363	11.9634	-7.46654	2.8e-10	1.29e-08	13.1743
CRYAA	up	1.65271	11.535	7.46332	2.84e-10	1.31e-08	13.1614
ME1	up	1.0709	11.9646	7.46174	2.86e-10	1.31e-08	13.1551
ZNF564	no_change	0.553809	12.4947	7.45883	2.89e-10	1.32e-08	13.1436
ONECUT1	no_change	0.900271	12.7462	7.45265	2.96e-10	1.36e-08	13.119
LYST	no_change	-0.535537	11.1579	-7.45022	2.99e-10	1.37e-08	13.1093
C22orf29	no_change	0.865753	11.0703	7.4458	3.05e-10	1.39e-08	13.0917
FLJ20125	no_change	0.553252	11.8839	7.44498	3.06e-10	1.39e-08	13.0884
ACSS2	no_change	0.668016	11.683	7.44472	3.06e-10	1.39e-08	13.0874
ABCC6P1	up	1.31297	10.7864	7.44251	3.09e-10	1.4e-08	13.0786
DEPDC4	no_change	0.602214	10.4604	7.43616	3.17e-10	1.43e-08	13.0533
KCNK6	no_change	0.398251	9.89116	7.42687	3.29e-10	1.48e-08	13.0163
CALCA	no_change	-0.81262	8.55887	-7.41938	3.39e-10	1.52e-08	12.9865
ADAMTS4	down	-1.34675	8.69707	-7.41321	3.48e-10	1.56e-08	12.9619
HIST1H2BF	up	1.32322	9.77237	7.40994	3.52e-10	1.58e-08	12.9489
CHSY1	no_change	-0.571904	12.6684	-7.40661	3.57e-10	1.6e-08	12.9356
C10orf59	no_change	0.409906	10.8078	7.38925	3.83e-10	1.71e-08	12.8665
ZNF74	no_change	0.43531	9.45536	7.38698	3.87e-10	1.72e-08	12.8575
TEAD4	no_change	-0.67243	9.62733	-7.38544	3.89e-10	1.73e-08	12.8514
C6orf129	up	1.39836	10.293	7.38351	3.92e-10	1.74e-08	12.8437
FOXD2	no_change	0.820363	8.73424	7.38032	3.97e-10	1.75e-08	12.831
ZNF680	no_change	0.485684	13.1965	7.38009	3.98e-10	1.75e-08	12.8301
TACC1	no_change	-0.359561	14.1008	-7.37916	3.99e-10	1.76e-08	12.8264
RASD1	down	-2.09297	10.2525	-7.37419	4.07e-10	1.79e-08	12.8066
HSF2	no_change	0.647704	11.1145	7.37274	4.1e-10	1.8e-08	12.8008
FGF14	down	-1.04763	9.64394	-7.36771	4.18e-10	1.83e-08	12.7808
DNASE2	no_change	0.625403	12.835	7.36444	4.24e-10	1.85e-08	12.7678
RAI14	no_change	0.464192	12.5012	7.3573	4.36e-10	1.9e-08	12.7394
LOC148413	no_change	0.995625	11.8886	7.34939	4.5e-10	1.96e-08	12.7079
THAP2	no_change	0.886651	10.0254	7.34757	4.54e-10	1.97e-08	12.7007
ZNF385B	no_change	0.806243	10.7778	7.34579	4.57e-10	1.98e-08	12.6936
SLC20A1	no_change	-0.588203	14.0397	-7.3432	4.62e-10	2e-08	12.6833
ORAI3	up	1.42606	11.2283	7.33792	4.72e-10	2.03e-08	12.6623
FEZ2	no_change	0.278673	13.2567	7.33691	4.74e-10	2.04e-08	12.6583
NAV2	no_change	-0.553972	11.1205	-7.33307	4.81e-10	2.07e-08	12.643
CLEC4E	no_change	-0.872873	8.90726	-7.33124	4.85e-10	2.08e-08	12.6357
RND3	no_change	-0.636127	13.2249	-7.33037	4.87e-10	2.08e-08	12.6322
JAKMIP2	up	1.18325	12.0421	7.32932	4.89e-10	2.08e-08	12.6281
FLJ45139	down	-1.28261	9.5887	-7.32859	4.9e-10	2.09e-08	12.6251
C20orf72	no_change	0.584548	12.9691	7.32738	4.93e-10	2.09e-08	12.6203
TMEM167B	no_change	0.302042	13.1105	7.32686	4.94e-10	2.09e-08	12.6183
FRMD7	no_change	0.970604	9.26922	7.32672	4.94e-10	2.09e-08	12.6177
ITPR1	no_change	-0.702874	12.6851	-7.3223	5.03e-10	2.12e-08	12.6001
RSHL3	no_change	-0.770735	10.0657	-7.3211	5.05e-10	2.13e-08	12.5954
ASTN2	no_change	0.453611	9.85556	7.31729	5.13e-10	2.16e-08	12.5802
BRCA1	no_change	0.894538	10.563	7.31555	5.17e-10	2.17e-08	12.5733
IFIT3	no_change	0.898784	12.0121	7.3095	5.3e-10	2.22e-08	12.5492
SEC14L3	up	1.03357	9.46608	7.30828	5.32e-10	2.22e-08	12.5444
OSMR	down	-1.32456	12.057	-7.30652	5.36e-10	2.24e-08	12.5374
ZWINT	no_change	0.526249	9.34302	7.29566	5.6e-10	2.33e-08	12.4942
EPHA1	up	1.12917	11.6102	7.29092	5.71e-10	2.37e-08	12.4753
RFC5	no_change	0.489165	10.4698	7.28708	5.8e-10	2.41e-08	12.4601
SLC22A4	no_change	-0.956497	10.2143	-7.28614	5.82e-10	2.41e-08	12.4563
FUNDC1	no_change	0.578146	12.6888	7.28317	5.89e-10	2.43e-08	12.4445
SERAC1	no_change	0.569132	11.0675	7.27923	5.99e-10	2.47e-08	12.4289
CRB3	no_change	0.741543	10.7883	7.2766	6.05e-10	2.49e-08	12.4184
ACTG2	down	-1.82774	11.1147	-7.26486	6.35e-10	2.6e-08	12.3717
B4GALT5	no_change	-0.764836	13.2042	-7.26457	6.35e-10	2.6e-08	12.3706
DUSP1	no_change	-0.470303	14.2056	-7.26352	6.38e-10	2.61e-08	12.3664
GJA1	no_change	-0.98228	12.0038	-7.26232	6.41e-10	2.62e-08	12.3616
DAO	no_change	0.666146	13.1099	7.26092	6.45e-10	2.62e-08	12.356
LAMA4	no_change	0.855486	11.6962	7.26087	6.45e-10	2.62e-08	12.3559
MAPRE1	no_change	-0.295013	13.1288	-7.25795	6.53e-10	2.64e-08	12.3442
ITGAE	no_change	0.544944	12.2413	7.25787	6.53e-10	2.64e-08	12.3439
PLCD1	no_change	0.88713	10.4058	7.25457	6.62e-10	2.67e-08	12.3308
LPAR1	no_change	-0.79411	11.0162	-7.25086	6.72e-10	2.71e-08	12.3161
TMOD1	no_change	-0.613003	13.0972	-7.24804	6.79e-10	2.74e-08	12.3048
C8orf48	no_change	0.751246	9.7258	7.2469	6.83e-10	2.74e-08	12.3003
FRK	no_change	0.648034	12.4287	7.2422	6.96e-10	2.79e-08	12.2816
CDK6	no_change	0.490245	12.6363	7.24085	7e-10	2.8e-08	12.2763
NICN1	no_change	0.462282	13.3175	7.23877	7.05e-10	2.82e-08	12.268
ARL2BP	no_change	0.487193	12.4207	7.23037	7.3e-10	2.91e-08	12.2346
C9orf23	no_change	0.703779	10.1388	7.22943	7.33e-10	2.92e-08	12.2309
RAB27A	no_change	-0.75774	11.4575	-7.22652	7.41e-10	2.95e-08	12.2193
RBED1	no_change	0.610567	10.4336	7.22565	7.44e-10	2.95e-08	12.2159
CD247	no_change	0.767347	10.4349	7.22217	7.55e-10	2.98e-08	12.2021
SIRPA	no_change	-0.86485	12.2663	-7.22208	7.55e-10	2.98e-08	12.2017
ABCC6P2	no_change	0.992419	9.45798	7.21349	7.82e-10	3.08e-08	12.1676
FNDC3B	no_change	-0.466388	13.3352	-7.21325	7.82e-10	3.08e-08	12.1666
KLHDC10	no_change	0.656725	12.7311	7.20841	7.98e-10	3.13e-08	12.1474
GRAMD4	down	-1.19995	13.0274	-7.2031	8.15e-10	3.2e-08	12.1263
GFPT2	down	-1.51502	10.3506	-7.19467	8.43e-10	3.3e-08	12.0928
TAGLN	no_change	-0.987574	10.1939	-7.19384	8.46e-10	3.31e-08	12.0895
LRRN3	no_change	0.904611	10.765	7.18266	8.85e-10	3.45e-08	12.0451
DDX5	no_change	-0.435269	14.7831	-7.17563	9.11e-10	3.55e-08	12.0171
THRSP	no_change	0.622765	14.4548	7.16891	9.36e-10	3.64e-08	11.9905
CD93	no_change	-0.523209	13.621	-7.16661	9.45e-10	3.66e-08	11.9813
PLEKHG6	no_change	0.786202	10.501	7.1629	9.59e-10	3.71e-08	11.9666
SPATS2	no_change	0.520067	10.6813	7.16163	9.64e-10	3.72e-08	11.9616
C5orf62	no_change	-0.808884	10.7106	-7.15858	9.76e-10	3.76e-08	11.9495
SLC7A1	down	-1.67193	10.2586	-7.15811	9.78e-10	3.76e-08	11.9476
C12orf76	no_change	0.882404	10.8165	7.15535	9.89e-10	3.8e-08	11.9366
ELL2	no_change	-0.343886	13.6697	-7.14876	1.02e-09	3.89e-08	11.9105
PDP2	no_change	0.838533	10.7626	7.14329	1.04e-09	3.97e-08	11.8888
DUSP28	no_change	0.537214	12.4133	7.13641	1.07e-09	4.08e-08	11.8615
ZNF30	no_change	0.68864	11.6735	7.13511	1.07e-09	4.09e-08	11.8563
NFE2	down	-1.42639	11.5732	-7.12954	1.1e-09	4.18e-08	11.8342
ZNF503	no_change	-0.603969	11.3544	-7.12817	1.1e-09	4.19e-08	11.8287
MREG	no_change	0.97926	9.97173	7.12782	1.11e-09	4.19e-08	11.8274
REEP4	no_change	0.943007	10.359	7.12697	1.11e-09	4.2e-08	11.824
STK17A	no_change	-0.846603	10.4663	-7.12525	1.12e-09	4.22e-08	11.8172
SLC17A4	no_change	0.63884	13.3041	7.12079	1.14e-09	4.29e-08	11.7995
MIR122	no_change	0.802554	12.5846	7.1137	1.17e-09	4.41e-08	11.7714
ASH2L	no_change	0.306921	12.8644	7.11328	1.17e-09	4.41e-08	11.7697
ZNF177	no_change	0.613446	9.72043	7.10922	1.19e-09	4.47e-08	11.7536
COQ5	no_change	0.28737	14.4117	7.10694	1.2e-09	4.5e-08	11.7445
RABGAP1L	no_change	0.797649	11.8768	7.10655	1.21e-09	4.5e-08	11.743
C14orf2	no_change	0.436817	13.3056	7.10049	1.23e-09	4.61e-08	11.7189
FPR2	no_change	-0.862501	9.29281	-7.09678	1.25e-09	4.67e-08	11.7042
ZNF446	no_change	-0.82775	10.1954	-7.09082	1.28e-09	4.77e-08	11.6806
ZNF165	no_change	-0.872788	11.2414	-7.08706	1.3e-09	4.84e-08	11.6656
ZFP112	no_change	0.697137	10.689	7.07945	1.34e-09	4.98e-08	11.6355
GPD1	no_change	0.86807	11.7522	7.07789	1.35e-09	5e-08	11.6293
FREQ	no_change	-0.871319	10.4272	-7.0764	1.36e-09	5.03e-08	11.6234
KIAA0853	no_change	-0.99036	10.2719	-7.07393	1.38e-09	5.07e-08	11.6136
MARVELD3	no_change	0.660199	10.5839	7.06752	1.41e-09	5.19e-08	11.5882
CETN2	no_change	0.393458	13.034	7.06436	1.43e-09	5.25e-08	11.5757
FAM164C	no_change	-0.775342	12.029	-7.06138	1.45e-09	5.3e-08	11.5638
AKR1A1	no_change	0.486409	13.2444	7.06087	1.45e-09	5.3e-08	11.5618
FAM84B	no_change	0.571469	13.9507	7.06064	1.45e-09	5.3e-08	11.5609
CCDC115	no_change	0.471354	12.5926	7.05576	1.48e-09	5.4e-08	11.5416
AMOT	up	1.04637	10.3328	7.05315	1.5e-09	5.44e-08	11.5312
MPHOSPH9	no_change	0.964577	12.3503	7.05152	1.51e-09	5.47e-08	11.5247
UCRC	no_change	0.562849	12.1357	7.0457	1.54e-09	5.59e-08	11.5017
TMEM158	down	-1.0997	11.5534	-7.04367	1.55e-09	5.63e-08	11.4936
C1QTNF1	no_change	-0.456123	10.688	-7.04319	1.56e-09	5.63e-08	11.4917
RNF214	no_change	0.67752	9.98805	7.04189	1.57e-09	5.65e-08	11.4866
NDRG3	no_change	0.454512	11.9115	7.04123	1.57e-09	5.65e-08	11.4839
COQ10A	up	1.14645	10.4139	7.04032	1.58e-09	5.66e-08	11.4803
GIMAP2	up	1.11257	10.9085	7.03971	1.58e-09	5.67e-08	11.4779
LOC652968	no_change	0.698595	9.50661	7.03928	1.58e-09	5.67e-08	11.4762
ABCC6	no_change	0.742493	11.3975	7.03295	1.62e-09	5.81e-08	11.4511
AVPR1A	down	-1.68045	12.1178	-7.03045	1.64e-09	5.85e-08	11.4412
FAM124B	up	1.44664	11.1704	7.02972	1.64e-09	5.86e-08	11.4383
INPP1	no_change	-0.40812	13.3908	-7.02424	1.68e-09	5.98e-08	11.4166
SEC14L4	no_change	0.696814	13.4073	7.02404	1.68e-09	5.98e-08	11.4158
ERF	no_change	-0.584911	12.307	-7.02171	1.7e-09	6.02e-08	11.4066
ZNF93	no_change	0.483062	9.69298	7.01807	1.72e-09	6.1e-08	11.3922
TBC1D13	no_change	0.742288	12.4318	7.01355	1.76e-09	6.2e-08	11.3743
CENPK	no_change	0.691176	9.65477	7.00661	1.81e-09	6.37e-08	11.3468
TMED1	no_change	0.298513	13.7101	7.00443	1.82e-09	6.42e-08	11.3381
AKAP12	no_change	-0.789259	11.0775	-7.001	1.85e-09	6.49e-08	11.3245
CD97	no_change	-0.666228	11.119	-7.0003	1.85e-09	6.5e-08	11.3218
TMEM98	up	1.02526	10.758	6.999	1.86e-09	6.53e-08	11.3166
ZNF295	down	-1.3382	10.9307	-6.99719	1.88e-09	6.56e-08	11.3094
JUND	no_change	-0.323042	15.0903	-6.99703	1.88e-09	6.56e-08	11.3088
LMAN2L	no_change	0.385997	13.2412	6.99552	1.89e-09	6.58e-08	11.3028
DDX21	no_change	-0.72186	12.9085	-6.99483	1.89e-09	6.59e-08	11.3001
IP6K2	no_change	0.509967	10.8656	6.99248	1.91e-09	6.64e-08	11.2908
HSPA1B	no_change	-0.80014	13.4588	-6.987	1.95e-09	6.77e-08	11.2691
TMEM110	no_change	0.792128	10.9601	6.98698	1.95e-09	6.77e-08	11.269
NAT1	no_change	0.795712	10.7894	6.98673	1.96e-09	6.77e-08	11.268
ST6GALNAC6	no_change	-0.422171	12.3342	-6.97871	2.02e-09	6.98e-08	11.2363
CSNK1E	no_change	-0.376698	10.9759	-6.97691	2.04e-09	7.02e-08	11.2292
NUDT6	no_change	0.585074	11.4265	6.97375	2.06e-09	7.08e-08	11.2167
LILRB3	no_change	-0.761657	12.6479	-6.97372	2.06e-09	7.08e-08	11.2165
BTG2	no_change	-0.90781	12.2207	-6.97279	2.07e-09	7.1e-08	11.2129
AMACR	no_change	0.828653	13.0321	6.9706	2.09e-09	7.15e-08	11.2042
C12orf60	no_change	0.592371	10.8929	6.96406	2.14e-09	7.33e-08	11.1783
FRMD6	down	-1.21655	10.8384	-6.95738	2.2e-09	7.52e-08	11.1518
RIPK2	no_change	-0.53778	12.1353	-6.95473	2.23e-09	7.59e-08	11.1413
NOL4	up	1.12892	10.8686	6.94755	2.29e-09	7.79e-08	11.1129
MIDN	down	-1.1092	10.5542	-6.94731	2.29e-09	7.79e-08	11.112
IL10	no_change	-0.94132	9.76053	-6.9442	2.32e-09	7.88e-08	11.0997
C14orf138	no_change	-0.324079	10.8542	-6.94105	2.35e-09	7.96e-08	11.0872
CAMK2N1	no_change	0.363832	13.8157	6.9392	2.37e-09	8.01e-08	11.0799
C18orf10	no_change	0.713261	12.1318	6.93852	2.38e-09	8.02e-08	11.0772
IL8RB	no_change	-0.985209	9.76488	-6.93177	2.44e-09	8.23e-08	11.0505
SEC14L1	no_change	-0.662262	10.9672	-6.92911	2.47e-09	8.3e-08	11.04
ZNF252	no_change	0.395653	14.024	6.92749	2.49e-09	8.35e-08	11.0336
ZNF821	no_change	0.726655	10.514	6.92645	2.5e-09	8.37e-08	11.0295
KIAA1161	no_change	0.976851	11.1797	6.92494	2.51e-09	8.4e-08	11.0235
NUFIP1	no_change	-0.462627	10.7099	-6.92221	2.54e-09	8.48e-08	11.0127
SFRS13B	no_change	-0.624722	8.87989	-6.9201	2.56e-09	8.53e-08	11.0043
TMEM187	no_change	0.845755	11.5533	6.92009	2.56e-09	8.53e-08	11.0043
EIF2C2	no_change	-0.883456	11.4255	-6.91439	2.62e-09	8.71e-08	10.9818
ANKRD5	no_change	0.633168	10.026	6.91264	2.64e-09	8.76e-08	10.9748
CNTNAP2	up	1.04487	12.8341	6.90648	2.71e-09	8.97e-08	10.9505
ALKBH4	no_change	0.523219	11.3339	6.90258	2.75e-09	9.1e-08	10.9351
RAPGEFL1	up	1.17818	9.56415	6.89861	2.79e-09	9.23e-08	10.9194
ITLN2	down	-1.13578	10.4564	-6.89588	2.82e-09	9.32e-08	10.9086
PMP22	no_change	-0.576668	10.6028	-6.89159	2.87e-09	9.46e-08	10.8916
PTPRE	no_change	-0.441948	10.1706	-6.88863	2.91e-09	9.56e-08	10.8799
CGNL1	no_change	0.332426	14.4612	6.88795	2.92e-09	9.57e-08	10.8772
PLCL2	no_change	0.556068	12.9857	6.88224	2.98e-09	9.78e-08	10.8547
C14orf109	no_change	0.431638	12.8078	6.88177	2.99e-09	9.78e-08	10.8528
TNFAIP8L3	down	-1.09751	10.549	-6.88144	2.99e-09	9.78e-08	10.8515
NBL1	no_change	-0.829483	10.355	-6.87876	3.03e-09	9.87e-08	10.8409
HNF1A	no_change	0.632423	10.2274	6.87764	3.04e-09	9.9e-08	10.8365
RHOBTB1	no_change	0.341189	9.30864	6.8749	3.07e-09	1e-07	10.8256
ZNF780B	no_change	0.598004	9.91108	6.8738	3.09e-09	1e-07	10.8213
DNMT3L	up	1.03935	10.432	6.87376	3.09e-09	1e-07	10.8211
GOLSYN	no_change	-0.815164	13.8415	-6.86914	3.15e-09	1.02e-07	10.8029
NARG1	no_change	-0.697793	11.613	-6.86775	3.16e-09	1.02e-07	10.7974
IRAK1BP1	no_change	0.715094	10.4327	6.86276	3.23e-09	1.04e-07	10.7777
SEMA6D	no_change	0.387932	9.18393	6.86222	3.23e-09	1.04e-07	10.7756
COASY	no_change	0.322415	13.3438	6.86126	3.25e-09	1.04e-07	10.7717
SMARCD2	no_change	0.643867	11.658	6.85977	3.27e-09	1.05e-07	10.7659
ZNF410	no_change	-0.367785	13.1521	-6.85917	3.27e-09	1.05e-07	10.7635
RAP2A	no_change	0.360786	12.5405	6.8482	3.42e-09	1.1e-07	10.7202
SOX17	down	-1.22377	10.7562	-6.8472	3.44e-09	1.1e-07	10.7162
GPR97	no_change	-0.622496	8.61129	-6.8459	3.45e-09	1.1e-07	10.7111
BACH1	no_change	-0.593602	10.9153	-6.83987	3.54e-09	1.13e-07	10.6873
UBE2CBP	no_change	0.547685	10.1547	6.83885	3.55e-09	1.13e-07	10.6832
SNORD11B	down	-1.20504	10.5178	-6.83767	3.57e-09	1.13e-07	10.6786
RNASEL	no_change	0.672086	10.9964	6.83758	3.57e-09	1.13e-07	10.6782
MYL6B	no_change	0.989172	11.5179	6.83654	3.59e-09	1.14e-07	10.6741
FNDC5	no_change	0.936832	12.9417	6.83442	3.62e-09	1.14e-07	10.6657
WNT3	no_change	-0.726023	11.1473	-6.83355	3.63e-09	1.15e-07	10.6623
SHFM1	no_change	0.273056	14.2199	6.82876	3.7e-09	1.17e-07	10.6434
POLR2G	no_change	0.380853	13.4133	6.82723	3.72e-09	1.17e-07	10.6374
SREBF1	no_change	0.524109	10.9863	6.82372	3.78e-09	1.19e-07	10.6235
C9orf72	no_change	-0.446453	10.5587	-6.82309	3.79e-09	1.19e-07	10.621
CCDC9	no_change	-0.638458	9.48445	-6.82305	3.79e-09	1.19e-07	10.6209
PLEKHB2	no_change	-0.398119	10.3603	-6.8224	3.8e-09	1.19e-07	10.6183
SBNO2	down	-1.01759	10.1483	-6.82118	3.82e-09	1.19e-07	10.6135
CCDC34	no_change	0.499976	10.5165	6.81562	3.9e-09	1.22e-07	10.5915
STK17B	no_change	-0.555681	12.41	-6.81497	3.91e-09	1.22e-07	10.589
CHRNA10	no_change	-0.654412	10.0357	-6.81435	3.92e-09	1.22e-07	10.5865
SLC22A25	no_change	0.843901	12.2267	6.8141	3.93e-09	1.22e-07	10.5855
MARVELD2	no_change	0.337862	12.929	6.81265	3.95e-09	1.23e-07	10.5798
LGALS4	up	1.48696	11.0188	6.80977	4e-09	1.24e-07	10.5685
RBBP9	no_change	0.602905	12.0387	6.80494	4.07e-09	1.26e-07	10.5494
CPEB4	no_change	-0.445841	13.6022	-6.8032	4.1e-09	1.27e-07	10.5425
PRIM1	no_change	0.510072	12.374	6.79956	4.16e-09	1.28e-07	10.5282
NIP7	no_change	-0.607755	13.1096	-6.79841	4.18e-09	1.29e-07	10.5236
CD274	down	-1.37534	11.1353	-6.79836	4.18e-09	1.29e-07	10.5234
LONRF1	no_change	-0.350387	13.5563	-6.79525	4.24e-09	1.3e-07	10.5111
DHX58	no_change	0.486489	12.2275	6.79233	4.29e-09	1.31e-07	10.4996
DKFZp686O24166	no_change	-0.977445	10.4056	-6.79228	4.29e-09	1.31e-07	10.4994
SLC26A1	no_change	0.435262	9.06649	6.7897	4.33e-09	1.32e-07	10.4893
HNRNPD	no_change	-0.195787	14.2625	-6.78241	4.46e-09	1.36e-07	10.4605
CDK5RAP2	no_change	0.753027	10.3495	6.78224	4.46e-09	1.36e-07	10.4598
C17orf91	no_change	-0.781228	12.4734	-6.7777	4.55e-09	1.38e-07	10.4419
PARP2	no_change	0.37311	12.4546	6.7769	4.56e-09	1.39e-07	10.4388
P2RY2	no_change	0.444571	9.20797	6.77614	4.58e-09	1.39e-07	10.4358
HULC	no_change	0.656747	14.7819	6.77574	4.58e-09	1.39e-07	10.4342
LHPP	no_change	0.31099	14.1571	6.77473	4.6e-09	1.39e-07	10.4302
ENHO	no_change	0.853725	11.4359	6.77444	4.61e-09	1.39e-07	10.4291
ZNF828	no_change	-0.513326	13.4564	-6.77313	4.63e-09	1.4e-07	10.4239
AGFG2	no_change	0.7789	10.1873	6.77086	4.67e-09	1.41e-07	10.415
IRS1	no_change	0.547713	13.553	6.76891	4.71e-09	1.42e-07	10.4073
LOC201229	no_change	0.96564	11.3929	6.76775	4.73e-09	1.42e-07	10.4027
PMM2	no_change	-0.697604	12.2629	-6.76554	4.77e-09	1.43e-07	10.394
CSTA	no_change	0.922246	11.1502	6.76536	4.78e-09	1.43e-07	10.3933
TMEM135	no_change	0.495817	13.2506	6.76446	4.8e-09	1.43e-07	10.3898
BTN3A1	no_change	0.772311	10.8968	6.76186	4.85e-09	1.45e-07	10.3795
S1PR3	no_change	-0.631095	12.6803	-6.75362	5.01e-09	1.49e-07	10.347
LRIG3	up	1.19209	11.4329	6.7526	5.03e-09	1.5e-07	10.343
NPL	no_change	0.480336	12.641	6.7479	5.13e-09	1.52e-07	10.3245
ODF3L1	down	-1.31899	9.73671	-6.73336	5.44e-09	1.61e-07	10.2672
RBP5	up	1.10961	12.4938	6.73164	5.47e-09	1.62e-07	10.2604
MSX1	no_change	-0.975737	10.7095	-6.72778	5.56e-09	1.65e-07	10.2452
DGCR5	up	1.07478	11.3921	6.72691	5.58e-09	1.65e-07	10.2418
NAT6	no_change	0.627864	10.5087	6.72178	5.69e-09	1.68e-07	10.2215
KEAP1	no_change	0.478808	11.3234	6.72087	5.72e-09	1.69e-07	10.218
KCNE4	down	-1.143	9.19286	-6.7199	5.74e-09	1.69e-07	10.2142
RASL11A	no_change	-0.795767	12.6189	-6.7181	5.78e-09	1.7e-07	10.2071
SMO	no_change	0.962281	10.7151	6.71673	5.81e-09	1.71e-07	10.2017
CLCN5	no_change	0.691942	12.7716	6.71543	5.84e-09	1.71e-07	10.1966
GPRC5C	no_change	0.612605	10.9029	6.71195	5.92e-09	1.73e-07	10.1829
KIF13A	no_change	-0.668793	10.1568	-6.71033	5.96e-09	1.74e-07	10.1765
C1orf25	no_change	0.464842	12.4453	6.70706	6.04e-09	1.76e-07	10.1636
ZNF277	no_change	0.391856	13.2543	6.70501	6.09e-09	1.78e-07	10.1555
RFX7	no_change	0.711397	12.0684	6.7008	6.2e-09	1.8e-07	10.1389
TNFRSF10B	no_change	-0.597316	12.0645	-6.69727	6.28e-09	1.83e-07	10.1251
FLJ41603	up	1.09338	11.0772	6.69713	6.29e-09	1.83e-07	10.1245
HAL	no_change	-0.563707	13.3709	-6.6961	6.31e-09	1.83e-07	10.1205
MCAM	down	-1.25982	11.5991	-6.694	6.37e-09	1.84e-07	10.1122
C1orf97	no_change	0.395192	12.9749	6.69208	6.42e-09	1.86e-07	10.1046
CTSZ	no_change	0.333853	14.0421	6.68478	6.61e-09	1.91e-07	10.0759
ACE2	no_change	0.946138	10.9807	6.6844	6.62e-09	1.91e-07	10.0744
NDC80	no_change	0.765979	10.4918	6.67927	6.76e-09	1.94e-07	10.0542
BMP2	no_change	-0.797261	11.6271	-6.6791	6.76e-09	1.94e-07	10.0535
PARP3	no_change	0.342729	11.3852	6.67878	6.77e-09	1.94e-07	10.0523
PTTG1	up	1.00756	10.7379	6.67782	6.8e-09	1.95e-07	10.0485
SLC25A25	no_change	-0.417498	10.3494	-6.67434	6.89e-09	1.97e-07	10.0348
TIGD2	no_change	0.688975	13.3608	6.67269	6.94e-09	1.98e-07	10.0283
PEX11B	no_change	0.40442	12.7104	6.67014	7.01e-09	2e-07	10.0183
RNF186	no_change	0.579741	9.0884	6.6659	7.13e-09	2.03e-07	10.0016
SERTAD2	no_change	0.549021	12.6319	6.66448	7.17e-09	2.04e-07	9.99606
HCP5	no_change	0.610107	13.0034	6.66409	7.18e-09	2.04e-07	9.9945
ANKRD29	no_change	0.950169	10.7654	6.65551	7.43e-09	2.11e-07	9.96077
ZFP90	no_change	0.707693	11.7937	6.64983	7.6e-09	2.16e-07	9.93843
PCDH24	up	1.30673	11.8398	6.64951	7.61e-09	2.16e-07	9.93719
TMEM233	down	-1.13476	9.80739	-6.64688	7.69e-09	2.18e-07	9.92685
CXCR4	no_change	-0.589625	9.82418	-6.64478	7.76e-09	2.19e-07	9.91857
CDC37L1	no_change	-0.46488	13.1859	-6.64406	7.78e-09	2.2e-07	9.91577
RNF20	no_change	0.42444	12.6406	6.64288	7.82e-09	2.2e-07	9.91111
C14orf105	no_change	0.525827	12.3879	6.64172	7.86e-09	2.21e-07	9.90655
CSDA	no_change	-0.631745	14.0945	-6.63821	7.97e-09	2.24e-07	9.89275
C3orf18	no_change	0.783245	9.90693	6.63664	8.02e-09	2.25e-07	9.88657
CEBPB	no_change	-0.265548	14.8924	-6.63529	8.06e-09	2.26e-07	9.88127
ANGPTL4	no_change	-0.692401	11.1041	-6.6352	8.06e-09	2.26e-07	9.88092
LRRC31	up	1.10042	11.5367	6.63151	8.18e-09	2.29e-07	9.86644
PIPOX	no_change	0.343355	14.5857	6.62346	8.45e-09	2.36e-07	9.83479
LETMD1	no_change	0.356215	12.9357	6.61993	8.57e-09	2.39e-07	9.82093
RAB4A	no_change	0.431087	13.1904	6.61876	8.61e-09	2.4e-07	9.81635
SKAP1	no_change	0.745399	11.0766	6.61869	8.62e-09	2.4e-07	9.81604
KLRG1	no_change	0.584909	10.9199	6.61831	8.63e-09	2.4e-07	9.81456
TRIM32	no_change	0.503674	11.4353	6.61602	8.71e-09	2.41e-07	9.80558
ALOX5AP	no_change	-0.826934	12.4262	-6.61584	8.72e-09	2.41e-07	9.80484
ACBD5	no_change	0.724696	11.5129	6.61133	8.88e-09	2.45e-07	9.78714
FAM123B	no_change	0.703892	9.68864	6.61036	8.91e-09	2.46e-07	9.78336
SDHAF1	no_change	0.513686	11.6404	6.60216	9.21e-09	2.54e-07	9.75113
C3orf59	no_change	-0.826071	10.757	-6.60089	9.26e-09	2.55e-07	9.74614
YPEL2	no_change	-0.634153	13.8227	-6.60027	9.28e-09	2.55e-07	9.74373
CBX8	no_change	0.725883	10.3931	6.5985	9.34e-09	2.57e-07	9.73676
SLC9A8	no_change	-0.478258	10.9015	-6.59676	9.41e-09	2.58e-07	9.72993
ABCA1	no_change	-0.197027	14.4774	-6.59666	9.41e-09	2.58e-07	9.72953
NR5A2	no_change	-0.524829	12.7018	-6.59497	9.48e-09	2.59e-07	9.7229
PAK1IP1	no_change	-0.435736	13.0413	-6.59383	9.52e-09	2.6e-07	9.71843
TEF	up	1.0692	9.48814	6.59075	9.64e-09	2.63e-07	9.70634
CPEB2	no_change	0.670184	11.0159	6.58423	9.89e-09	2.7e-07	9.68077
PLEKHF1	no_change	-0.603187	12.026	-6.58184	9.99e-09	2.72e-07	9.67138
BAG3	no_change	-0.713636	13.7719	-6.58133	1e-08	2.72e-07	9.66936
GNL2	no_change	-0.44949	14.1285	-6.57998	1.01e-08	2.73e-07	9.66409
CCBL1	no_change	0.879864	10.3759	6.57726	1.02e-08	2.76e-07	9.65341
C7orf63	no_change	-0.650755	11.4371	-6.57635	1.02e-08	2.76e-07	9.64981
SLC46A3	no_change	0.389954	13.8628	6.56783	1.06e-08	2.86e-07	9.61639
NRG1	no_change	-0.417737	9.03388	-6.5651	1.07e-08	2.88e-07	9.60571
CIT	down	-1.20615	9.97231	-6.55587	1.11e-08	2.99e-07	9.56949
MNT	no_change	-0.687912	12.7127	-6.55248	1.12e-08	3.03e-07	9.55621
VPS37B	no_change	-0.637282	10.8646	-6.54746	1.15e-08	3.08e-07	9.53651
JRKL	no_change	0.572255	10.9172	6.54335	1.17e-08	3.13e-07	9.52042
ZNF396	no_change	0.432217	9.29132	6.54283	1.17e-08	3.13e-07	9.51838
NLRX1	no_change	0.472071	11.4504	6.54145	1.17e-08	3.15e-07	9.51295
ISCA2	no_change	0.816512	11.0769	6.53874	1.19e-08	3.18e-07	9.50235
ACSS1	no_change	-0.830367	11.085	-6.53616	1.2e-08	3.21e-07	9.49221
TSPAN12	no_change	0.496721	13.0019	6.53492	1.21e-08	3.22e-07	9.48736
UBE2D4	no_change	0.269364	13.2437	6.5297	1.23e-08	3.28e-07	9.46689
GOT1	no_change	-0.241711	14.5962	-6.52741	1.24e-08	3.31e-07	9.45794
AURKA	no_change	0.620815	9.59198	6.52566	1.25e-08	3.33e-07	9.45107
ARAP2	no_change	-0.568393	10.7373	-6.51901	1.29e-08	3.41e-07	9.42503
TMEM116	no_change	0.486194	12.3585	6.51872	1.29e-08	3.41e-07	9.42389
DHODH	down	-1.00203	12.2276	-6.51634	1.3e-08	3.44e-07	9.41456
SLC12A1	up	1.36008	8.99015	6.51426	1.31e-08	3.46e-07	9.40639
PLAT	no_change	-0.93087	11.5295	-6.51414	1.31e-08	3.46e-07	9.40595
TP53I3	no_change	0.606371	10.3364	6.51028	1.33e-08	3.51e-07	9.39084
MFSD3	no_change	0.504188	13.8378	6.50799	1.34e-08	3.54e-07	9.38186
AK3L1	no_change	0.620939	12.2942	6.50108	1.38e-08	3.63e-07	9.3548
C6orf125	no_change	0.366481	13.8286	6.50098	1.38e-08	3.63e-07	9.35442
RCL1	no_change	-0.448083	13.6052	-6.5001	1.39e-08	3.64e-07	9.35095
PHYHIPL	down	-1.02541	11.5491	-6.49708	1.4e-08	3.68e-07	9.33912
RORC	no_change	0.550809	10.9276	6.4959	1.41e-08	3.69e-07	9.33452
SNORA33	no_change	-0.659851	12.0117	-6.49502	1.41e-08	3.7e-07	9.33107
CA4	no_change	-0.741861	9.21629	-6.49344	1.42e-08	3.72e-07	9.32487
CCDC126	no_change	0.464639	12.59	6.49326	1.42e-08	3.72e-07	9.32418
C2orf68	no_change	0.456989	12.1679	6.49236	1.43e-08	3.72e-07	9.32065
PXMP3	no_change	0.488462	13.4701	6.49208	1.43e-08	3.72e-07	9.31957
NFKB2	no_change	-0.485613	9.46575	-6.4862	1.47e-08	3.81e-07	9.29656
DIP2C	no_change	0.781474	10.9192	6.47991	1.5e-08	3.9e-07	9.27195
RAB43	no_change	-0.67779	10.9414	-6.4794	1.51e-08	3.9e-07	9.26994
NQO2	no_change	0.659845	12.5178	6.47797	1.51e-08	3.92e-07	9.26435
AGPAT1	no_change	0.330444	10.1004	6.47701	1.52e-08	3.93e-07	9.26057
KIF22	up	1.24822	11.1633	6.4741	1.54e-08	3.97e-07	9.24919
C14orf139	no_change	0.899231	12.0801	6.47387	1.54e-08	3.97e-07	9.2483
CCNG2	no_change	0.641802	9.6138	6.47345	1.54e-08	3.97e-07	9.24666
MAK	no_change	-0.807133	8.79837	-6.47165	1.55e-08	4e-07	9.23963
MSH2	no_change	0.750467	11.0218	6.46669	1.58e-08	4.07e-07	9.22022
THUMPD2	no_change	-0.337852	12.6884	-6.46497	1.6e-08	4.1e-07	9.21347
BAG4	no_change	0.470585	12.0991	6.46363	1.6e-08	4.11e-07	9.20824
NHLRC1	no_change	0.8238	10.549	6.45938	1.63e-08	4.17e-07	9.19161
C11orf17	no_change	0.456795	10.1647	6.45929	1.63e-08	4.17e-07	9.19129
VDAC3	no_change	0.21575	14.8159	6.4583	1.64e-08	4.19e-07	9.1874
IDH3A	no_change	-0.456941	13.5689	-6.4552	1.66e-08	4.23e-07	9.17527
DHRS11	no_change	0.49517	11.5444	6.4533	1.67e-08	4.26e-07	9.16786
PIR	no_change	0.743076	12.1138	6.45132	1.68e-08	4.29e-07	9.16012
RBX1	no_change	0.236557	14.2625	6.44769	1.71e-08	4.35e-07	9.14592
HSDL1	no_change	0.733994	10.2136	6.44706	1.71e-08	4.35e-07	9.14346
GTF2H5	no_change	0.319533	13.9682	6.44701	1.71e-08	4.35e-07	9.14325
SELL	no_change	-0.945913	12.6952	-6.44636	1.72e-08	4.35e-07	9.14071
SMAD6	no_change	0.756695	11.953	6.44577	1.72e-08	4.36e-07	9.13842
EDN1	no_change	-0.764087	11.0621	-6.44341	1.74e-08	4.39e-07	9.12918
CCL20	down	-1.62042	11.4557	-6.44254	1.74e-08	4.4e-07	9.1258
ANKRD55	no_change	0.768387	12.1013	6.44235	1.75e-08	4.4e-07	9.12505
SLC26A6	no_change	0.349597	8.94119	6.44007	1.76e-08	4.44e-07	9.11615
PQLC3	no_change	0.244483	13.1147	6.4388	1.77e-08	4.45e-07	9.11117
CDKL3	no_change	0.489179	10.0705	6.43637	1.79e-08	4.49e-07	9.10167
ABCC5	no_change	0.513934	10.0015	6.43517	1.8e-08	4.51e-07	9.09699
RANGAP1	no_change	-0.619807	12.6938	-6.43306	1.81e-08	4.54e-07	9.08874
ETV3	no_change	-0.675838	10.4215	-6.43274	1.81e-08	4.54e-07	9.08749
TMEM80	no_change	0.496865	9.50637	6.43271	1.81e-08	4.54e-07	9.08739
FAM173B	no_change	0.385341	12.7984	6.43243	1.82e-08	4.54e-07	9.08628
COG6	no_change	0.404935	12.7075	6.43168	1.82e-08	4.54e-07	9.08334
LSM4	no_change	0.599504	13.2077	6.43094	1.83e-08	4.55e-07	9.08045
ITGB7	no_change	0.830391	9.30805	6.42536	1.87e-08	4.65e-07	9.05867
UST	no_change	-0.570511	11.2993	-6.42337	1.88e-08	4.68e-07	9.0509
SPHK1	no_change	-0.720532	8.80884	-6.42256	1.89e-08	4.69e-07	9.04772
COPS4	no_change	0.389456	13.2434	6.42177	1.9e-08	4.7e-07	9.04464
MGC42367	no_change	-0.978968	10.8774	-6.42012	1.91e-08	4.72e-07	9.0382
CHST13	no_change	0.507805	13.2366	6.41848	1.92e-08	4.75e-07	9.03181
DGKH	no_change	-0.444143	9.47891	-6.41537	1.95e-08	4.8e-07	9.01965
PIGF	no_change	0.473803	11.7279	6.41376	1.96e-08	4.83e-07	9.01338
EIF1	no_change	-0.369714	13.987	-6.40969	1.99e-08	4.9e-07	8.99748
FLJ10986	no_change	0.316541	14.7563	6.4086	2e-08	4.92e-07	8.9932
DBNDD1	no_change	0.676554	10.3344	6.40714	2.01e-08	4.94e-07	8.9875
TOR3A	no_change	0.804089	11.666	6.40599	2.02e-08	4.96e-07	8.98303
MAFB	no_change	0.33766	13.8813	6.40582	2.02e-08	4.96e-07	8.98237
FAM169B	down	-1.45559	10.2571	-6.40293	2.04e-08	5e-07	8.97107
ZSWIM4	no_change	-0.637705	11.1999	-6.40293	2.04e-08	5e-07	8.97106
ZNF311	no_change	0.627631	10.0611	6.39923	2.07e-08	5.07e-07	8.95663
FBXO48	no_change	0.506679	9.56393	6.39837	2.08e-08	5.08e-07	8.95327
WT1	no_change	-0.666124	9.07186	-6.39234	2.13e-08	5.2e-07	8.92973
MT1A	down	-1.76202	11.8989	-6.39178	2.14e-08	5.2e-07	8.92756
NUDT7	no_change	0.545345	13.0876	6.38899	2.16e-08	5.26e-07	8.91669
H6PD	no_change	-0.617311	12.6546	-6.38553	2.19e-08	5.32e-07	8.90316
TMEM77	no_change	0.373809	12.6071	6.38328	2.21e-08	5.36e-07	8.8944
NUDT16L1	no_change	0.816065	11.6151	6.3808	2.23e-08	5.41e-07	8.88474
TTPAL	no_change	0.682537	13.0857	6.37265	2.31e-08	5.58e-07	8.85294
NCRNA00152	no_change	-0.56335	9.27442	-6.37026	2.33e-08	5.63e-07	8.84361
SNUPN	no_change	0.347573	12.4582	6.37023	2.33e-08	5.63e-07	8.84349
LIN52	no_change	0.409532	10.9283	6.36854	2.34e-08	5.66e-07	8.83692
MPHOSPH10	no_change	-0.328877	13.4539	-6.36687	2.36e-08	5.69e-07	8.83039
MTAP	no_change	-0.438666	12.8868	-6.36512	2.38e-08	5.72e-07	8.82356
EFNA4	no_change	0.667938	9.07772	6.36487	2.38e-08	5.72e-07	8.82261
LOC649431	no_change	-0.465498	9.36777	-6.36385	2.39e-08	5.74e-07	8.81863
BAD	no_change	0.584453	10.5616	6.36091	2.42e-08	5.8e-07	8.80717
MAP3K14	no_change	-0.975214	10.347	-6.35834	2.44e-08	5.85e-07	8.79716
PAOX	no_change	0.598087	10.622	6.35411	2.48e-08	5.94e-07	8.78065
CBFA2T2	no_change	0.347938	8.81908	6.34872	2.54e-08	6.06e-07	8.75965
NUP153	no_change	-0.565194	13.2235	-6.34861	2.54e-08	6.06e-07	8.75924
AATF	no_change	-0.481364	12.5996	-6.34657	2.56e-08	6.1e-07	8.75128
ZNF57	no_change	0.552063	10.7273	6.34282	2.6e-08	6.19e-07	8.73667
COL9A3	no_change	0.81684	8.97816	6.33859	2.64e-08	6.29e-07	8.72018
GPM6B	no_change	-0.830291	9.89377	-6.33547	2.68e-08	6.36e-07	8.70802
TMEM20	no_change	0.776414	11.5132	6.33371	2.69e-08	6.4e-07	8.70118
FAM117B	no_change	0.631185	11.3755	6.33309	2.7e-08	6.4e-07	8.69878
CLUAP1	no_change	0.33925	11.8163	6.33305	2.7e-08	6.4e-07	8.69863
TBC1D24	no_change	0.53978	9.91284	6.33171	2.72e-08	6.42e-07	8.69338
FLJ40852	no_change	0.645519	10.0288	6.32988	2.74e-08	6.46e-07	8.68627
TMPRSS2	down	-1.27463	12.4891	-6.32746	2.76e-08	6.52e-07	8.67683
SNX21	no_change	0.345059	9.53637	6.32628	2.78e-08	6.54e-07	8.67224
CYP2U1	no_change	0.569163	10.924	6.32419	2.8e-08	6.59e-07	8.66413
PLEKHG1	no_change	-0.39246	11.4548	-6.32091	2.84e-08	6.67e-07	8.65133
ZGPAT	no_change	0.544625	11.0004	6.31575	2.89e-08	6.8e-07	8.63125
NUSAP1	no_change	0.684041	10.7344	6.31384	2.92e-08	6.84e-07	8.62382
KLB	no_change	0.653928	12.1397	6.31263	2.93e-08	6.87e-07	8.61912
PMS2	no_change	0.585784	11.162	6.31135	2.95e-08	6.9e-07	8.61414
SPATA7	no_change	0.528172	11.5647	6.30947	2.97e-08	6.94e-07	8.60681
GZMA	no_change	0.633758	12.8423	6.30913	2.97e-08	6.94e-07	8.6055
PIGN	no_change	0.363571	11.8588	6.30748	2.99e-08	6.98e-07	8.59909
DET1	no_change	0.546267	10.7469	6.30522	3.02e-08	7.04e-07	8.59029
TMEM27	no_change	0.504521	13.9157	6.30104	3.07e-08	7.15e-07	8.57404
CDH15	up	1.69728	10.1939	6.30024	3.08e-08	7.16e-07	8.57091
KCNJ10	no_change	0.851953	9.97584	6.2995	3.09e-08	7.17e-07	8.56802
C10orf78	no_change	0.667673	11.1929	6.29917	3.09e-08	7.18e-07	8.56675
MCTS1	no_change	0.311566	14.0709	6.29833	3.1e-08	7.19e-07	8.56347
MAPKAPK2	no_change	-0.495737	11.2559	-6.29744	3.11e-08	7.21e-07	8.56002
SNAPC2	no_change	0.588131	11.9463	6.29663	3.12e-08	7.22e-07	8.55685
PRRT3	no_change	0.442709	9.07528	6.29257	3.17e-08	7.33e-07	8.5411
GDE1	no_change	0.561567	11.6752	6.29164	3.19e-08	7.35e-07	8.53746
KBTBD2	no_change	-0.318277	12.7617	-6.29072	3.2e-08	7.37e-07	8.53387
SETBP1	no_change	-0.350784	12.6197	-6.28071	3.33e-08	7.66e-07	8.49496
CALML4	no_change	0.597561	11.2849	6.28003	3.34e-08	7.67e-07	8.49232
FUT10	no_change	0.596467	9.82904	6.27515	3.4e-08	7.82e-07	8.47335
RAD51AP1	no_change	0.618499	10.1971	6.27218	3.44e-08	7.9e-07	8.4618
PPCS	no_change	0.221156	14.4583	6.27149	3.45e-08	7.91e-07	8.45915
SNORD99	no_change	-0.862585	10.2002	-6.27082	3.46e-08	7.93e-07	8.45654
RPS6KA1	no_change	0.681305	9.45591	6.26822	3.5e-08	8e-07	8.44641
C6orf81	no_change	-0.454334	8.90733	-6.26565	3.53e-08	8.07e-07	8.43644
CCL14	no_change	0.586967	12.9834	6.26457	3.55e-08	8.1e-07	8.43223
UMPS	no_change	-0.751836	10.9006	-6.26399	3.56e-08	8.11e-07	8.42998
SCNN1A	no_change	-0.565966	12.6456	-6.26362	3.56e-08	8.11e-07	8.42854
OSGEPL1	no_change	0.699671	11.2946	6.2627	3.57e-08	8.13e-07	8.425
FAM177A1	no_change	-0.425214	12.4402	-6.26082	3.6e-08	8.18e-07	8.41768
SLC25A18	no_change	-0.532942	12.9609	-6.25746	3.65e-08	8.29e-07	8.40461
OXCT2	down	-1.03771	10.9016	-6.2545	3.69e-08	8.37e-07	8.39315
TTC23	no_change	0.345261	10.4313	6.2544	3.69e-08	8.37e-07	8.39275
ELMOD2	no_change	0.820013	11.2441	6.25194	3.73e-08	8.44e-07	8.3832
OKL38	no_change	0.471732	14.0179	6.25114	3.74e-08	8.46e-07	8.38009
ADCK2	no_change	0.384485	13.0355	6.25095	3.75e-08	8.46e-07	8.37933
VCAN	down	-1.29646	12.0615	-6.24639	3.81e-08	8.6e-07	8.36164
FAM89A	no_change	-0.608245	11.0848	-6.24431	3.85e-08	8.66e-07	8.35355
POR	no_change	-0.353462	14.0317	-6.24418	3.85e-08	8.66e-07	8.35305
ARG2	down	-1.0718	10.0567	-6.24176	3.88e-08	8.73e-07	8.34365
SEC14L2	no_change	0.896974	12.7278	6.23979	3.91e-08	8.79e-07	8.33603
RNF13	no_change	-0.367174	11.9373	-6.23959	3.92e-08	8.79e-07	8.33525
SERF2	no_change	0.282745	12.8647	6.23909	3.93e-08	8.8e-07	8.33331
FZD1	no_change	0.61453	10.2491	6.23523	3.99e-08	8.92e-07	8.31833
JOSD1	no_change	-0.58613	12.8448	-6.23456	4e-08	8.94e-07	8.3157
AGBL5	no_change	0.589681	10.6617	6.23104	4.05e-08	9.05e-07	8.30207
COX7A2L	no_change	0.363796	13.8797	6.23102	4.05e-08	9.05e-07	8.302
CASP4	no_change	-0.832299	11.2109	-6.22547	4.14e-08	9.24e-07	8.28046
HIST1H1A	no_change	0.846104	9.9536	6.22323	4.18e-08	9.31e-07	8.27175
EPB49	up	1.14214	11.199	6.22219	4.2e-08	9.34e-07	8.26773
SPRY2	no_change	-0.521933	12.9441	-6.22166	4.21e-08	9.35e-07	8.26566
EHMT2	no_change	0.426121	9.05472	6.21921	4.25e-08	9.43e-07	8.25619
PIN4	no_change	0.836964	11.9098	6.21733	4.28e-08	9.49e-07	8.24887
DBI	no_change	0.880004	12.4476	6.21228	4.37e-08	9.67e-07	8.2293
ZNF460	no_change	-0.662984	11.8869	-6.21109	4.39e-08	9.71e-07	8.22466
ARHGEF18	no_change	0.32884	13.3724	6.21027	4.4e-08	9.73e-07	8.22151
TARP	no_change	0.610786	9.2557	6.20812	4.44e-08	9.8e-07	8.21317
GCSH	no_change	0.459402	13.8316	6.20688	4.46e-08	9.84e-07	8.20837
ZNF805	no_change	-0.616811	11.7971	-6.20525	4.49e-08	9.89e-07	8.20205
ZNF597	no_change	-0.70274	11.3065	-6.20356	4.52e-08	9.95e-07	8.1955
PRRG2	no_change	0.959768	9.61675	6.20083	4.57e-08	1e-06	8.18492
FBXO22	no_change	0.354286	10.6942	6.19982	4.59e-08	1.01e-06	8.18098
BATF3	down	-1.13022	10.289	-6.19882	4.61e-08	1.01e-06	8.17711
C12orf47	no_change	0.411718	13.1571	6.19864	4.61e-08	1.01e-06	8.17642
IMMP1L	no_change	0.572611	9.8538	6.19659	4.65e-08	1.02e-06	8.16847
STX17	no_change	0.592935	12.201	6.19486	4.68e-08	1.02e-06	8.16179
C2orf82	up	1.49353	11.2523	6.18916	4.79e-08	1.05e-06	8.1397
ZNF441	no_change	0.59749	11.1135	6.18693	4.83e-08	1.05e-06	8.13103
OSM	no_change	-0.966692	9.07786	-6.18059	4.95e-08	1.08e-06	8.10648
LCK	no_change	0.390958	9.14926	6.18033	4.96e-08	1.08e-06	8.10551
LOC440925	no_change	0.723073	10.24	6.1792	4.98e-08	1.08e-06	8.10109
C1orf161	no_change	-0.882539	9.34541	-6.17701	5.02e-08	1.09e-06	8.09264
MRGPRF	no_change	0.814011	10.0037	6.17524	5.06e-08	1.1e-06	8.08578
TSPYL2	no_change	-0.553787	9.41759	-6.17488	5.07e-08	1.1e-06	8.08437
MLF1	down	-1.06173	9.83769	-6.1683	5.2e-08	1.13e-06	8.0589
ZNF33B	no_change	0.953812	10.4155	6.16694	5.23e-08	1.13e-06	8.05365
SEC22C	no_change	0.481492	11.3073	6.16515	5.26e-08	1.14e-06	8.04673
IFI44	no_change	0.509797	12.951	6.16361	5.3e-08	1.14e-06	8.04074
GNA11	no_change	-0.472249	11.3187	-6.16249	5.32e-08	1.15e-06	8.03644
DPYSL3	down	-1.03122	12.4375	-6.16078	5.36e-08	1.15e-06	8.02982
VNN2	no_change	-0.485372	10.5325	-6.16021	5.37e-08	1.16e-06	8.0276
RAD51C	no_change	0.476012	10.05	6.15833	5.41e-08	1.16e-06	8.02031
ANKRD24	no_change	-0.419568	9.27551	-6.15817	5.41e-08	1.16e-06	8.01971
HDGFRP3	no_change	-0.451946	12.0453	-6.1573	5.43e-08	1.17e-06	8.01634
TMEM63A	no_change	0.813727	11.3662	6.15528	5.47e-08	1.17e-06	8.00852
C9orf125	no_change	0.949156	9.42271	6.15482	5.48e-08	1.17e-06	8.00674
DSN1	no_change	0.476522	11.8753	6.15442	5.49e-08	1.17e-06	8.00519
ELL3	no_change	0.493298	10.2449	6.15426	5.5e-08	1.17e-06	8.0046
AMZ2	no_change	0.399504	10.936	6.15284	5.53e-08	1.18e-06	7.9991
BDNFOS	no_change	0.623662	9.58509	6.15259	5.53e-08	1.18e-06	7.99814
YPEL1	no_change	0.63425	11.6427	6.1512	5.56e-08	1.19e-06	7.99273
PUS1	no_change	-0.470693	11.2036	-6.14663	5.67e-08	1.21e-06	7.97508
CSF3R	no_change	-0.566778	11.1092	-6.14633	5.67e-08	1.21e-06	7.97391
FLJ20309	no_change	-0.548021	10.8782	-6.14616	5.68e-08	1.21e-06	7.97324
SDAD1	no_change	-0.344227	13.2249	-6.14179	5.77e-08	1.23e-06	7.95636
SRGN	no_change	-0.612311	13.9054	-6.13909	5.84e-08	1.24e-06	7.94592
TSPAN17	no_change	0.629592	11.6775	6.13887	5.84e-08	1.24e-06	7.94504
KLHDC7A	no_change	0.783915	9.5478	6.13797	5.86e-08	1.24e-06	7.94157
PIK3R2	no_change	0.639121	12.7724	6.13501	5.93e-08	1.25e-06	7.93014
CMTM2	down	-1.30048	9.60963	-6.13334	5.97e-08	1.26e-06	7.92369
RGS16	down	-1.47143	10.703	-6.13064	6.04e-08	1.27e-06	7.91324
TLR7	no_change	0.834175	9.26453	6.12769	6.11e-08	1.29e-06	7.90186
HIST1H2BD	no_change	0.420822	11.9572	6.126	6.15e-08	1.29e-06	7.89533
TMEM14C	no_change	0.277612	13.509	6.12415	6.19e-08	1.3e-06	7.88819
ZMYND12	no_change	0.453784	12.2891	6.12327	6.21e-08	1.31e-06	7.88476
PRNP	no_change	-0.314567	14.4288	-6.12263	6.23e-08	1.31e-06	7.88229
USP21	no_change	0.420919	10.1042	6.12239	6.24e-08	1.31e-06	7.88137
ZNF605	no_change	0.693686	10.969	6.1199	6.3e-08	1.32e-06	7.87173
C19orf59	down	-1.12705	8.94508	-6.11963	6.3e-08	1.32e-06	7.87069
CSK	no_change	-0.497429	12.4106	-6.11907	6.32e-08	1.32e-06	7.86856
ZNF219	no_change	0.836616	10.3072	6.11712	6.37e-08	1.33e-06	7.86101
ITGB8	no_change	-0.834701	10.1895	-6.11622	6.39e-08	1.33e-06	7.85754
ABL2	no_change	-0.695599	9.94606	-6.11523	6.42e-08	1.34e-06	7.85372
ARMCX6	no_change	0.649494	10.6498	6.11499	6.42e-08	1.34e-06	7.85277
AP1S1	no_change	0.686463	10.2685	6.11344	6.46e-08	1.34e-06	7.84681
VBP1	no_change	0.286224	13.5949	6.11318	6.47e-08	1.34e-06	7.84577
THYN1	no_change	0.514478	11.8347	6.11145	6.51e-08	1.35e-06	7.83909
CCRN4L	down	-1.00138	12.2427	-6.11026	6.54e-08	1.36e-06	7.8345
GIMAP1	no_change	0.69809	11.2206	6.10993	6.55e-08	1.36e-06	7.83325
MMRN1	no_change	-0.540519	12.8348	-6.10901	6.58e-08	1.36e-06	7.82968
LANCL1	no_change	0.34072	12.7453	6.10588	6.66e-08	1.38e-06	7.81759
SPHK2	up	1.21091	11.3389	6.10337	6.72e-08	1.39e-06	7.80792
C1orf144	no_change	0.216333	13.6682	6.10323	6.73e-08	1.39e-06	7.80736
SYNE2	no_change	-0.500135	10.2434	-6.10112	6.78e-08	1.4e-06	7.79923
STK40	no_change	-0.315196	13.6745	-6.10063	6.8e-08	1.4e-06	7.79733
NCOR1	no_change	-0.45252	13.7759	-6.09944	6.83e-08	1.4e-06	7.79275
ARL4D	no_change	-0.680964	12.7117	-6.09542	6.94e-08	1.43e-06	7.77723
ANK2	no_change	-0.72204	10.1056	-6.08982	7.09e-08	1.46e-06	7.75559
HSPA2	no_change	-0.676035	9.80455	-6.0888	7.12e-08	1.46e-06	7.75169
CHSY3	no_change	-0.993826	11.7421	-6.08876	7.12e-08	1.46e-06	7.75151
ZBTB43	no_change	-0.426734	12.6515	-6.08641	7.19e-08	1.47e-06	7.74246
FJX1	down	-1.07705	10.3669	-6.08492	7.23e-08	1.48e-06	7.73671
THAP8	no_change	0.411071	9.02443	6.0822	7.31e-08	1.49e-06	7.72624
C3orf52	no_change	-0.830515	9.26204	-6.08166	7.33e-08	1.5e-06	7.72412
ROGDI	no_change	0.52303	11.1553	6.08086	7.35e-08	1.5e-06	7.72103
FLOT2	no_change	-0.389944	14.2899	-6.07623	7.48e-08	1.52e-06	7.70318
FAM45A	no_change	0.414301	12.6045	6.07527	7.51e-08	1.53e-06	7.69949
ZC4H2	no_change	0.534098	10.1636	6.07348	7.57e-08	1.54e-06	7.69259
ZBTB2	no_change	-0.379238	12.1386	-6.07287	7.58e-08	1.54e-06	7.69022
SMAD7	no_change	0.641097	11.6063	6.07188	7.61e-08	1.55e-06	7.68642
KLF2	no_change	-0.434382	13.0213	-6.07096	7.64e-08	1.55e-06	7.68286
S100A8	down	-1.369	11.5303	-6.07082	7.65e-08	1.55e-06	7.68233
GALT	no_change	0.693056	12.036	6.06863	7.71e-08	1.56e-06	7.67389
CDC2	no_change	0.567458	9.26486	6.06803	7.73e-08	1.56e-06	7.67158
GNAO1	no_change	0.776751	10.3304	6.06797	7.73e-08	1.56e-06	7.67135
ART4	no_change	0.680077	12.734	6.0675	7.75e-08	1.56e-06	7.66954
FZD7	no_change	-0.495566	9.74836	-6.06491	7.83e-08	1.58e-06	7.65955
SERPINB1	no_change	-0.74538	12.9509	-6.06484	7.83e-08	1.58e-06	7.65927
C22orf40	no_change	0.520808	9.34395	6.06476	7.83e-08	1.58e-06	7.65895
AKIRIN1	no_change	-0.645892	12.3145	-6.06405	7.85e-08	1.58e-06	7.65623
MRPS14	no_change	0.577618	12.2859	6.06251	7.9e-08	1.59e-06	7.6503
TMEM86A	no_change	0.792265	10.2346	6.0623	7.91e-08	1.59e-06	7.64951
SLC25A28	no_change	-0.482745	13.5798	-6.06192	7.92e-08	1.59e-06	7.64802
MCM2	no_change	0.780481	9.64071	6.0609	7.95e-08	1.59e-06	7.64408
C2orf54	up	1.32879	9.60932	6.06081	7.95e-08	1.59e-06	7.64374
PTBP1	no_change	-0.277904	14.3017	-6.06063	7.96e-08	1.59e-06	7.64307
VRK3	no_change	0.453091	11.9878	6.05734	8.06e-08	1.61e-06	7.63036
PVR	no_change	-0.73771	11.1807	-6.05667	8.09e-08	1.61e-06	7.62778
GEMIN6	no_change	0.284249	13.2051	6.05579	8.11e-08	1.62e-06	7.62442
GPR27	no_change	-0.825141	9.08108	-6.05522	8.13e-08	1.62e-06	7.6222
TP53TG1	no_change	0.383916	13.8112	6.05341	8.19e-08	1.63e-06	7.61522
TRHDE	up	1.16124	10.2193	6.0528	8.21e-08	1.63e-06	7.61289
HDAC9	no_change	0.329287	8.83324	6.04937	8.32e-08	1.65e-06	7.59967
FADS1	up	1.18716	13.6982	6.04194	8.57e-08	1.7e-06	7.57108
CDT1	no_change	0.681476	8.80654	6.04144	8.59e-08	1.7e-06	7.56913
POLE2	no_change	0.727018	9.35756	6.04117	8.6e-08	1.7e-06	7.56808
SGMS2	no_change	-0.908559	12.4658	-6.04054	8.62e-08	1.7e-06	7.56566
SNORA1	no_change	-0.847726	11.306	-6.03905	8.67e-08	1.71e-06	7.55991
VPS41	no_change	0.31731	12.4965	6.03832	8.69e-08	1.71e-06	7.55712
C2orf24	no_change	0.64018	12.3739	6.03831	8.69e-08	1.71e-06	7.5571
AIFM2	no_change	0.442274	9.19466	6.03605	8.77e-08	1.73e-06	7.54839
VAMP1	no_change	0.429467	9.64457	6.03555	8.79e-08	1.73e-06	7.54648
NCAPD2	no_change	0.533951	11.9184	6.03427	8.83e-08	1.74e-06	7.54153
C4orf33	no_change	0.574446	12.1802	6.03275	8.89e-08	1.75e-06	7.53568
ZC3H8	no_change	0.667012	10.6437	6.03204	8.91e-08	1.75e-06	7.53293
C12orf65	no_change	0.712604	11.6011	6.03152	8.93e-08	1.75e-06	7.53095
ZNF429	no_change	0.868957	9.60254	6.03113	8.94e-08	1.75e-06	7.52946
HAS1	no_change	-0.706129	8.87658	-6.0281	9.05e-08	1.77e-06	7.51779
LRAT	no_change	0.750729	12.3166	6.02733	9.08e-08	1.77e-06	7.51481
RNPC3	no_change	0.594313	11.8342	6.02649	9.11e-08	1.78e-06	7.51157
LOC653501	no_change	0.818561	9.03807	6.02569	9.14e-08	1.78e-06	7.50851
FANCG	no_change	0.565639	12.1072	6.02313	9.23e-08	1.8e-06	7.49867
ENO3	no_change	0.755808	13.4102	6.02287	9.24e-08	1.8e-06	7.49766
FDFT1	no_change	0.474496	13.7723	6.02083	9.31e-08	1.81e-06	7.48983
C3orf75	no_change	0.355418	11.4775	6.01775	9.43e-08	1.83e-06	7.47798
DENND5A	no_change	-0.325968	13.0148	-6.01757	9.43e-08	1.83e-06	7.47726
SP5	no_change	0.717436	8.76473	6.0163	9.48e-08	1.84e-06	7.47238
METTL1	no_change	-0.466401	10.7255	-6.01081	9.69e-08	1.88e-06	7.45127
ARID4A	no_change	0.566692	11.6625	6.00843	9.78e-08	1.89e-06	7.44214
DRD1	no_change	0.54823	8.97483	6.00309	9.99e-08	1.93e-06	7.4216
C11orf47	no_change	-0.690706	9.74289	-6.0029	1e-07	1.93e-06	7.42087
MAP4K5	no_change	-0.278547	12.8323	-6.00111	1.01e-07	1.94e-06	7.414
SUMF1	no_change	0.339209	13.5596	5.9994	1.01e-07	1.96e-06	7.40742
SAP30	no_change	-0.3514	12.4697	-5.99548	1.03e-07	1.98e-06	7.39235
PCBP4	no_change	0.342911	9.14403	5.99504	1.03e-07	1.99e-06	7.39067
KLF9	no_change	-0.356665	13.3009	-5.99428	1.03e-07	1.99e-06	7.38775
HSZFP36	no_change	0.473902	12.9781	5.99422	1.03e-07	1.99e-06	7.38749
GOLPH3L	no_change	0.427459	12.5062	5.99213	1.04e-07	2e-06	7.37946
C10orf125	no_change	0.986056	12.6432	5.98928	1.05e-07	2.02e-06	7.36852
EDAR	no_change	0.813132	9.34703	5.98899	1.06e-07	2.02e-06	7.36742
DUS3L	no_change	-0.757126	10.6154	-5.98889	1.06e-07	2.02e-06	7.36701
MAMDC4	no_change	0.871143	12.7525	5.98886	1.06e-07	2.02e-06	7.36691
RPGR	no_change	-0.777461	10.2901	-5.98852	1.06e-07	2.02e-06	7.36562
EEPD1	no_change	-0.665883	10.4184	-5.98279	1.08e-07	2.07e-06	7.3436
RAB5A	no_change	-0.320413	13.4561	-5.9796	1.1e-07	2.09e-06	7.33133
SH3TC1	no_change	-0.589022	12.0493	-5.9767	1.11e-07	2.11e-06	7.3202
MTSS1	no_change	0.354068	13.7204	5.97666	1.11e-07	2.11e-06	7.32007
TIMP3	no_change	-0.603837	12.9779	-5.97642	1.11e-07	2.11e-06	7.31914
GATAD2A	no_change	-0.461355	12.7485	-5.97448	1.12e-07	2.13e-06	7.31167
RDH16	no_change	0.332754	14.9437	5.97035	1.14e-07	2.16e-06	7.29583
ZNF491	no_change	0.446975	9.52929	5.96315	1.17e-07	2.22e-06	7.26819
ADCY6	no_change	0.429741	10.4053	5.96124	1.18e-07	2.23e-06	7.26089
IL20	no_change	-0.865979	9.17478	-5.95878	1.19e-07	2.25e-06	7.25142
GCA	no_change	-0.551305	13.1437	-5.9582	1.19e-07	2.26e-06	7.24921
LIX1L	no_change	0.469501	11.7357	5.95538	1.21e-07	2.28e-06	7.23839
HOXB2	no_change	0.645481	10.1491	5.95111	1.23e-07	2.32e-06	7.222
TGM2	no_change	-0.790879	12.0935	-5.94989	1.23e-07	2.32e-06	7.21735
BRPF1	no_change	-0.529042	11.8765	-5.94922	1.23e-07	2.33e-06	7.21478
CAMK1	no_change	0.605475	11.2142	5.94816	1.24e-07	2.34e-06	7.21071
LRRC8D	no_change	0.518349	11.6923	5.94742	1.24e-07	2.34e-06	7.20785
CSF3	no_change	-0.63491	8.63631	-5.94722	1.24e-07	2.34e-06	7.20711
KLF10	no_change	-0.752929	12.0919	-5.947	1.25e-07	2.34e-06	7.20627
MBD5	no_change	0.642152	9.65658	5.9469	1.25e-07	2.34e-06	7.20589
BUB1	no_change	0.754041	8.60162	5.94663	1.25e-07	2.34e-06	7.20485
USP30	no_change	0.804307	11.8433	5.94635	1.25e-07	2.34e-06	7.20378
KDM6B	no_change	-0.822266	9.4302	-5.94601	1.25e-07	2.34e-06	7.20247
C21orf51	no_change	0.594429	12.0443	5.94339	1.26e-07	2.36e-06	7.19243
GNPAT	no_change	0.271514	13.8001	5.94287	1.27e-07	2.37e-06	7.19044
RNF152	no_change	-0.866157	12.3741	-5.93949	1.28e-07	2.39e-06	7.17746
IFITM2	no_change	-0.427242	14.2914	-5.93945	1.28e-07	2.39e-06	7.17731
PLA2G12B	no_change	0.389478	13.728	5.93914	1.28e-07	2.39e-06	7.17613
LOC338799	no_change	0.662732	9.34764	5.9387	1.29e-07	2.4e-06	7.17443
AGPAT4	no_change	-0.650765	10.3479	-5.9354	1.3e-07	2.43e-06	7.16178
GFOD1	no_change	-0.421076	13.0953	-5.9302	1.33e-07	2.47e-06	7.14185
ANXA9	up	1.17103	11.1971	5.92677	1.35e-07	2.5e-06	7.12872
ZXDB	no_change	-0.481451	13.555	-5.92587	1.35e-07	2.51e-06	7.12529
VAPA	no_change	-0.516997	10.9083	-5.9233	1.37e-07	2.53e-06	7.11544
ING4	no_change	0.924065	10.2003	5.92193	1.37e-07	2.54e-06	7.11021
C2orf88	no_change	0.656812	9.18542	5.92188	1.37e-07	2.54e-06	7.11
KANK4	up	1.1597	12.4285	5.91828	1.39e-07	2.58e-06	7.09621
POM121	no_change	-0.838559	12.1139	-5.91801	1.4e-07	2.58e-06	7.09519
ADSSL1	no_change	0.535103	10.1258	5.91795	1.4e-07	2.58e-06	7.09494
LEPR	no_change	-0.543524	13.2048	-5.91506	1.41e-07	2.6e-06	7.08389
MIOS	no_change	0.220838	13.4006	5.91127	1.43e-07	2.64e-06	7.06938
SIP1	no_change	0.397264	11.9816	5.90847	1.45e-07	2.67e-06	7.05868
C1orf182	no_change	0.949013	9.35908	5.90664	1.46e-07	2.68e-06	7.05165
SNRNP25	no_change	0.916337	11.2899	5.90636	1.46e-07	2.68e-06	7.0506
PEPD	no_change	0.326778	13.9277	5.90626	1.46e-07	2.68e-06	7.05023
SASH1	no_change	-0.2494	13.1284	-5.90528	1.47e-07	2.69e-06	7.04644
ATP5I	no_change	0.229391	13.9381	5.90527	1.47e-07	2.69e-06	7.04641
C5orf53	no_change	0.556815	12.2797	5.90175	1.49e-07	2.72e-06	7.03295
ANLN	no_change	0.444414	9.25241	5.89663	1.52e-07	2.78e-06	7.01337
CABLES1	no_change	0.908536	11.2798	5.89547	1.53e-07	2.79e-06	7.00891
PRPF40B	no_change	0.406067	9.02294	5.89109	1.55e-07	2.83e-06	6.99219
FAM47E	up	1.03291	9.8425	5.89042	1.56e-07	2.84e-06	6.98962
MYO5B	no_change	0.434997	12.116	5.88951	1.56e-07	2.85e-06	6.98612
C14orf93	no_change	0.507582	11.7115	5.88921	1.56e-07	2.85e-06	6.98498
CISD1	no_change	0.241793	13.9555	5.88628	1.58e-07	2.88e-06	6.9738
C1orf172	no_change	0.469426	8.72942	5.8862	1.58e-07	2.88e-06	6.97347
FLJ35776	no_change	-0.524468	9.84668	-5.88453	1.59e-07	2.89e-06	6.9671
PNPLA3	no_change	0.99631	10.4988	5.88065	1.62e-07	2.93e-06	6.95225
GPR3	down	-1.01335	9.74265	-5.87902	1.63e-07	2.94e-06	6.94604
ACBD4	no_change	0.890733	10.1634	5.87895	1.63e-07	2.94e-06	6.94577
PHTF1	no_change	0.35003	12.1828	5.8789	1.63e-07	2.94e-06	6.94559
FANCL	no_change	0.889616	10.8563	5.87884	1.63e-07	2.94e-06	6.94535
GZMH	no_change	0.830624	11.1084	5.87745	1.64e-07	2.96e-06	6.94003
F3	down	-1.06587	11.015	-5.87516	1.65e-07	2.98e-06	6.93127
CENTD1	no_change	-0.854259	10.3184	-5.87149	1.68e-07	3.02e-06	6.91728
VEGFA	no_change	-0.570161	10.8314	-5.86872	1.69e-07	3.05e-06	6.90669
ATF7IP	no_change	0.802012	9.53659	5.86763	1.7e-07	3.06e-06	6.90254
LILRA5	no_change	-0.590386	10.4065	-5.86671	1.71e-07	3.07e-06	6.89902
HIST2H2AB	up	1.06502	9.7144	5.86147	1.74e-07	3.13e-06	6.87901
C17orf90	no_change	0.64077	11.3168	5.86081	1.75e-07	3.14e-06	6.87649
CD3G	up	1.05573	10.5545	5.86058	1.75e-07	3.14e-06	6.87559
RANBP2	no_change	-0.40402	12.2699	-5.85912	1.76e-07	3.15e-06	6.87002
SAT2	no_change	0.361759	14.2152	5.85826	1.76e-07	3.16e-06	6.86673
LRRC28	no_change	0.346809	13.2554	5.85764	1.77e-07	3.17e-06	6.86438
PSME2	no_change	0.333682	13.7125	5.85614	1.78e-07	3.18e-06	6.85866
CNN1	down	-1.42588	10.1407	-5.85588	1.78e-07	3.18e-06	6.85766
PHACTR4	no_change	-0.345102	11.5955	-5.85518	1.79e-07	3.19e-06	6.85497
TACSTD2	down	-1.14469	12.6542	-5.85406	1.79e-07	3.2e-06	6.85071
ESCO2	no_change	0.745895	9.40402	5.85292	1.8e-07	3.21e-06	6.84638
XYLT2	no_change	0.672336	12.2021	5.84943	1.83e-07	3.25e-06	6.83303
RPA1	no_change	0.318289	12.9367	5.84901	1.83e-07	3.26e-06	6.83143
PHC2	no_change	-0.759205	10.9891	-5.84704	1.84e-07	3.28e-06	6.82393
HOXB5	no_change	0.85589	10.5283	5.84194	1.88e-07	3.34e-06	6.80445
CTPS2	no_change	0.339761	10.3578	5.84181	1.88e-07	3.34e-06	6.80396
SGOL2	no_change	0.416735	9.66758	5.83968	1.9e-07	3.37e-06	6.79583
RPS6KA5	no_change	-0.347996	9.60567	-5.83894	1.9e-07	3.37e-06	6.79303
GPR37L1	no_change	-0.503066	8.96598	-5.83815	1.91e-07	3.38e-06	6.79
FAM168A	no_change	0.907471	10.0689	5.83492	1.93e-07	3.42e-06	6.77769
C4orf38	no_change	0.558869	10.0778	5.83312	1.95e-07	3.44e-06	6.77082
HABP4	no_change	-0.549488	11.5237	-5.83216	1.95e-07	3.45e-06	6.76718
C6orf106	no_change	0.332738	13.3387	5.82952	1.97e-07	3.48e-06	6.75712
NFE2L2	no_change	-0.281421	13.8056	-5.82859	1.98e-07	3.49e-06	6.75355
FEZ1	no_change	0.440841	10.4316	5.82785	1.99e-07	3.5e-06	6.75075
CALM3	no_change	0.343108	13.4524	5.82603	2e-07	3.52e-06	6.74379
FAM117A	no_change	0.76986	10.3764	5.82526	2.01e-07	3.53e-06	6.74088
GRHL1	no_change	-0.700555	10.0097	-5.82454	2.01e-07	3.54e-06	6.73811
LIPN	down	-1.02678	9.49971	-5.82207	2.03e-07	3.57e-06	6.72869
NOL6	no_change	-0.469696	11.619	-5.82199	2.03e-07	3.57e-06	6.7284
FLJ39827	no_change	0.686667	12.7805	5.82164	2.04e-07	3.57e-06	6.72706
CCL7	no_change	-0.920344	9.13812	-5.81931	2.06e-07	3.6e-06	6.71819
LDHA	no_change	-0.289832	13.8036	-5.81794	2.07e-07	3.61e-06	6.71296
COG4	no_change	0.65823	9.77746	5.81737	2.07e-07	3.62e-06	6.71079
HDGF2	no_change	0.512594	10.6977	5.81592	2.08e-07	3.64e-06	6.70527
FAM53A	no_change	0.860679	9.90126	5.81556	2.09e-07	3.64e-06	6.70389
TLR2	no_change	-0.920012	9.82546	-5.81346	2.1e-07	3.67e-06	6.6959
IQCC	no_change	0.720601	9.67184	5.81147	2.12e-07	3.69e-06	6.68831
BOK	no_change	0.667865	12.7145	5.81113	2.12e-07	3.69e-06	6.68703
SMAP1	no_change	0.418156	10.9653	5.81067	2.13e-07	3.7e-06	6.68529
PLD6	no_change	0.748042	10.2827	5.80756	2.15e-07	3.74e-06	6.67343
TGFBR2	no_change	-0.307717	12.8623	-5.80472	2.18e-07	3.78e-06	6.66262
CXCL1	no_change	-0.99643	9.47595	-5.80469	2.18e-07	3.78e-06	6.66249
THEM2	no_change	0.278827	14.5092	5.80335	2.19e-07	3.79e-06	6.65741
CCL5	no_change	0.568203	12.6019	5.80308	2.19e-07	3.79e-06	6.65638
HES1	no_change	-0.569338	13.0994	-5.80284	2.19e-07	3.79e-06	6.65546
C2CD4A	down	-1.20131	8.80211	-5.80107	2.21e-07	3.82e-06	6.64874
RALGPS1	no_change	0.844204	11.2686	5.80001	2.22e-07	3.83e-06	6.64471
ZNF248	no_change	0.582943	10.2324	5.79971	2.22e-07	3.83e-06	6.64354
METRNL	no_change	-0.626288	9.20557	-5.79878	2.23e-07	3.84e-06	6.64002
NUP37	no_change	0.313977	13.4257	5.79633	2.25e-07	3.87e-06	6.63068
DNAJC27	no_change	-0.632822	11.2215	-5.79504	2.26e-07	3.89e-06	6.6258
CAV1	no_change	-0.470324	12.6012	-5.79423	2.27e-07	3.9e-06	6.62268
KCNK5	no_change	0.963097	10.2108	5.7938	2.27e-07	3.9e-06	6.62106
ZNF214	no_change	0.619246	8.77695	5.79285	2.28e-07	3.91e-06	6.61746
TBC1D19	no_change	0.632408	11.0993	5.79269	2.28e-07	3.91e-06	6.61682
EPB41L5	no_change	0.637305	10.8764	5.79116	2.29e-07	3.93e-06	6.61101
HPCAL4	no_change	-0.456911	8.93141	-5.78958	2.31e-07	3.96e-06	6.60502
SF3B4	no_change	-0.271311	13.3378	-5.78812	2.32e-07	3.97e-06	6.59946
C21orf34	no_change	0.500476	11.0033	5.78619	2.34e-07	4e-06	6.59212
BCOR	no_change	-0.472821	11.7588	-5.78607	2.34e-07	4e-06	6.59165
RAB8A	no_change	0.426497	13.366	5.78219	2.38e-07	4.05e-06	6.57691
ANKRD39	no_change	0.603977	10.2739	5.78219	2.38e-07	4.05e-06	6.57688
XKR4	no_change	-0.82322	9.31479	-5.78016	2.39e-07	4.08e-06	6.56919
SNORA41	no_change	-0.930311	11.7004	-5.77896	2.41e-07	4.1e-06	6.56462
RNF26	no_change	0.50147	11.3185	5.774	2.45e-07	4.18e-06	6.54576
LOC100128731	no_change	0.263291	14.5428	5.77167	2.48e-07	4.21e-06	6.53691
KILLIN	no_change	0.606479	8.86197	5.77104	2.48e-07	4.22e-06	6.53451
TRIM14	no_change	0.63574	10.4499	5.76968	2.49e-07	4.24e-06	6.52935
TBX15	up	1.03425	12.5658	5.7694	2.5e-07	4.24e-06	6.52826
LOC85390	no_change	-0.949699	11.7996	-5.76786	2.51e-07	4.26e-06	6.52241
PDLIM3	down	-1.03244	10.868	-5.76554	2.54e-07	4.29e-06	6.51362
SLC25A20	no_change	0.574547	13.7164	5.76546	2.54e-07	4.29e-06	6.51331
HTR2B	no_change	0.890127	11.7094	5.76234	2.57e-07	4.34e-06	6.50146
ANKRD56	no_change	0.936797	10.8782	5.75858	2.61e-07	4.4e-06	6.48716
PDE4B	no_change	-0.53084	10.5635	-5.75585	2.63e-07	4.45e-06	6.47681
MICALCL	no_change	-0.598788	10.8391	-5.75163	2.68e-07	4.52e-06	6.46077
LOH12CR2	no_change	0.585489	10.9938	5.75114	2.68e-07	4.52e-06	6.45892
IDH1	no_change	0.545679	13.0062	5.74833	2.71e-07	4.57e-06	6.44826
SMCR7	no_change	0.358592	8.90145	5.74658	2.73e-07	4.59e-06	6.44161
MVK	no_change	0.860122	12.1449	5.74499	2.75e-07	4.62e-06	6.43555
IER5	no_change	-0.619513	11.6861	-5.7419	2.78e-07	4.67e-06	6.42382
NUDT16P	no_change	0.342637	12.9831	5.73741	2.83e-07	4.75e-06	6.40679
KIAA0232	no_change	0.634862	10.7492	5.73561	2.85e-07	4.78e-06	6.39999
MOGAT1	up	1.02947	11.4928	5.7348	2.86e-07	4.79e-06	6.39692
BIVM	no_change	0.59279	12.635	5.73279	2.88e-07	4.82e-06	6.38929
FNDC4	no_change	-0.619165	13.0955	-5.72862	2.93e-07	4.9e-06	6.37348
SLCO4A1	no_change	-0.734522	8.78731	-5.7275	2.94e-07	4.92e-06	6.36923
STRA13	no_change	0.503823	13.2791	5.72576	2.96e-07	4.95e-06	6.36261
PRKCZ	no_change	0.343404	9.55465	5.7251	2.97e-07	4.96e-06	6.36012
TMEM38A	no_change	0.465575	11.003	5.72333	2.99e-07	4.99e-06	6.35341
PDE6D	no_change	0.811598	11.0009	5.72291	2.99e-07	4.99e-06	6.35182
ERBB3	no_change	0.394098	12.4415	5.72282	2.99e-07	4.99e-06	6.35148
TCP11L1	no_change	-0.360842	10.0366	-5.71669	3.07e-07	5.1e-06	6.32826
MPST	no_change	0.556792	11.4027	5.71659	3.07e-07	5.1e-06	6.32787
C1orf186	no_change	0.576615	9.30755	5.70666	3.19e-07	5.3e-06	6.29025
BYSL	no_change	-0.942196	12.1582	-5.70662	3.19e-07	5.3e-06	6.29008
AHCTF1	no_change	-0.31075	13.1177	-5.70513	3.21e-07	5.32e-06	6.28445
C6orf225	no_change	0.576295	10.3005	5.70422	3.22e-07	5.34e-06	6.28101
PDZK1	no_change	0.815841	11.6388	5.70364	3.23e-07	5.34e-06	6.2788
ZNF28	no_change	0.645298	11.5463	5.70311	3.23e-07	5.35e-06	6.27681
ZBTB33	no_change	0.323549	13.4834	5.70208	3.25e-07	5.37e-06	6.2729
COPS5	no_change	0.22063	14.1272	5.69909	3.28e-07	5.42e-06	6.26157
LOC347487	no_change	0.576948	9.22326	5.69906	3.28e-07	5.42e-06	6.26145
NTAN1	no_change	0.520529	12.6695	5.69644	3.32e-07	5.47e-06	6.25154
C1orf112	no_change	0.802894	9.82491	5.69546	3.33e-07	5.49e-06	6.24783
NDUFB2	no_change	0.283835	14.3213	5.69489	3.34e-07	5.5e-06	6.2457
RAB2B	no_change	-0.27795	13.6876	-5.69481	3.34e-07	5.5e-06	6.24537
FGF11	no_change	0.393575	9.02587	5.6945	3.34e-07	5.5e-06	6.24419
PKP4	no_change	0.467799	12.7319	5.69417	3.35e-07	5.5e-06	6.24296
Septin 6	no_change	0.537487	10.1953	5.69241	3.37e-07	5.53e-06	6.23631
OSBPL11	no_change	-0.37493	13.184	-5.69174	3.38e-07	5.54e-06	6.23377
GNL3	no_change	-0.686824	12.9852	-5.69156	3.38e-07	5.54e-06	6.23308
TCEA2	no_change	0.513879	10.2393	5.68846	3.42e-07	5.61e-06	6.22136
CTDSPL	no_change	0.476085	13.3479	5.6867	3.45e-07	5.64e-06	6.21468
NR3C1	no_change	0.510945	11.6602	5.68646	3.45e-07	5.64e-06	6.21378
CD7	no_change	0.767617	11.0141	5.68521	3.47e-07	5.66e-06	6.20906
GTPBP4	no_change	-0.420942	13.0508	-5.68447	3.48e-07	5.68e-06	6.20627
S100A9	no_change	-0.856861	13.1041	-5.67996	3.54e-07	5.77e-06	6.18919
BDH1	no_change	0.339748	12.0288	5.67937	3.55e-07	5.78e-06	6.18698
FLJ13614	no_change	0.81357	9.58374	5.67936	3.55e-07	5.78e-06	6.18694
MMP25	no_change	-0.574035	8.74864	-5.67914	3.55e-07	5.78e-06	6.1861
PIP4K2B	no_change	0.550456	10.9542	5.67584	3.59e-07	5.85e-06	6.17362
KATNAL1	no_change	0.385885	10.7708	5.67525	3.6e-07	5.85e-06	6.1714
ANXA6	no_change	0.562039	12.3497	5.67515	3.6e-07	5.85e-06	6.17101
LRRFIP2	no_change	-0.348963	12.3011	-5.67418	3.62e-07	5.87e-06	6.16735
FIG4	no_change	0.423671	12.3896	5.67415	3.62e-07	5.87e-06	6.16724
NR2F2	no_change	0.63819	11.6196	5.67006	3.68e-07	5.96e-06	6.15178
TESK2	no_change	0.564424	11.6878	5.66767	3.71e-07	6.01e-06	6.14272
UGT2A3	no_change	0.618011	13.0335	5.66723	3.72e-07	6.01e-06	6.14107
YPEL5	no_change	0.250319	13.8683	5.66698	3.72e-07	6.01e-06	6.14012
SPATA2	no_change	-0.421607	10.8508	-5.66681	3.72e-07	6.01e-06	6.13949
C2orf76	no_change	0.395355	12.4374	5.66509	3.75e-07	6.05e-06	6.13298
AKAP8	no_change	-0.256605	12.64	-5.66409	3.76e-07	6.07e-06	6.12922
XPO1	no_change	0.277794	13.0325	5.66119	3.81e-07	6.13e-06	6.11825
FGD6	no_change	0.617759	10.8138	5.66113	3.81e-07	6.13e-06	6.11804
BCL2L10	no_change	0.809091	8.67478	5.66	3.82e-07	6.15e-06	6.11374
APOBEC3A	down	-1.43842	10.9595	-5.65908	3.84e-07	6.17e-06	6.11028
ATG4C	no_change	0.482834	12.2188	5.6569	3.87e-07	6.22e-06	6.10204
KLRF1	no_change	0.692769	11.0907	5.65537	3.89e-07	6.25e-06	6.09626
RHPN2	no_change	-0.447053	13.0903	-5.65395	3.91e-07	6.28e-06	6.0909
ZBED4	no_change	-0.483993	11.7471	-5.65242	3.94e-07	6.31e-06	6.08512
HESX1	no_change	0.452027	9.55441	5.65048	3.97e-07	6.35e-06	6.07782
SLC46A1	no_change	0.549918	10.5434	5.65046	3.97e-07	6.35e-06	6.07773
CYHR1	no_change	0.988599	10.6929	5.64997	3.97e-07	6.36e-06	6.07587
CDK5	no_change	0.824929	9.76314	5.64966	3.98e-07	6.36e-06	6.07471
TMEM101	no_change	0.560642	11.0301	5.64956	3.98e-07	6.36e-06	6.07432
STARD10	no_change	0.644263	13.694	5.64925	3.99e-07	6.36e-06	6.07315
PMS2L5	no_change	0.869603	11.2574	5.64579	4.04e-07	6.44e-06	6.0601
TCAP	up	1.29259	9.97646	5.64558	4.04e-07	6.44e-06	6.05932
GIN1	no_change	0.77095	11.4995	5.64455	4.06e-07	6.46e-06	6.05544
CSRNP3	no_change	0.945901	10.9369	5.64283	4.09e-07	6.5e-06	6.04894
PLLP	no_change	0.619032	10.5036	5.6421	4.1e-07	6.51e-06	6.04617
ELOVL6	no_change	0.456147	13.4788	5.64187	4.1e-07	6.51e-06	6.04533
TATDN3	no_change	0.295249	12.513	5.64136	4.11e-07	6.52e-06	6.04339
ASF1A	no_change	0.624671	11.6206	5.64007	4.13e-07	6.55e-06	6.03852
DNTTIP2	no_change	-0.342356	12.9185	-5.63999	4.13e-07	6.55e-06	6.03823
RASSF7	no_change	0.369479	12.9343	5.6391	4.15e-07	6.56e-06	6.03487
CCDC28A	no_change	0.282193	13.5642	5.63748	4.17e-07	6.6e-06	6.02876
PHPT1	no_change	0.466011	12.4451	5.63578	4.2e-07	6.64e-06	6.02233
NUP98	no_change	-0.472333	11.8312	-5.62956	4.3e-07	6.8e-06	5.99886
TMEM14A	no_change	0.639489	13.3978	5.62845	4.32e-07	6.82e-06	5.9947
ZNF167	no_change	0.367399	9.83802	5.62787	4.33e-07	6.83e-06	5.99249
USP43	no_change	-0.722474	9.1005	-5.6274	4.34e-07	6.84e-06	5.99074
DDX19A	no_change	-0.414009	11.8225	-5.62593	4.36e-07	6.87e-06	5.98518
RCOR3	no_change	0.375558	12.9737	5.62395	4.4e-07	6.92e-06	5.97771
TSPAN3	no_change	0.331513	13.3346	5.62274	4.42e-07	6.95e-06	5.97317
EXT1	no_change	-0.839613	12.8761	-5.62186	4.43e-07	6.96e-06	5.96984
ALG6	no_change	0.422225	12.1723	5.61917	4.48e-07	7.03e-06	5.9597
PTHLH	no_change	-0.366495	8.6989	-5.61567	4.54e-07	7.12e-06	5.9465
TP53AP1	no_change	0.946591	11.663	5.61455	4.56e-07	7.15e-06	5.94229
PAQR4	no_change	0.877003	10.8358	5.60885	4.66e-07	7.3e-06	5.92083
KIAA1712	no_change	0.596531	11.484	5.60698	4.7e-07	7.35e-06	5.91377
DUSP6	no_change	-0.700387	12.6947	-5.60504	4.73e-07	7.4e-06	5.90648
KIAA0460	no_change	-0.397425	12.97	-5.59914	4.84e-07	7.56e-06	5.88428
C20orf77	down	-1.43616	10.7782	-5.59477	4.92e-07	7.69e-06	5.86782
STAG3	no_change	0.966441	11.277	5.59437	4.93e-07	7.69e-06	5.86633
FRMD4A	no_change	0.549512	12.0189	5.59437	4.93e-07	7.69e-06	5.86631
VPS26B	no_change	0.393021	11.7661	5.59308	4.95e-07	7.72e-06	5.86145
LOC653980	no_change	-0.719712	8.96635	-5.59236	4.97e-07	7.74e-06	5.85875
SLC14A1	no_change	0.504345	9.61722	5.59159	4.98e-07	7.75e-06	5.85585
IL1RAP	no_change	-0.482491	13.4587	-5.59105	4.99e-07	7.76e-06	5.85384
USP47	no_change	0.313186	12.8359	5.59074	5e-07	7.77e-06	5.85265
WDR4	no_change	-0.490903	10.7486	-5.5902	5.01e-07	7.78e-06	5.85065
PGAM1	no_change	0.31716	13.0762	5.58469	5.12e-07	7.94e-06	5.82989
PDE4DIP	no_change	0.45669	10.0941	5.58363	5.14e-07	7.96e-06	5.82592
ANKRD49	no_change	0.401623	12.0239	5.5836	5.14e-07	7.96e-06	5.82581
TTC8	no_change	0.700229	9.86477	5.58246	5.16e-07	7.99e-06	5.82153
TIMP1	no_change	-0.383834	13.8092	-5.58207	5.17e-07	8e-06	5.82006
ABHD8	up	1.00819	10.5367	5.58023	5.21e-07	8.05e-06	5.81315
NPAL3	no_change	0.722158	10.0565	5.57981	5.22e-07	8.05e-06	5.81157
VAMP3	no_change	0.415208	12.5642	5.5788	5.24e-07	8.08e-06	5.80777
ZNF253	no_change	0.75281	9.68663	5.57796	5.25e-07	8.1e-06	5.80461
PRDM8	no_change	-0.609266	9.88871	-5.57584	5.3e-07	8.16e-06	5.79663
TMEM218	no_change	0.57911	12.5114	5.57557	5.3e-07	8.16e-06	5.7956
HAPLN4	no_change	0.781897	9.56607	5.57406	5.33e-07	8.21e-06	5.78996
SLC7A2	no_change	-0.530616	12.5367	-5.57325	5.35e-07	8.22e-06	5.7869
AACS	no_change	0.602031	10.3049	5.57026	5.41e-07	8.31e-06	5.77567
ZNF823	no_change	0.672652	10.7391	5.56874	5.44e-07	8.36e-06	5.76995
ELOVL1	no_change	0.600127	10.8661	5.56784	5.46e-07	8.38e-06	5.76656
MRPL41	no_change	0.408407	13.5115	5.56725	5.47e-07	8.39e-06	5.76434
C3orf64	no_change	-0.399228	11.8601	-5.56598	5.5e-07	8.43e-06	5.75956
SULT1A3	no_change	0.418353	10.6739	5.56585	5.5e-07	8.43e-06	5.75911
UFSP2	no_change	0.22674	13.2285	5.56563	5.51e-07	8.43e-06	5.75826
HEBP1	no_change	0.196914	14.5341	5.5639	5.55e-07	8.48e-06	5.75175
BCL9L	no_change	0.528046	9.20485	5.56364	5.55e-07	8.48e-06	5.7508
HIST1H3C	no_change	0.976787	9.25783	5.56235	5.58e-07	8.52e-06	5.74595
MAP1B	no_change	-0.430377	9.30001	-5.56159	5.6e-07	8.53e-06	5.7431
LRRC2	no_change	0.446308	10.4198	5.56154	5.6e-07	8.53e-06	5.74288
FAM46C	no_change	-0.550796	12.6156	-5.56054	5.62e-07	8.56e-06	5.73914
ZC3H10	no_change	0.496482	12.1947	5.55852	5.66e-07	8.62e-06	5.73157
ITPK1	no_change	0.500863	12.5761	5.55575	5.72e-07	8.7e-06	5.72118
TMEM30B	no_change	0.800617	12.0131	5.55542	5.73e-07	8.71e-06	5.71991
PURB	no_change	-0.352722	13.7817	-5.55423	5.76e-07	8.74e-06	5.71547
ZNF133	no_change	0.53193	10.4349	5.55349	5.77e-07	8.76e-06	5.71266
B3GNT6	no_change	0.606568	13.0106	5.55311	5.78e-07	8.77e-06	5.71127
MAD2L1	no_change	0.671587	10.5903	5.55293	5.79e-07	8.77e-06	5.71057
FLJ42393	no_change	-0.8192	9.42844	-5.55275	5.79e-07	8.77e-06	5.70991
ASTE1	no_change	0.748149	10.3562	5.5523	5.8e-07	8.77e-06	5.70823
COMMD8	no_change	0.648059	11.7053	5.55226	5.8e-07	8.77e-06	5.70804
BCMO1	no_change	0.602456	9.96771	5.5514	5.82e-07	8.79e-06	5.70485
AQP11	no_change	0.80268	12.9456	5.54959	5.86e-07	8.85e-06	5.69806
MATK	no_change	0.344045	9.39541	5.54686	5.92e-07	8.93e-06	5.6878
C21orf57	no_change	0.390868	10.8558	5.54667	5.93e-07	8.93e-06	5.68707
OAS1	no_change	0.790672	11.4837	5.54653	5.93e-07	8.93e-06	5.68656
C7orf43	no_change	-0.624906	11.1171	-5.54528	5.96e-07	8.97e-06	5.68186
ELMOD3	no_change	0.508418	9.18128	5.54398	5.99e-07	9.01e-06	5.67699
PDGFB	no_change	-0.55575	9.95844	-5.54307	6.01e-07	9.03e-06	5.67358
OGFOD2	no_change	0.551066	8.58348	5.5424	6.03e-07	9.05e-06	5.67108
IL15RA	no_change	-0.603348	9.01969	-5.54169	6.04e-07	9.07e-06	5.66841
BRIX1	no_change	-0.438742	13.1836	-5.54119	6.05e-07	9.08e-06	5.66651
ISG15	no_change	0.845754	12.1913	5.54097	6.06e-07	9.08e-06	5.6657
HIST2H4B	no_change	0.542849	10.5933	5.53858	6.12e-07	9.16e-06	5.65673
ALCAM	no_change	0.248207	13.9273	5.53723	6.15e-07	9.2e-06	5.65166
CTDSP1	no_change	0.401695	11.3822	5.53699	6.15e-07	9.2e-06	5.65078
MND1	no_change	0.502788	9.2096	5.53566	6.18e-07	9.24e-06	5.6458
MAPKAP1	no_change	0.374171	10.9406	5.53542	6.19e-07	9.24e-06	5.6449
IL2RA	no_change	-0.608754	9.21171	-5.53531	6.19e-07	9.24e-06	5.64449
SAMSN1	no_change	-0.594628	11.9543	-5.53381	6.23e-07	9.28e-06	5.63885
CBX1	no_change	0.570593	11.3012	5.53375	6.23e-07	9.28e-06	5.63861
C20orf46	no_change	-0.883473	10.1146	-5.53273	6.25e-07	9.31e-06	5.6348
IRS2	down	-1.1016	9.89733	-5.53241	6.26e-07	9.32e-06	5.63361
ROM1	no_change	-0.952459	10.5717	-5.5321	6.27e-07	9.32e-06	5.63243
RNASEH2A	no_change	0.494717	9.2074	5.53185	6.28e-07	9.33e-06	5.6315
KLHDC2	no_change	0.220221	14.5855	5.53166	6.28e-07	9.33e-06	5.6308
UIMC1	no_change	-0.286354	13.0532	-5.53095	6.3e-07	9.35e-06	5.62811
TM6SF2	no_change	0.541498	12.3392	5.52961	6.33e-07	9.39e-06	5.62309
ZMYM3	no_change	0.345144	8.51701	5.52933	6.34e-07	9.39e-06	5.62207
MIR886	down	-1.23789	12.7265	-5.52795	6.37e-07	9.43e-06	5.6169
MANBAL	no_change	0.601169	10.8794	5.52756	6.38e-07	9.44e-06	5.61544
XRCC6BP1	no_change	0.838498	12.6286	5.52316	6.49e-07	9.59e-06	5.59894
FAM50B	no_change	0.721583	11.9795	5.52307	6.49e-07	9.59e-06	5.5986
ZC3HC1	no_change	0.250214	13.2554	5.52097	6.54e-07	9.66e-06	5.59073
SAMM50	no_change	0.495006	12.9585	5.51601	6.67e-07	9.84e-06	5.57214
ZNF552	no_change	0.572862	8.94601	5.51503	6.7e-07	9.87e-06	5.56848
FLJ10213	no_change	-0.727136	11.6056	-5.51254	6.76e-07	9.96e-06	5.55915
IFFO2	no_change	-0.780942	12.1069	-5.51183	6.78e-07	9.98e-06	5.55651
STRADB	no_change	0.265112	14.2472	5.51016	6.82e-07	1e-05	5.55024
C3orf23	no_change	0.316443	11.3464	5.50969	6.84e-07	1e-05	5.54849
DCUN1D3	no_change	-0.510979	12.013	-5.50958	6.84e-07	1e-05	5.54808
MAP4K2	no_change	0.495637	12.6463	5.50907	6.85e-07	1.01e-05	5.54619
ACVR2B	no_change	-0.817723	9.24182	-5.50794	6.88e-07	1.01e-05	5.54194
GIPC2	no_change	0.430932	12.7441	5.50485	6.96e-07	1.02e-05	5.53036
SYN1	no_change	-0.69467	9.02521	-5.50344	7e-07	1.03e-05	5.52511
MRPS10	no_change	0.195568	13.7553	5.50289	7.02e-07	1.03e-05	5.52303
NEIL2	no_change	0.703167	10.6788	5.5012	7.06e-07	1.03e-05	5.51671
GPRASP2	no_change	0.45979	10.9598	5.49968	7.1e-07	1.04e-05	5.51102
BASP1	no_change	-0.370384	13.0514	-5.49827	7.14e-07	1.04e-05	5.50576
FAM100A	no_change	-0.743075	9.40759	-5.49801	7.15e-07	1.04e-05	5.50477
MR1	no_change	0.308137	12.7107	5.4918	7.32e-07	1.07e-05	5.48155
2025-03-09	no_change	0.461175	10.6631	5.49013	7.37e-07	1.07e-05	5.47531
C8orf55	no_change	0.47488	13.6534	5.48782	7.44e-07	1.08e-05	5.46669
ATP5S	no_change	0.43848	11.8461	5.48543	7.5e-07	1.09e-05	5.45774
NR1I3	no_change	0.411245	13.0748	5.48431	7.54e-07	1.1e-05	5.45357
PRPSAP2	no_change	0.590678	11.15	5.48293	7.58e-07	1.1e-05	5.44842
DPM3	no_change	0.336054	13.2608	5.4814	7.62e-07	1.11e-05	5.44268
SERPINB8	no_change	-0.886173	12.5717	-5.48069	7.64e-07	1.11e-05	5.44002
MXD4	no_change	0.447214	13.3877	5.48061	7.65e-07	1.11e-05	5.43971
BPGM	no_change	0.257646	11.0863	5.47894	7.69e-07	1.12e-05	5.43348
GRAMD1C	no_change	0.939512	11.9515	5.47829	7.71e-07	1.12e-05	5.43106
C7orf26	no_change	-0.41105	10.8603	-5.47663	7.76e-07	1.12e-05	5.42486
TAGLN2	no_change	-0.304621	13.0727	-5.47611	7.78e-07	1.13e-05	5.42293
INVS	no_change	0.484567	11.2602	5.47555	7.79e-07	1.13e-05	5.42084
RAC1	no_change	-0.290819	10.9207	-5.47345	7.86e-07	1.14e-05	5.41298
PKD2	no_change	0.839213	11.8199	5.47264	7.88e-07	1.14e-05	5.40995
PLD1	no_change	0.705745	12.3147	5.472	7.9e-07	1.14e-05	5.40757
ZNF529	no_change	-0.390612	12.5299	-5.47199	7.9e-07	1.14e-05	5.40753
OTUB2	no_change	0.261149	8.47876	5.47158	7.91e-07	1.14e-05	5.406
STX18	no_change	0.763908	9.07546	5.4702	7.96e-07	1.15e-05	5.40085
RNPS1	no_change	-0.451365	11.8353	-5.46902	7.99e-07	1.15e-05	5.39645
KALRN	no_change	-0.271573	8.95642	-5.46736	8.04e-07	1.16e-05	5.39023
TK1	no_change	0.642197	10.5605	5.46622	8.08e-07	1.16e-05	5.38598
MAT2B	no_change	0.330885	12.9929	5.46612	8.08e-07	1.16e-05	5.3856
BOLA3	no_change	0.292923	12.0056	5.46508	8.12e-07	1.16e-05	5.38173
KANK2	no_change	0.811469	9.87054	5.464	8.15e-07	1.17e-05	5.37771
LOC220416	no_change	0.601023	8.54214	5.46343	8.17e-07	1.17e-05	5.37558
SH3BGR	no_change	0.460051	9.04458	5.46257	8.19e-07	1.17e-05	5.37237
TWISTNB	no_change	-0.29142	13.0198	-5.4621	8.21e-07	1.17e-05	5.3706
RFTN1	no_change	0.365052	13.7632	5.46096	8.24e-07	1.18e-05	5.36634
NME4	no_change	0.262864	14.363	5.45942	8.29e-07	1.19e-05	5.36062
SHD	up	1.22851	12.3577	5.45915	8.3e-07	1.19e-05	5.35959
PDSS2	no_change	0.321566	13.3158	5.45624	8.4e-07	1.2e-05	5.34876
ETAA1	no_change	0.703139	11.0127	5.45616	8.4e-07	1.2e-05	5.34845
SGEF	no_change	-0.566756	12.9861	-5.45576	8.41e-07	1.2e-05	5.34696
YOD1	no_change	-0.313523	12.4078	-5.45359	8.48e-07	1.21e-05	5.33887
FSTL3	no_change	-0.917962	9.75209	-5.45087	8.57e-07	1.22e-05	5.32872
EXOD1	no_change	0.538475	10.2819	5.4493	8.62e-07	1.23e-05	5.32285
UBE2E3	no_change	0.335734	10.3776	5.44849	8.65e-07	1.23e-05	5.31984
PLSCR1	down	-1.02347	11.0529	-5.4481	8.66e-07	1.23e-05	5.3184
DFFB	no_change	0.766735	9.86397	5.44632	8.72e-07	1.24e-05	5.31175
MPPE1	no_change	0.672383	11.5667	5.4436	8.81e-07	1.25e-05	5.30161
TMEM185B	no_change	-0.79843	11.8202	-5.44331	8.82e-07	1.25e-05	5.30054
SLC40A1	no_change	0.303591	14.3667	5.44044	8.92e-07	1.26e-05	5.28983
CCDC58	no_change	0.282337	13.9839	5.44005	8.93e-07	1.26e-05	5.28838
TMEM200B	no_change	0.476687	8.94164	5.44004	8.93e-07	1.26e-05	5.28833
MOGAT3	no_change	0.626137	9.82488	5.43878	8.98e-07	1.27e-05	5.28365
TCF19	no_change	0.383418	9.08628	5.4368	9.05e-07	1.28e-05	5.27626
GABPB2	no_change	-0.372454	12.2091	-5.43636	9.06e-07	1.28e-05	5.27461
VPS8	no_change	0.562226	10.8642	5.4357	9.08e-07	1.28e-05	5.27218
2025-03-02	no_change	0.398081	11.0444	5.43224	9.21e-07	1.3e-05	5.25927
NUAK2	no_change	-0.777515	10.8873	-5.43215	9.21e-07	1.3e-05	5.25895
ZNF524	no_change	0.651692	11.0484	5.43	9.28e-07	1.31e-05	5.25095
DFFA	no_change	0.277905	11.5286	5.42988	9.29e-07	1.31e-05	5.25049
NETO2	no_change	-0.753899	10.5202	-5.42826	9.35e-07	1.31e-05	5.24445
HIST2H2BE	no_change	0.775856	9.72431	5.42747	9.38e-07	1.32e-05	5.24152
UNC45A	no_change	0.200103	10.0262	5.42744	9.38e-07	1.32e-05	5.2414
GDPD1	no_change	0.434265	9.40692	5.42737	9.38e-07	1.32e-05	5.24116
ZFP161	no_change	0.299806	12.9886	5.42724	9.38e-07	1.32e-05	5.24064
HNRNPU	no_change	-0.539857	11.586	-5.42683	9.4e-07	1.32e-05	5.23914
PLEKHA6	no_change	0.555197	11.8491	5.42625	9.42e-07	1.32e-05	5.23698
FGFR2	no_change	0.570283	10.9383	5.42575	9.44e-07	1.32e-05	5.23511
SOX7	no_change	-0.705057	11.4427	-5.42398	9.5e-07	1.33e-05	5.22851
CXorf12	no_change	0.932239	10.6945	5.42212	9.57e-07	1.34e-05	5.22161
PAPPA	down	-1.1437	10.8935	-5.42212	9.57e-07	1.34e-05	5.22159
GCK	no_change	0.729784	9.36122	5.42123	9.6e-07	1.34e-05	5.2183
PALLD	no_change	-0.472898	12.6407	-5.41895	9.69e-07	1.35e-05	5.20981
C17orf101	no_change	0.40085	10.3002	5.41674	9.77e-07	1.36e-05	5.20159
SIM2	no_change	-0.516017	8.70925	-5.41667	9.77e-07	1.36e-05	5.20131
FLJ11795	no_change	0.76426	11.4853	5.41202	9.95e-07	1.38e-05	5.18404
CISD2	no_change	0.260015	14.0996	5.41198	9.95e-07	1.38e-05	5.18389
DLGAP4	no_change	-0.446322	9.62765	-5.41195	9.95e-07	1.38e-05	5.18377
RGMB	no_change	-0.484292	10.4661	-5.41062	1e-06	1.39e-05	5.17882
CH25H	down	-1.06725	9.32465	-5.40991	1e-06	1.39e-05	5.17619
ZBTB26	no_change	0.453339	9.44756	5.40735	1.01e-06	1.4e-05	5.16665
FAM73B	no_change	0.609784	8.72915	5.40706	1.01e-06	1.41e-05	5.16558
ALDH1A3	down	-1.16772	11.7457	-5.40593	1.02e-06	1.41e-05	5.16135
ZNF585B	no_change	0.336613	9.22722	5.40267	1.03e-06	1.43e-05	5.14926
LTBP4	no_change	-0.807334	11.6061	-5.40181	1.03e-06	1.43e-05	5.14604
MRPL35	no_change	0.30577	12.9235	5.39924	1.04e-06	1.44e-05	5.1365
SCRN3	no_change	0.432573	11.8208	5.39884	1.05e-06	1.45e-05	5.13501
LIN7B	no_change	0.848641	9.14209	5.39777	1.05e-06	1.45e-05	5.13104
ZNF555	no_change	0.57181	10.5893	5.39772	1.05e-06	1.45e-05	5.13086
GM2A	no_change	0.389656	13.0085	5.397	1.05e-06	1.45e-05	5.12819
MRPL48	no_change	0.298472	13.7502	5.39611	1.06e-06	1.46e-05	5.12488
FBXL5	no_change	0.211021	11.655	5.39581	1.06e-06	1.46e-05	5.12376
FAM125B	no_change	0.452534	9.95381	5.39426	1.06e-06	1.46e-05	5.118
C9orf37	no_change	0.871926	10.2139	5.39398	1.07e-06	1.47e-05	5.11697
LAMC2	no_change	-0.753011	9.61313	-5.39356	1.07e-06	1.47e-05	5.11539
CP110	no_change	-0.355546	12.8625	-5.39326	1.07e-06	1.47e-05	5.1143
CD44	no_change	-0.399474	12.3331	-5.39183	1.07e-06	1.47e-05	5.10899
TMEM64	no_change	0.662575	12.5288	5.39183	1.07e-06	1.47e-05	5.10897
ASCL2	up	1.07937	10.0433	5.39039	1.08e-06	1.48e-05	5.10361
ATP8B1	no_change	0.581196	10.0813	5.38937	1.08e-06	1.49e-05	5.09983
APOBEC3G	no_change	0.476904	9.57141	5.38872	1.09e-06	1.49e-05	5.09744
ZNF584	no_change	-0.5625	10.9301	-5.38781	1.09e-06	1.49e-05	5.09404
SLC16A13	no_change	0.788818	11.4983	5.38718	1.09e-06	1.5e-05	5.0917
CCDC68	no_change	-0.514534	12.1534	-5.3859	1.1e-06	1.5e-05	5.08696
ZNF367	no_change	-0.686624	10.2087	-5.38284	1.11e-06	1.52e-05	5.0756
PPIL5	no_change	0.373994	11.1113	5.38136	1.12e-06	1.53e-05	5.07011
ADCY7	no_change	0.602735	9.73104	5.38031	1.12e-06	1.53e-05	5.0662
VASN	no_change	0.723323	11.1621	5.38022	1.12e-06	1.53e-05	5.06585
PLEKHO2	no_change	-0.51285	12.0815	-5.37977	1.13e-06	1.53e-05	5.06419
PNPT1	no_change	-0.275552	12.4628	-5.37953	1.13e-06	1.53e-05	5.06331
PSPH	no_change	0.643389	9.45197	5.37938	1.13e-06	1.53e-05	5.06273
CHTF8	no_change	0.388977	10.3054	5.37844	1.13e-06	1.54e-05	5.05926
ETV7	no_change	-0.995126	9.19589	-5.37777	1.13e-06	1.54e-05	5.05678
POP5	no_change	0.4541	13.9313	5.3768	1.14e-06	1.54e-05	5.05316
TAP1	no_change	-0.567915	13.6491	-5.37335	1.15e-06	1.56e-05	5.04036
SYT7	no_change	0.700569	10.4085	5.37278	1.16e-06	1.57e-05	5.03827
TIPARP	down	-1.06715	10.7205	-5.37095	1.16e-06	1.58e-05	5.03145
MESP1	no_change	0.78626	8.95085	5.36983	1.17e-06	1.58e-05	5.02732
RUNX1	no_change	-0.503233	9.68821	-5.36983	1.17e-06	1.58e-05	5.02731
N6AMT2	no_change	0.318129	12.9848	5.3681	1.18e-06	1.59e-05	5.02088
HIST1H2AM	no_change	0.759343	9.37542	5.36721	1.18e-06	1.6e-05	5.01759
TNFAIP8L1	no_change	0.343407	13.3887	5.36683	1.18e-06	1.6e-05	5.01618
PREI3	no_change	-0.336475	10.7431	-5.36639	1.18e-06	1.6e-05	5.01455
ADRB1	no_change	-0.50497	9.04392	-5.36182	1.21e-06	1.63e-05	4.9976
SAMD14	no_change	0.339641	9.25456	5.36132	1.21e-06	1.63e-05	4.99577
SOD2	no_change	-0.480397	13.954	-5.35924	1.22e-06	1.64e-05	4.98804
NXF1	no_change	-0.460507	11.2863	-5.35804	1.22e-06	1.65e-05	4.98361
MAD2L2	no_change	0.471415	12.1758	5.35724	1.23e-06	1.65e-05	4.98063
GSS	no_change	0.542344	12.3977	5.35415	1.24e-06	1.67e-05	4.96918
IFI27L1	no_change	0.603137	12.0947	5.3529	1.25e-06	1.67e-05	4.96454
YY1AP1	no_change	-0.215758	13.8004	-5.35053	1.26e-06	1.69e-05	4.95579
FKBP14	no_change	0.467552	11.6768	5.35014	1.26e-06	1.69e-05	4.95433
C6orf124	no_change	0.719064	9.08695	5.35004	1.26e-06	1.69e-05	4.95396
ZFYVE1	no_change	0.339279	9.86338	5.34887	1.27e-06	1.7e-05	4.94963
CEP63	no_change	0.252362	11.6041	5.34875	1.27e-06	1.7e-05	4.94917
FSBP	no_change	0.557855	9.06273	5.34789	1.27e-06	1.7e-05	4.94601
LRP11	no_change	0.505402	12.1142	5.34725	1.27e-06	1.7e-05	4.94361
FOXO3	no_change	-0.446866	11.0337	-5.34635	1.28e-06	1.71e-05	4.9403
TRIM34	no_change	0.258721	8.48779	5.34478	1.29e-06	1.72e-05	4.93449
TACO1	no_change	0.400731	13.3678	5.34473	1.29e-06	1.72e-05	4.93431
CDC23	no_change	0.431934	12.2223	5.34243	1.3e-06	1.73e-05	4.92579
P2RY5	no_change	0.429912	12.9314	5.34088	1.31e-06	1.74e-05	4.92005
GBP7	no_change	0.530467	13.4041	5.33911	1.31e-06	1.75e-05	4.91349
STK19	no_change	-0.445539	12.3984	-5.33861	1.32e-06	1.75e-05	4.91164
CITED4	no_change	-0.513648	13.0652	-5.33641	1.33e-06	1.77e-05	4.90348
COMMD9	no_change	0.798985	10.7265	5.33451	1.34e-06	1.78e-05	4.89648
OR7E37P	no_change	-0.80607	11.4683	-5.33386	1.34e-06	1.78e-05	4.89408
RNF135	no_change	0.37311	9.28141	5.33301	1.35e-06	1.79e-05	4.89092
ARHGEF5	no_change	-0.703463	12.5296	-5.33228	1.35e-06	1.79e-05	4.88823
BIN1	no_change	0.606842	11.1056	5.33184	1.35e-06	1.79e-05	4.88659
MAL	no_change	-0.619688	9.66055	-5.32974	1.36e-06	1.81e-05	4.87881
CSTB	no_change	0.328175	13.5123	5.32908	1.37e-06	1.81e-05	4.8764
Septin 4	no_change	0.514439	11.1776	5.32807	1.37e-06	1.81e-05	4.87265
INHBB	no_change	-0.84502	9.44439	-5.32545	1.38e-06	1.83e-05	4.86295
SPAST	no_change	0.40783	11.7825	5.32473	1.39e-06	1.84e-05	4.86028
HHEX	no_change	0.57528	13.069	5.32435	1.39e-06	1.84e-05	4.85889
TMEM41A	no_change	0.564855	11.8813	5.3232	1.4e-06	1.84e-05	4.85466
ZNF329	no_change	0.422517	12.1844	5.32066	1.41e-06	1.86e-05	4.84524
ZFYVE19	no_change	0.673978	11.6335	5.32001	1.41e-06	1.86e-05	4.84285
LTB	no_change	0.541978	10.3744	5.31913	1.42e-06	1.87e-05	4.8396
MIRLET7D	no_change	-0.596799	10.4547	-5.31707	1.43e-06	1.88e-05	4.83197
MANBA	no_change	0.592978	12.0766	5.31515	1.44e-06	1.89e-05	4.82489
GPR68	no_change	0.516452	9.22512	5.31368	1.45e-06	1.9e-05	4.81947
PITPNM2	no_change	0.772338	10.9318	5.31308	1.45e-06	1.91e-05	4.81724
HIST2H2AA4	no_change	0.49754	12.8757	5.31137	1.46e-06	1.92e-05	4.81091
MGC16169	no_change	0.35253	12.591	5.31118	1.46e-06	1.92e-05	4.81022
TBC1D7	no_change	0.70912	11.09	5.31067	1.46e-06	1.92e-05	4.80833
TSC22D4	no_change	0.57685	9.7434	5.30741	1.48e-06	1.94e-05	4.79628
ALDH3A1	no_change	0.716552	8.86638	5.30577	1.49e-06	1.96e-05	4.79024
ZNF658	no_change	0.633934	11.5036	5.30548	1.49e-06	1.96e-05	4.78916
RFFL	no_change	-0.400739	11.452	-5.30532	1.49e-06	1.96e-05	4.78857
DENND2C	no_change	0.584318	8.91702	5.30414	1.5e-06	1.96e-05	4.78422
OIP5	no_change	0.579295	10.6677	5.30262	1.51e-06	1.97e-05	4.77861
GTF3A	no_change	0.156942	14.5901	5.30259	1.51e-06	1.97e-05	4.77852
CES7	no_change	0.816905	11.0873	5.30243	1.51e-06	1.97e-05	4.77792
SAFB2	no_change	-0.303632	12.3882	-5.29898	1.53e-06	2e-05	4.76518
CLEC4D	no_change	-0.624898	8.8239	-5.29844	1.53e-06	2e-05	4.76318
HFE	no_change	0.518529	9.12049	5.29781	1.54e-06	2e-05	4.76086
ZNF624	no_change	0.409613	9.03318	5.29648	1.55e-06	2.01e-05	4.75594
UBTF	no_change	0.474892	10.2401	5.29633	1.55e-06	2.01e-05	4.75541
RAP1GDS1	no_change	0.460531	11.206	5.29568	1.55e-06	2.02e-05	4.75299
FAM173A	no_change	0.602461	11.2352	5.29466	1.56e-06	2.02e-05	4.74924
CCDC132	no_change	0.254	10.6603	5.29398	1.56e-06	2.02e-05	4.74675
C9orf169	no_change	0.772515	10.3747	5.29395	1.56e-06	2.02e-05	4.74661
ACP1	no_change	0.328287	13.7341	5.29393	1.56e-06	2.02e-05	4.74655
SUPT3H	no_change	0.396064	9.17634	5.29371	1.56e-06	2.02e-05	4.74572
C2orf79	no_change	0.323351	13.1203	5.2936	1.56e-06	2.02e-05	4.74534
LSS	no_change	0.744307	11.3573	5.29068	1.58e-06	2.05e-05	4.73457
HSPC111	no_change	-0.640976	12.7777	-5.29049	1.58e-06	2.05e-05	4.73385
SYTL5	no_change	0.649971	9.48299	5.28757	1.6e-06	2.07e-05	4.7231
TM2D2	no_change	0.333399	11.8223	5.28701	1.6e-06	2.07e-05	4.72102
PPAP2B	no_change	-0.556109	13.3251	-5.28427	1.62e-06	2.09e-05	4.71091
TTK	no_change	0.442265	8.83445	5.28143	1.64e-06	2.11e-05	4.70044
GPR180	no_change	0.36172	13.1799	5.28081	1.64e-06	2.12e-05	4.69816
QPRT	no_change	0.23484	14.9142	5.28031	1.64e-06	2.12e-05	4.69632
JAK3	no_change	-0.671804	9.60785	-5.2802	1.64e-06	2.12e-05	4.69592
STAT3	no_change	-0.583723	12.898	-5.27869	1.65e-06	2.13e-05	4.69034
PIK3R1	no_change	0.503337	11.3683	5.27861	1.65e-06	2.13e-05	4.69006
SHROOM3	no_change	0.477559	12.7062	5.27824	1.66e-06	2.13e-05	4.68868
RGS12	no_change	0.295732	10.1157	5.27759	1.66e-06	2.13e-05	4.68631
C1orf41	no_change	0.818281	11.3228	5.2747	1.68e-06	2.16e-05	4.67564
MAGEE1	no_change	0.393013	8.68567	5.27343	1.69e-06	2.17e-05	4.67098
SCG5	no_change	0.703177	12.9634	5.27277	1.69e-06	2.17e-05	4.66855
H2AFY2	no_change	0.581092	8.6312	5.27225	1.7e-06	2.17e-05	4.66662
POLR2L	no_change	0.590308	12.0278	5.27224	1.7e-06	2.17e-05	4.6666
PODXL	no_change	-0.436164	10.9089	-5.27051	1.71e-06	2.18e-05	4.66021
HVCN1	no_change	0.420901	10.1336	5.27046	1.71e-06	2.18e-05	4.66004
SPTBN1	no_change	-0.449487	13.0297	-5.26993	1.71e-06	2.19e-05	4.6581
VSNL1	no_change	0.698122	12.2946	5.26841	1.72e-06	2.2e-05	4.65248
DIS3L	no_change	0.613615	11.979	5.26841	1.72e-06	2.2e-05	4.65247
FASLG	no_change	0.479528	9.8411	5.26694	1.73e-06	2.21e-05	4.64708
ZNF616	no_change	0.64881	12.3588	5.26671	1.73e-06	2.21e-05	4.64622
HNMT	no_change	0.414844	12.5385	5.26615	1.73e-06	2.21e-05	4.64415
MAZ	no_change	0.516984	10.7736	5.26425	1.75e-06	2.23e-05	4.63716
PRR22	no_change	-0.861977	9.83852	-5.26283	1.76e-06	2.24e-05	4.63193
C17orf75	no_change	0.539657	11.7952	5.26264	1.76e-06	2.24e-05	4.63126
MAP2K1IP1	no_change	0.214301	13.6773	5.26129	1.77e-06	2.25e-05	4.62627
GPR116	no_change	-0.318457	12.7968	-5.26116	1.77e-06	2.25e-05	4.62578
SESN3	no_change	0.516035	12.8069	5.26092	1.77e-06	2.25e-05	4.62493
SLC5A9	no_change	0.75682	10.8651	5.26006	1.78e-06	2.25e-05	4.62173
DUSP10	no_change	-0.591946	11.5733	-5.25896	1.78e-06	2.26e-05	4.61772
HOM-TES-103	no_change	0.464876	10.1353	5.25835	1.79e-06	2.27e-05	4.61544
FIGNL1	no_change	0.498945	11.1288	5.25703	1.8e-06	2.28e-05	4.61061
HNF4A	no_change	0.58388	10.9989	5.252	1.83e-06	2.32e-05	4.59209
UBXN2B	no_change	0.294793	12.8265	5.25079	1.84e-06	2.33e-05	4.58763
CYB561	no_change	0.405137	9.39098	5.25069	1.84e-06	2.33e-05	4.58728
ZNF436	no_change	0.343466	9.71593	5.2491	1.85e-06	2.34e-05	4.58144
GNAI1	no_change	0.626779	11.5423	5.24896	1.85e-06	2.34e-05	4.58092
SH2D1A	no_change	0.55332	11.0206	5.24807	1.86e-06	2.35e-05	4.57763
TRIM35	no_change	-0.51151	12.3182	-5.24653	1.87e-06	2.36e-05	4.572
MRE11A	no_change	0.363161	10.9535	5.24406	1.89e-06	2.38e-05	4.56289
YIF1B	no_change	0.660609	10.914	5.24003	1.92e-06	2.41e-05	4.54811
TMEM144	no_change	0.528706	11.8266	5.23987	1.92e-06	2.41e-05	4.5475
RGNEF	no_change	0.527189	9.44026	5.23569	1.95e-06	2.45e-05	4.53215
ITGB1BP1	no_change	0.407879	11.5616	5.23405	1.96e-06	2.46e-05	4.52613
DNAJC28	no_change	0.486499	9.91364	5.23377	1.96e-06	2.47e-05	4.5251
AURKB	no_change	0.539201	8.39401	5.23358	1.96e-06	2.47e-05	4.52439
ALG1	no_change	0.481697	10.314	5.23273	1.97e-06	2.47e-05	4.52127
CDC20	no_change	0.517078	8.96672	5.23198	1.97e-06	2.48e-05	4.51851
SDC1	no_change	0.555645	10.0026	5.23111	1.98e-06	2.48e-05	4.51533
CNN3	no_change	-0.197197	14.6537	-5.22734	2.01e-06	2.52e-05	4.50147
PSMB10	no_change	0.212577	13.9667	5.22692	2.01e-06	2.52e-05	4.49994
ANKRD57	no_change	-0.263726	14.6184	-5.22649	2.02e-06	2.52e-05	4.49836
KDELR3	no_change	0.562606	11.6143	5.22637	2.02e-06	2.52e-05	4.49791
PTGES2	no_change	0.438584	12.1426	5.22523	2.03e-06	2.53e-05	4.49373
IDI1	no_change	0.470217	13.1868	5.22124	2.06e-06	2.57e-05	4.47909
ARL6IP5	no_change	0.346424	13.6479	5.22123	2.06e-06	2.57e-05	4.47907
ALG14	no_change	0.324298	13.3227	5.21935	2.07e-06	2.59e-05	4.47216
TMEM45B	no_change	0.838853	12.2933	5.21772	2.08e-06	2.6e-05	4.46617
TMEM141	no_change	0.368171	13.9007	5.21668	2.09e-06	2.61e-05	4.46237
FAHD2B	no_change	0.65457	9.54074	5.21262	2.12e-06	2.65e-05	4.44749
CNTLN	no_change	0.703499	11.0767	5.20888	2.16e-06	2.68e-05	4.43376
MGAT4B	no_change	0.404095	11.3773	5.20881	2.16e-06	2.68e-05	4.43349
GLYCTK	no_change	0.302218	13.6179	5.20837	2.16e-06	2.69e-05	4.43189
HIST1H2BK	no_change	0.568832	11.8296	5.20773	2.16e-06	2.69e-05	4.42955
VDR	no_change	-0.577683	9.39884	-5.20678	2.17e-06	2.7e-05	4.42606
POLG2	no_change	0.623229	11.1531	5.20566	2.18e-06	2.71e-05	4.42197
AMD1	no_change	-0.585062	11.898	-5.20517	2.19e-06	2.71e-05	4.42016
E2F6	no_change	-0.257062	10.3473	-5.20512	2.19e-06	2.71e-05	4.41997
CCDC125	no_change	0.500908	10.5026	5.20499	2.19e-06	2.71e-05	4.4195
SPOP	no_change	0.291505	11.7713	5.20438	2.19e-06	2.71e-05	4.41725
HOMER1	no_change	-0.882644	10.4278	-5.20433	2.19e-06	2.71e-05	4.41709
NCAPG2	no_change	0.854745	10.1496	5.20405	2.19e-06	2.72e-05	4.41604
TMEM79	no_change	0.595708	10.0136	5.20311	2.2e-06	2.72e-05	4.4126
IL24	no_change	-0.535218	9.01889	-5.20274	2.21e-06	2.73e-05	4.41125
LOC100144604	no_change	-0.414249	8.83274	-5.2023	2.21e-06	2.73e-05	4.40963
PRRG1	no_change	-0.298334	13.2255	-5.20148	2.22e-06	2.74e-05	4.40662
ARFRP1	no_change	0.621395	9.00382	5.19943	2.23e-06	2.75e-05	4.39915
TNXB	no_change	-0.687407	9.25668	-5.19872	2.24e-06	2.76e-05	4.39653
MMACHC	no_change	0.591016	12.8291	5.19772	2.25e-06	2.77e-05	4.39287
ESPNL	up	1.07599	10.0078	5.19762	2.25e-06	2.77e-05	4.3925
PLA2G1B	no_change	0.781054	9.07214	5.19603	2.26e-06	2.78e-05	4.38667
FAHD2A	no_change	0.375378	11.1574	5.193	2.29e-06	2.81e-05	4.37557
ID2	no_change	-0.237146	14.0306	-5.19216	2.3e-06	2.82e-05	4.37252
TPD52	no_change	0.406705	9.36626	5.19062	2.31e-06	2.84e-05	4.36687
TP63	no_change	0.586297	9.10226	5.1903	2.31e-06	2.84e-05	4.3657
LOC388796	no_change	-0.83442	10.6227	-5.19008	2.31e-06	2.84e-05	4.3649
FSTL1	no_change	-0.366014	13.1215	-5.1894	2.32e-06	2.84e-05	4.36242
HIPK3	no_change	-0.384188	13.3524	-5.18903	2.32e-06	2.85e-05	4.36104
C3orf14	no_change	0.68852	11.4363	5.18855	2.33e-06	2.85e-05	4.35928
SLC25A42	no_change	0.909339	12.5884	5.1852	2.36e-06	2.88e-05	4.34705
C9orf40	no_change	0.439275	11.4322	5.18425	2.37e-06	2.89e-05	4.34356
BCL2A1	down	-1.21242	9.88129	-5.18378	2.37e-06	2.9e-05	4.34184
EIF2C4	no_change	0.458142	11.2688	5.18224	2.38e-06	2.91e-05	4.33619
CDKN3	no_change	0.589791	9.99511	5.18085	2.4e-06	2.92e-05	4.33111
SYT12	no_change	-0.933693	10.6738	-5.18082	2.4e-06	2.92e-05	4.33101
CDAN1	no_change	0.303148	10.8976	5.17918	2.41e-06	2.94e-05	4.32499
ZNF260	no_change	0.381914	13.2719	5.17841	2.42e-06	2.95e-05	4.32221
TMEM18	no_change	0.529675	10.8314	5.17685	2.43e-06	2.96e-05	4.31648
ARID3C	no_change	0.93859	11.001	5.17651	2.44e-06	2.97e-05	4.31523
ZNF462	no_change	-0.699191	11.4195	-5.17583	2.44e-06	2.97e-05	4.31276
LRRC8B	no_change	-0.704842	10.5287	-5.17577	2.44e-06	2.97e-05	4.31254
CRYM	no_change	0.339034	10.344	5.17501	2.45e-06	2.98e-05	4.30976
RGPD2	no_change	-0.506777	12.5018	-5.17458	2.45e-06	2.98e-05	4.30817
ARID4B	no_change	-0.244308	13.065	-5.17413	2.46e-06	2.98e-05	4.30656
PRR4	no_change	0.536089	10.3728	5.17357	2.46e-06	2.99e-05	4.30449
DIO1	no_change	0.442132	13.5775	5.17349	2.46e-06	2.99e-05	4.3042
PXMP4	no_change	0.283568	9.24727	5.173	2.47e-06	2.99e-05	4.3024
CORO2A	no_change	0.360732	9.69149	5.17217	2.48e-06	3e-05	4.29936
RCBTB2	no_change	0.497962	11.4769	5.17056	2.49e-06	3.01e-05	4.29348
QSOX2	no_change	-0.549396	11.3961	-5.16953	2.5e-06	3.02e-05	4.28972
HNRNPC	no_change	-0.209152	12.9898	-5.1679	2.52e-06	3.04e-05	4.28376
MLF1IP	no_change	0.687282	10.6194	5.16778	2.52e-06	3.04e-05	4.28331
MED22	no_change	0.423807	9.66094	5.16742	2.52e-06	3.04e-05	4.28202
C12orf69	no_change	0.43348	9.13096	5.16673	2.53e-06	3.05e-05	4.2795
PCNA	no_change	0.425618	9.9761	5.16655	2.53e-06	3.05e-05	4.27883
NUDT2	no_change	0.593125	12.2805	5.16606	2.53e-06	3.05e-05	4.27704
ADAMTS5	no_change	0.670787	11.162	5.16194	2.57e-06	3.1e-05	4.26199
EMP3	no_change	-0.544887	12.4624	-5.16158	2.58e-06	3.1e-05	4.26066
ZNHIT3	no_change	0.595312	10.4457	5.16068	2.59e-06	3.11e-05	4.25739
BMP5	no_change	0.740227	10.7671	5.15919	2.6e-06	3.13e-05	4.25194
MAPK4	down	-1.10592	9.41914	-5.15831	2.61e-06	3.14e-05	4.24872
NUDCD2	no_change	0.500258	12.4959	5.15741	2.62e-06	3.14e-05	4.24546
INCENP	no_change	0.507348	9.37721	5.15664	2.63e-06	3.15e-05	4.24265
ZNF84	no_change	0.472653	10.903	5.15615	2.63e-06	3.15e-05	4.24086
CCL3	down	-1.08635	10.6141	-5.15608	2.63e-06	3.15e-05	4.24058
TREM2	no_change	0.588423	8.69436	5.15604	2.63e-06	3.15e-05	4.24043
MIR614	no_change	-0.539932	8.6233	-5.15394	2.65e-06	3.18e-05	4.23278
MYH11	down	-1.375	11.2911	-5.15324	2.66e-06	3.18e-05	4.23023
VMAC	no_change	0.391645	9.75524	5.15309	2.66e-06	3.18e-05	4.22968
MIR1204	down	-1.00943	9.47984	-5.15143	2.68e-06	3.2e-05	4.22361
CEP250	no_change	0.416187	9.57004	5.15028	2.69e-06	3.21e-05	4.21942
ACOX2	no_change	0.254371	14.7393	5.14978	2.69e-06	3.22e-05	4.21762
C1orf122	no_change	0.384057	13.1922	5.1488	2.7e-06	3.23e-05	4.21404
DENND2D	no_change	0.362453	13.3925	5.14772	2.71e-06	3.24e-05	4.21006
FHL2	no_change	-0.479985	10.6256	-5.14344	2.76e-06	3.29e-05	4.19446
XRCC1	no_change	0.496691	12.273	5.14273	2.77e-06	3.3e-05	4.19188
MLLT10	no_change	0.340783	11.8232	5.13801	2.82e-06	3.35e-05	4.17465
MAT2A	no_change	-0.384839	14.4592	-5.13764	2.82e-06	3.36e-05	4.1733
TRPV4	no_change	0.402374	8.86721	5.13585	2.84e-06	3.38e-05	4.1668
ANGPT2	no_change	-0.571962	11.0437	-5.13519	2.85e-06	3.38e-05	4.16438
SERPINA1	no_change	-0.362098	12.7974	-5.13226	2.88e-06	3.42e-05	4.15372
GIPC1	no_change	0.43265	10.7105	5.13191	2.88e-06	3.42e-05	4.15244
SCHIP1	no_change	0.425347	12.9485	5.12897	2.91e-06	3.46e-05	4.14171
HFE2	no_change	0.33422	13.274	5.12777	2.93e-06	3.47e-05	4.13735
RPL39L	no_change	0.648409	9.40137	5.12718	2.93e-06	3.48e-05	4.13518
COX15	no_change	0.483888	12.2888	5.12692	2.94e-06	3.48e-05	4.13424
CRSP9	no_change	0.219966	12.8551	5.12602	2.95e-06	3.49e-05	4.13096
ZBED5	no_change	0.327748	11.7816	5.12592	2.95e-06	3.49e-05	4.1306
VAV2	no_change	0.48701	11.5164	5.12591	2.95e-06	3.49e-05	4.13056
COQ2	no_change	0.363216	12.616	5.1257	2.95e-06	3.49e-05	4.12981
ODC1	no_change	-0.816445	12.4215	-5.1255	2.95e-06	3.49e-05	4.12906
PPP2R5C	no_change	0.241969	11.6233	5.12533	2.95e-06	3.49e-05	4.12846
MPND	no_change	0.497159	12.5279	5.12255	2.98e-06	3.52e-05	4.11833
ABRA	no_change	0.353017	8.49272	5.12158	3e-06	3.53e-05	4.11481
ZNF132	no_change	0.511416	9.79933	5.11978	3.02e-06	3.56e-05	4.10826
LOC100132707	no_change	0.387555	9.71564	5.1192	3.02e-06	3.56e-05	4.10613
KCTD13	no_change	-0.631913	11.0208	-5.11814	3.03e-06	3.57e-05	4.1023
DNHD1	no_change	-0.574299	9.53138	-5.1181	3.03e-06	3.57e-05	4.10215
FPGT	no_change	0.551565	11.5731	5.11783	3.04e-06	3.57e-05	4.10116
CXCR1	no_change	-0.655662	9.3133	-5.11687	3.05e-06	3.58e-05	4.09767
RSPO2	no_change	0.381535	8.84484	5.11681	3.05e-06	3.58e-05	4.09745
CAPN5	no_change	0.340013	13.8208	5.11542	3.07e-06	3.6e-05	4.09238
MED7	no_change	0.362584	12.2963	5.11396	3.08e-06	3.62e-05	4.08708
AVPI1	no_change	-0.254128	14.349	-5.11373	3.09e-06	3.62e-05	4.08623
NPM2	no_change	0.873989	8.90923	5.11252	3.1e-06	3.63e-05	4.08182
HDAC11	no_change	0.636883	8.85607	5.10635	3.17e-06	3.71e-05	4.05939
TMEM177	no_change	0.646492	11.0391	5.10635	3.17e-06	3.71e-05	4.05938
PTK6	no_change	0.553126	9.27071	5.10549	3.18e-06	3.72e-05	4.05624
PRDX1	no_change	0.268146	14.2919	5.10397	3.2e-06	3.74e-05	4.05072
BOLA1	no_change	0.839184	10.6514	5.10349	3.21e-06	3.75e-05	4.04898
FBXO21	no_change	-0.384848	12.4935	-5.10338	3.21e-06	3.75e-05	4.04859
ZNF174	no_change	0.469515	9.79624	5.1013	3.23e-06	3.77e-05	4.04104
SNTA1	no_change	0.648736	10.7581	5.10021	3.25e-06	3.79e-05	4.03707
SRP14	no_change	0.23824	13.6725	5.09918	3.26e-06	3.8e-05	4.03332
CBX4	no_change	0.666236	9.42577	5.09867	3.26e-06	3.8e-05	4.03145
NNT	no_change	0.438306	12.602	5.09856	3.27e-06	3.8e-05	4.03107
PGPEP1	no_change	0.578824	11.6684	5.09755	3.28e-06	3.82e-05	4.0274
WDR31	no_change	0.510348	9.87325	5.09721	3.28e-06	3.82e-05	4.02616
CYB561D1	no_change	0.583806	11.1934	5.09686	3.29e-06	3.82e-05	4.02488
LRRC45	no_change	0.653356	9.32429	5.09656	3.29e-06	3.83e-05	4.02381
TDGF1	up	1.04549	9.67117	5.09528	3.31e-06	3.84e-05	4.01914
SCYL1BP1	no_change	0.481198	10.8806	5.09519	3.31e-06	3.84e-05	4.01881
APOA5	no_change	0.597935	12.7466	5.09507	3.31e-06	3.84e-05	4.01839
TRAM2	no_change	-0.798681	12.0838	-5.09474	3.31e-06	3.84e-05	4.01718
C8orf79	no_change	-0.535477	9.12335	-5.09296	3.34e-06	3.87e-05	4.0107
ZNF69	no_change	0.611106	10.4209	5.09288	3.34e-06	3.87e-05	4.01041
RPL23AP53	no_change	-0.444542	12.0159	-5.09125	3.36e-06	3.89e-05	4.00453
MPP5	no_change	0.585949	11.6879	5.09081	3.36e-06	3.89e-05	4.0029
LOC730820	no_change	-0.388734	13.5252	-5.08872	3.39e-06	3.92e-05	3.99534
EI24	no_change	0.589188	12.5393	5.08821	3.4e-06	3.92e-05	3.99345
SLC25A12	no_change	-0.573398	11.1569	-5.08798	3.4e-06	3.92e-05	3.99265
ADCY10	no_change	-0.736486	10.9624	-5.08796	3.4e-06	3.92e-05	3.99257
ZNF533	no_change	0.973685	9.21529	5.0879	3.4e-06	3.92e-05	3.99234
TOB1	no_change	0.418268	14.0842	5.08758	3.4e-06	3.93e-05	3.99119
C1orf96	no_change	0.53172	11.5568	5.08732	3.41e-06	3.93e-05	3.99025
NOP2	no_change	-0.558027	10.287	-5.08652	3.42e-06	3.94e-05	3.98733
IPP	no_change	0.653779	10.4991	5.08381	3.45e-06	3.97e-05	3.97749
FLJ22184	no_change	0.395175	8.70334	5.08372	3.45e-06	3.97e-05	3.97718
ICAM1	no_change	-0.723602	9.26657	-5.08314	3.46e-06	3.98e-05	3.97507
MAFK	no_change	-0.55147	8.78308	-5.08173	3.48e-06	4e-05	3.96993
FAM162A	no_change	0.307141	14.3649	5.0817	3.48e-06	4e-05	3.96984
ABCB4	no_change	0.392127	13.4349	5.07905	3.51e-06	4.04e-05	3.96022
UNC84B	no_change	-0.325153	13.972	-5.0754	3.56e-06	4.09e-05	3.94699
FAM69B	no_change	0.527729	9.91379	5.07018	3.63e-06	4.17e-05	3.92803
SETDB2	no_change	0.34704	13.0507	5.06907	3.65e-06	4.18e-05	3.92403
ILKAP	no_change	-0.292103	9.86941	-5.06859	3.65e-06	4.19e-05	3.9223
FAM105A	no_change	0.554547	9.78512	5.06837	3.66e-06	4.19e-05	3.92148
WBP1	no_change	0.51563	12.5242	5.06712	3.67e-06	4.2e-05	3.91694
ZNF780A	no_change	0.494484	11.2948	5.0671	3.67e-06	4.2e-05	3.91689
SNHG1	no_change	-0.594955	12.608	-5.06687	3.68e-06	4.2e-05	3.91606
SLC45A3	no_change	0.451731	12.5379	5.06635	3.69e-06	4.21e-05	3.91417
CBX2	no_change	0.287417	8.76878	5.06563	3.7e-06	4.22e-05	3.91155
EFCAB7	no_change	0.733307	10.2322	5.06513	3.7e-06	4.23e-05	3.90975
C15orf63	no_change	-0.278346	9.6857	-5.06344	3.73e-06	4.25e-05	3.90364
TNS3	no_change	-0.298448	14.1399	-5.06309	3.73e-06	4.25e-05	3.90234
IFRD1	no_change	-0.259332	10.0637	-5.05965	3.78e-06	4.31e-05	3.88988
LRRC3	no_change	0.777388	9.6755	5.05878	3.79e-06	4.32e-05	3.88672
IL28RA	no_change	-0.382033	11.1323	-5.05507	3.84e-06	4.38e-05	3.87331
RDH11	no_change	0.533147	11.894	5.05237	3.88e-06	4.42e-05	3.86354
BTAF1	no_change	-0.238723	13.7793	-5.0506	3.91e-06	4.44e-05	3.85712
PIGY	no_change	0.279482	14.2293	5.04693	3.96e-06	4.5e-05	3.84383
CPOX	no_change	0.950969	11.2506	5.04632	3.97e-06	4.51e-05	3.84164
TINAGL1	no_change	-0.477019	12.0727	-5.04517	3.99e-06	4.53e-05	3.83746
RABL3	no_change	0.42222	12.6786	5.0441	4.01e-06	4.54e-05	3.8336
MSRB2	no_change	0.220951	14.4429	5.04359	4.01e-06	4.55e-05	3.83174
SUOX	no_change	0.330183	12.5956	5.043	4.02e-06	4.56e-05	3.82962
C17orf108	no_change	0.687362	9.47752	5.04016	4.06e-06	4.6e-05	3.81934
LOC728758	no_change	0.734534	10.3348	5.03866	4.09e-06	4.63e-05	3.81392
TICAM1	no_change	-0.425137	11.206	-5.03863	4.09e-06	4.63e-05	3.81382
PTPRH	no_change	-0.59292	10.9593	-5.0382	4.09e-06	4.63e-05	3.81226
TWF2	no_change	0.430529	11.7881	5.03796	4.1e-06	4.63e-05	3.8114
HBB	no_change	0.643643	13.4684	5.03598	4.13e-06	4.66e-05	3.80422
A2M	no_change	-0.256744	14.5397	-5.03407	4.16e-06	4.69e-05	3.79731
DHRS4	no_change	0.295913	13.849	5.02983	4.22e-06	4.77e-05	3.782
PSMA1	no_change	0.218873	12.6907	5.02932	4.23e-06	4.77e-05	3.78014
ESAM	no_change	-0.419559	12.4224	-5.02897	4.24e-06	4.78e-05	3.77889
MED11	no_change	0.753673	10.0708	5.02792	4.25e-06	4.79e-05	3.7751
HDAC3	no_change	0.417756	12.7161	5.02782	4.26e-06	4.79e-05	3.77474
RABIF	no_change	0.516305	10.8668	5.02782	4.26e-06	4.79e-05	3.77472
UBE2B	no_change	-0.486475	10.4576	-5.02502	4.3e-06	4.84e-05	3.76463
ZNF512	no_change	0.267926	12.5766	5.02497	4.3e-06	4.84e-05	3.76445
GFRA1	no_change	0.452173	10.9891	5.02406	4.32e-06	4.85e-05	3.76113
AKR1B10	up	1.96515	10.159	5.02369	4.32e-06	4.85e-05	3.75981
YEATS2	no_change	0.541008	9.04044	5.02286	4.34e-06	4.87e-05	3.75682
THPO	no_change	-0.552198	11.685	-5.02216	4.35e-06	4.88e-05	3.75427
KIAA1147	no_change	0.282586	13.33	5.02183	4.35e-06	4.88e-05	3.75308
C8orf73	no_change	0.489631	9.61242	5.01951	4.39e-06	4.92e-05	3.74473
CD83	no_change	-0.768064	11.3707	-5.01686	4.43e-06	4.96e-05	3.73515
DHFR	no_change	0.425174	12.8358	5.0167	4.44e-06	4.96e-05	3.73457
SDC2	no_change	0.294174	13.4748	5.01669	4.44e-06	4.96e-05	3.73456
LGR5	no_change	0.673842	10.0008	5.01546	4.46e-06	4.98e-05	3.73009
NUP188	no_change	-0.346599	11.539	-5.01361	4.49e-06	5.02e-05	3.72342
APOBEC3F	no_change	0.296109	9.70581	5.01281	4.5e-06	5.03e-05	3.72054
ATG10	no_change	0.462248	11.6472	5.01176	4.52e-06	5.04e-05	3.71674
RAB40C	no_change	0.320776	12.6053	5.01075	4.54e-06	5.06e-05	3.71311
HIST1H2BJ	no_change	0.853077	11.0475	5.01046	4.54e-06	5.06e-05	3.71204
POLB	no_change	0.275604	13.2748	5.00642	4.61e-06	5.14e-05	3.6975
HYAL3	no_change	0.657704	10.7071	5.00605	4.62e-06	5.14e-05	3.69615
RFNG	no_change	0.509426	11.4832	5.00554	4.63e-06	5.15e-05	3.6943
FAM111A	no_change	0.426946	11.9942	5.00438	4.65e-06	5.17e-05	3.69013
SNAI2	no_change	0.28764	12.8237	5.00391	4.65e-06	5.18e-05	3.68842
FAM134B	no_change	-0.474581	12.2792	-5.00312	4.67e-06	5.19e-05	3.68559
DBT	no_change	0.218073	14.671	5.00294	4.67e-06	5.19e-05	3.68494
FLJ25006	no_change	-0.516522	9.85047	-5.00184	4.69e-06	5.21e-05	3.68097
SLC35A1	no_change	0.221822	13.3118	5.00173	4.69e-06	5.21e-05	3.68058
SLAMF6	no_change	0.396295	10.5063	5.00107	4.7e-06	5.22e-05	3.67821
POLR1B	no_change	-0.53726	9.75135	-5.00004	4.72e-06	5.23e-05	3.6745
GYG1	no_change	-0.263463	12.7718	-4.99827	4.75e-06	5.27e-05	3.66812
HPS3	no_change	0.549593	10.5987	4.99758	4.76e-06	5.28e-05	3.66563
ACOT7	no_change	0.303349	9.51397	4.99687	4.78e-06	5.29e-05	3.66308
SASS6	no_change	0.473509	10.4755	4.99645	4.78e-06	5.29e-05	3.66153
DPH5	no_change	0.48476	11.3148	4.996	4.79e-06	5.3e-05	3.65993
IRF1	no_change	-0.931368	10.678	-4.99286	4.85e-06	5.36e-05	3.64862
C17orf42	no_change	0.380656	10.6233	4.99064	4.89e-06	5.4e-05	3.64063
C9orf24	no_change	0.410006	9.33108	4.99062	4.89e-06	5.4e-05	3.64055
REPS2	no_change	0.545349	11.2126	4.98877	4.92e-06	5.43e-05	3.63388
PDE4D	no_change	-0.579317	11.3778	-4.98801	4.94e-06	5.44e-05	3.63113
IRAK2	no_change	-0.479893	11.982	-4.98567	4.98e-06	5.49e-05	3.62271
LYPLAL1	no_change	0.49261	13.4626	4.98564	4.98e-06	5.49e-05	3.62261
STUB1	no_change	0.655411	11.5548	4.98503	4.99e-06	5.5e-05	3.62041
BTN3A3	no_change	0.350589	13.0682	4.98427	5.01e-06	5.51e-05	3.6177
RALGAPA1	no_change	-0.225387	13.0214	-4.98409	5.01e-06	5.51e-05	3.61703
AKAP10	no_change	0.4671	9.85544	4.98372	5.02e-06	5.51e-05	3.6157
ANKAR	no_change	0.592832	10.3182	4.98327	5.03e-06	5.52e-05	3.61409
RHOT1	no_change	0.244011	12.7124	4.98255	5.04e-06	5.53e-05	3.6115
IFI35	no_change	0.268778	13.0218	4.98248	5.04e-06	5.53e-05	3.61124
ITGA10	no_change	-0.716969	10.652	-4.98158	5.06e-06	5.55e-05	3.60799
C21orf119	no_change	0.788174	9.20248	4.98094	5.07e-06	5.56e-05	3.60569
SLC2A8	no_change	0.316374	12.9932	4.97943	5.1e-06	5.59e-05	3.60025
ATPIF1	no_change	0.530067	12.121	4.97908	5.1e-06	5.59e-05	3.599
C19orf42	no_change	0.703916	11.2613	4.97835	5.12e-06	5.6e-05	3.59637
APITD1	no_change	0.511211	12.0811	4.97792	5.13e-06	5.61e-05	3.59483
SNHG8	no_change	0.238479	13.9995	4.97734	5.14e-06	5.62e-05	3.59274
C6orf211	no_change	0.691799	11.3918	4.97618	5.16e-06	5.64e-05	3.58859
RBM12	no_change	-0.293937	12.6029	-4.97615	5.16e-06	5.64e-05	3.58846
ACTA2	no_change	-0.553012	13.9648	-4.97438	5.19e-06	5.67e-05	3.58211
LOC401152	no_change	0.824328	11.034	4.974	5.2e-06	5.68e-05	3.58074
ALS2	no_change	0.22627	13.2713	4.97345	5.21e-06	5.68e-05	3.57874
TPRG1L	no_change	0.26565	13.5307	4.97224	5.24e-06	5.71e-05	3.57439
DCP1A	no_change	-0.49446	11.1952	-4.97133	5.25e-06	5.72e-05	3.57114
TLN2	no_change	-0.74418	11.57	-4.97088	5.26e-06	5.73e-05	3.5695
ING1	no_change	0.237155	9.35202	4.97004	5.28e-06	5.75e-05	3.5665
LAGE3	no_change	0.672284	11.5932	4.9685	5.31e-06	5.77e-05	3.56098
NKG7	no_change	0.770758	11.0554	4.96788	5.32e-06	5.79e-05	3.55873
BBOX1	no_change	0.415394	14.1232	4.96681	5.34e-06	5.8e-05	3.5549
BPHL	no_change	0.326782	13.756	4.96678	5.34e-06	5.8e-05	3.55476
C10orf114	no_change	0.886461	10.581	4.96676	5.34e-06	5.8e-05	3.55469
C20orf20	no_change	0.550028	12.486	4.96619	5.36e-06	5.81e-05	3.55266
HPGD	no_change	0.409896	14.0487	4.96609	5.36e-06	5.81e-05	3.55229
HIF1AN	no_change	0.538378	11.1471	4.96603	5.36e-06	5.81e-05	3.55208
USP10	no_change	-0.33144	11.9067	-4.96435	5.39e-06	5.84e-05	3.54606
FDX1L	no_change	0.423617	11.7254	4.96413	5.4e-06	5.84e-05	3.54525
HSPA14	no_change	-0.231331	13.1747	-4.96338	5.41e-06	5.85e-05	3.54257
ZNF572	no_change	0.473816	8.58431	4.96329	5.41e-06	5.85e-05	3.54222
TMEM9	no_change	0.803045	10.6198	4.96321	5.41e-06	5.85e-05	3.54194
C6orf35	no_change	0.68035	9.14708	4.96259	5.43e-06	5.86e-05	3.53973
UGT2B15	no_change	0.338844	15.1753	4.9622	5.44e-06	5.87e-05	3.53833
TBC1D15	no_change	-0.268658	13.9903	-4.96125	5.45e-06	5.89e-05	3.53489
ARMC6	no_change	0.828754	9.53695	4.96018	5.48e-06	5.91e-05	3.53108
CPNE8	no_change	-0.420698	13.3698	-4.95961	5.49e-06	5.92e-05	3.52903
MYST3	no_change	-0.322788	13.6234	-4.95921	5.5e-06	5.92e-05	3.52756
C5orf42	no_change	0.358184	10.4116	4.95904	5.5e-06	5.92e-05	3.52697
SKA1	no_change	0.34367	8.77938	4.95803	5.52e-06	5.94e-05	3.52334
NCKIPSD	no_change	0.268428	10.9035	4.95697	5.54e-06	5.96e-05	3.51955
ATP11C	no_change	0.401601	13.3833	4.95554	5.57e-06	5.99e-05	3.51439
ZNF197	no_change	0.204278	10.6138	4.95523	5.58e-06	5.99e-05	3.51329
N4BP2L1	no_change	-0.4068	13.2276	-4.95495	5.58e-06	6e-05	3.51229
WDR23	no_change	0.445703	12.5904	4.95404	5.6e-06	6.02e-05	3.50901
AP3M1	no_change	0.49511	11.509	4.95219	5.64e-06	6.05e-05	3.50236
GTF2I	no_change	0.35037	11.4296	4.95203	5.64e-06	6.05e-05	3.50181
MGST1	no_change	0.374709	12.9485	4.95202	5.64e-06	6.05e-05	3.50178
ELTD1	no_change	-0.538805	12.7124	-4.95174	5.65e-06	6.05e-05	3.50075
C10orf11	no_change	0.351003	12.1355	4.95116	5.66e-06	6.06e-05	3.49866
FBXO17	no_change	0.341022	10.9041	4.95097	5.67e-06	6.07e-05	3.49799
SAMD9	no_change	0.420633	11.6862	4.95023	5.68e-06	6.08e-05	3.49534
NMNAT3	no_change	0.698856	9.41832	4.94853	5.72e-06	6.11e-05	3.48925
ACOT12	no_change	0.451805	14.3865	4.94709	5.75e-06	6.14e-05	3.48408
RELB	no_change	-0.776216	10.2294	-4.94707	5.75e-06	6.14e-05	3.484
POM121C	no_change	-0.391442	12.8242	-4.94362	5.82e-06	6.22e-05	3.47164
PKIB	no_change	0.493994	11.1083	4.94291	5.84e-06	6.23e-05	3.46907
SLC23A2	no_change	-0.438354	11.3899	-4.94286	5.84e-06	6.23e-05	3.46891
GCNT3	no_change	-0.753013	9.88727	-4.94249	5.85e-06	6.23e-05	3.46757
C11orf65	no_change	0.720721	10.99	4.94151	5.87e-06	6.25e-05	3.46404
ALAD	no_change	0.399369	9.74112	4.93932	5.92e-06	6.3e-05	3.45621
PYGB	no_change	0.44681	9.62972	4.93808	5.94e-06	6.33e-05	3.45175
KLHL36	no_change	-0.30627	12.5468	-4.93604	5.99e-06	6.37e-05	3.44446
ZNF688	no_change	0.311857	10.5619	4.93603	5.99e-06	6.37e-05	3.44442
OLFML2A	no_change	-0.77899	10.7769	-4.93327	6.05e-06	6.43e-05	3.43454
IKBKB	no_change	0.312586	10.7966	4.9331	6.06e-06	6.43e-05	3.43392
DCP1B	no_change	0.465414	10.3911	4.93253	6.07e-06	6.44e-05	3.43188
RAPH1	no_change	0.545487	12.9339	4.93251	6.07e-06	6.44e-05	3.4318
ZNF766	no_change	0.371649	11.3639	4.93076	6.11e-06	6.48e-05	3.42551
PTPRCAP	no_change	0.879622	10.2527	4.93061	6.11e-06	6.48e-05	3.42499
HSD11B2	no_change	0.658791	10.2203	4.92977	6.13e-06	6.5e-05	3.42199
TMEM160	no_change	0.350249	12.5438	4.92952	6.14e-06	6.5e-05	3.4211
HADH2	no_change	0.474763	14.0411	4.92947	6.14e-06	6.5e-05	3.42092
KLF13	no_change	0.579158	12.2366	4.92716	6.19e-06	6.55e-05	3.41264
KLRB1	no_change	0.563019	12.5926	4.92625	6.21e-06	6.57e-05	3.40938
FAM53C	no_change	-0.406938	12.4409	-4.92595	6.22e-06	6.57e-05	3.40829
TMEM150A	no_change	0.224065	13.1499	4.92591	6.22e-06	6.57e-05	3.40817
CSNK1D	no_change	-0.394465	13.2258	-4.92495	6.24e-06	6.59e-05	3.40474
PLXNA3	no_change	-0.782396	10.0891	-4.92366	6.27e-06	6.62e-05	3.40009
C16orf42	no_change	0.572537	11.9997	4.9231	6.28e-06	6.63e-05	3.39811
LACE1	no_change	0.504489	9.6548	4.92236	6.3e-06	6.64e-05	3.39546
CD200	no_change	-0.413315	9.33341	-4.92219	6.3e-06	6.64e-05	3.39486
CBR1	no_change	0.490198	13.2006	4.92218	6.31e-06	6.64e-05	3.39479
CRLS1	no_change	0.191645	14.835	4.9215	6.32e-06	6.65e-05	3.39237
MT2A	no_change	-0.132311	15.1301	-4.92142	6.32e-06	6.65e-05	3.39209
RNF219	no_change	0.384761	11.4722	4.92126	6.33e-06	6.65e-05	3.39149
RBM43	no_change	0.469978	11.0086	4.92069	6.34e-06	6.66e-05	3.38947
CHAF1A	no_change	0.687738	10.5875	4.91994	6.36e-06	6.68e-05	3.38678
ZNF280D	no_change	0.410882	12.2455	4.91982	6.36e-06	6.68e-05	3.38636
BCL7B	no_change	-0.240695	12.3699	-4.91912	6.38e-06	6.69e-05	3.38386
SIRPB1	no_change	-0.83802	11.0807	-4.91872	6.39e-06	6.7e-05	3.38242
RNF121	no_change	0.283919	12.3118	4.91869	6.39e-06	6.7e-05	3.38232
ADH5	no_change	0.750716	11.9578	4.91687	6.43e-06	6.74e-05	3.3758
SLC6A12	no_change	0.958218	10.2747	4.91331	6.52e-06	6.82e-05	3.36307
C11orf67	no_change	0.6338	11.9997	4.91306	6.52e-06	6.83e-05	3.36216
HIST1H2AD	no_change	0.423941	9.0751	4.91279	6.53e-06	6.83e-05	3.36119
C11orf68	no_change	0.549909	10.382	4.91017	6.59e-06	6.89e-05	3.35183
PECR	no_change	0.217634	14.7383	4.90929	6.61e-06	6.91e-05	3.3487
GMEB1	no_change	-0.299079	10.0561	-4.90839	6.64e-06	6.93e-05	3.34549
MYO7A	no_change	0.438554	12.7206	4.90758	6.66e-06	6.95e-05	3.34259
ZNF217	no_change	-0.448222	13.8214	-4.90705	6.67e-06	6.96e-05	3.34068
DHX57	no_change	0.347102	9.20678	4.90633	6.69e-06	6.97e-05	3.3381
C2orf43	no_change	0.482476	12.2014	4.90119	6.81e-06	7.1e-05	3.31974
MMAB	no_change	0.6939	10.7278	4.90093	6.82e-06	7.1e-05	3.3188
[truncated: 18,821 more rows]

## Sheet: Table S2
A comprehensive list of differential genes in GSE63067.
gene	group1	logFC	AveExpr	t	P.Value	adj.P.Val	B
HIST1H2BF	up	2.00715	4.61015	37.2693	4.13643e-19	3.22849e-15	33.2117
GRIA3	up	2.07555	5.07132	37.2203	4.23891e-19	3.22849e-15	33.1909
TEF	up	3.90533	7.32831	36.29	6.78581e-19	3.87622e-15	32.7898
TBX10	up	1.97535	5.86989	34.9378	1.37364e-18	6.27726e-15	32.1815
JAKMIP2	up	1.83312	5.03491	33.6042	2.82787e-18	9.4465e-15	31.5505
DBP	up	3.83349	7.51743	33.5623	2.89402e-18	9.4465e-15	31.5302
KIF22	up	3.65873	7.81208	32.998	3.96266e-18	1.13179e-14	31.2529
CHRNB1	up	1.92158	6.14582	30.7616	1.45244e-17	3.68743e-14	30.0918
GINS2	up	2.87038	6.61931	30.4714	1.7306e-17	3.95424e-14	29.9333
SLC12A1	up	1.93145	5.3273	30.2511	1.97884e-17	4.11041e-14	29.8119
SLC7A6OS	up	1.8671	5.96638	29.5357	3.07842e-17	5.86157e-14	29.4097
CD3G	up	2.00159	5.39502	28.2014	7.21958e-17	1.21503e-13	28.6271
NAT8B	up	2.97347	6.18407	28.1544	7.44469e-17	1.21503e-13	28.5988
B3GALNT1	down	-1.03071	3.45739	-27.754	9.69195e-17	1.47634e-13	28.3547
ESPNL	up	1.97094	6.52037	25.8899	3.47764e-16	4.90914e-13	27.1615
CNTNAP2	up	2.10751	5.52849	25.8208	3.65247e-16	4.90914e-13	27.1154
ASPM	up	3.89118	5.84945	25.7077	3.95878e-16	5.02523e-13	27.0395
IKZF1	up	1.02561	4.72998	25.2876	5.35441e-16	6.4391e-13	26.7546
RAPGEFL1	up	2.16147	6.05989	24.8115	7.58382e-16	8.66413e-13	26.425
CA8	down	-1.00871	3.81213	-24.728	8.06653e-16	8.77677e-13	26.3664
FRRS1	down	-1.0076	3.21467	-24.3426	1.0751e-15	1.11659e-12	26.0933
GCG	no_change	-0.970184	3.61819	-24.2716	1.13413e-15	1.11839e-12	26.0424
UHRF1	up	2.73886	5.48739	24.2249	1.17473e-15	1.11839e-12	26.0089
PPP3CC	no_change	-0.91921	4.78754	-24.0378	1.35347e-15	1.23702e-12	25.8739
CKAP2	up	2.03741	5.93553	23.8741	1.53351e-15	1.34766e-12	25.7547
TSGA10	down	-1.03648	3.66095	-23.6602	1.80727e-15	1.52942e-12	25.5976
AFP	up	3.98488	7.42112	23.2999	2.39107e-15	1.9512e-12	25.3295
LOC101928553	up	1.0583	3.56655	23.0329	2.95006e-15	2.32435e-12	25.1278
GTF3C3	down	-1.03456	4.68435	-22.5201	4.44499e-15	3.33587e-12	24.7331
KRT40	down	-1.07308	3.40213	-22.4978	4.52589e-15	3.33587e-12	24.7157
C2orf54	up	2.18397	5.58018	22.4165	4.83408e-15	3.45168e-12	24.6522
TBX3	up	1.66109	6.03513	22.0934	6.29368e-15	4.3577e-12	24.3972
RAP1A	no_change	0.992887	5.97275	21.9585	7.03423e-15	4.72721e-12	24.2896
EPHA6	no_change	0.998012	3.8734	21.7998	8.02482e-15	5.23883e-12	24.162
ZMYM5	up	1.04456	4.01548	21.7527	8.34575e-15	5.297e-12	24.1239
INPP4B	no_change	0.950575	3.80919	21.3142	1.20741e-14	7.3869e-12	23.7654
C10orf71	up	1.00546	5.23792	21.2939	1.22851e-14	7.3869e-12	23.7485
ELN	down	-1.22936	5.55897	-21.1921	1.33986e-14	7.84984e-12	23.6641
LINC00593	down	-1.05299	4.14416	-21.0192	1.55419e-14	8.8779e-12	23.5197
IFIT2	up	2.99268	7.1213	20.9756	1.61367e-14	8.99285e-12	23.4831
TYMS	up	3.69224	7.26075	20.8929	1.73331e-14	9.42961e-12	23.4133
AMOT	up	1.87592	5.84376	20.746	1.96929e-14	1.04643e-11	23.2888
SLC25A2	down	-1.09106	4.10212	-20.658	2.12645e-14	1.08694e-11	23.2139
RP11-413B19.2	down	-1.1269	4.68959	-20.6504	2.14068e-14	1.08694e-11	23.2074
KIAA1045	down	-1.09802	5.06787	-20.5214	2.39732e-14	1.19079e-11	23.0968
PWAR5	down	-1.09229	3.70716	-20.4441	2.56652e-14	1.24771e-11	23.0301
DLGAP1-AS2	up	1.08359	4.33563	20.417	2.62881e-14	1.25137e-11	23.0067
WNT5A	up	3.96561	6.55255	20.3613	2.7618e-14	1.28785e-11	22.9584
MMP21	down	-1.04943	3.44405	-20.3207	2.86319e-14	1.30842e-11	22.9231
C10orf12	up	1.0586	4.63762	20.1376	3.37095e-14	1.51025e-11	22.7633
GNL1	no_change	0.996151	5.55951	20.1085	3.46019e-14	1.52042e-11	22.7377
LGALS4	up	3.6073	9.45867	20.0423	3.67229e-14	1.58317e-11	22.6794
IPO9	no_change	0.931413	5.59928	19.9912	3.84513e-14	1.62699e-11	22.6343
FENDRR	down	-1.07332	5.05108	-19.9513	3.98617e-14	1.656e-11	22.5989
MSANTD3-TMEFF1	no_change	-0.980638	3.18916	-19.7807	4.65305e-14	1.86983e-11	22.4471
AC000111.3	down	-1.0271	3.77904	-19.778	4.66456e-14	1.86983e-11	22.4447
FAM124B	up	1.96716	5.15166	19.7416	4.82206e-14	1.88103e-11	22.4121
LMO7DN	no_change	-0.964003	3.41902	-19.7337	4.85713e-14	1.88103e-11	22.405
UNK	down	-1.06916	5.30515	-19.706	4.98142e-14	1.89701e-11	22.3802
C1orf51	up	2.02093	6.96539	19.4743	6.16273e-14	2.27576e-11	22.171
PLEKHA8P1	down	-1.3209	5.25741	-19.4721	6.17519e-14	2.27576e-11	22.169
HEATR6	down	-1.14533	5.29305	-19.386	6.68802e-14	2.41383e-11	22.0905
HUS1B	no_change	0.955391	5.15938	19.3742	6.76113e-14	2.41383e-11	22.0798
LINC00960	down	-1.0976	3.71661	-19.3506	6.91137e-14	2.42951e-11	22.0582
LOC100288911	down	-1.0731	4.00078	-19.2119	7.86476e-14	2.72276e-11	21.9309
C4orf46	no_change	-0.984519	6.07519	-19.175	8.14155e-14	2.74628e-11	21.8969
GBP1P1	down	-1.01838	4.69179	-19.1708	8.17308e-14	2.74628e-11	21.8931
NEIL3	no_change	0.970112	4.43857	19.0291	9.33767e-14	3.08691e-11	21.7617
SHCBP1L	down	-1.11155	4.79538	-19.0157	9.45703e-14	3.08691e-11	21.7492
SEMA3A	up	1.0003	4.01169	18.9901	9.68829e-14	3.11786e-11	21.7254
WDR60	down	-1.0811	4.39412	-18.8787	1.07663e-13	3.40138e-11	21.6213
LINC00471	no_change	0.975956	3.69644	18.8586	1.09739e-13	3.40138e-11	21.6024
EEF1A2	up	1.89197	6.03495	18.8546	1.10159e-13	3.40138e-11	21.5987
OR51B5	down	-1.06328	4.06648	-18.8157	1.14319e-13	3.44735e-11	21.5621
AGBL4	no_change	-0.947179	4.08355	-18.8125	1.14665e-13	3.44735e-11	21.5591
POFUT2	down	-1.0592	5.56876	-18.6053	1.39837e-13	4.14953e-11	21.363
LOC100272217	no_change	0.946428	3.9813	18.546	1.4807e-13	4.3375e-11	21.3064
SPTLC3	up	2.00098	5.6643	18.4478	1.62818e-13	4.70915e-11	21.2125
LOC100131756	down	-1.08402	3.79361	-18.4288	1.65859e-13	4.73713e-11	21.1942
RNF41	down	-1.03541	4.80351	-18.2851	1.9079e-13	5.38194e-11	21.0555
LOC400692	no_change	-0.970034	3.18322	-18.238	1.99777e-13	5.5667e-11	21.0099
CDK14	no_change	-0.952158	5.99385	-18.0123	2.4955e-13	6.86984e-11	20.7894
LOC101927701	down	-1.06381	4.59944	-17.9935	2.54252e-13	6.91595e-11	20.7709
APOC1	no_change	-0.956116	11.9208	-17.9695	2.60378e-13	6.99926e-11	20.7473
FLG2	up	1.08149	3.81051	17.9152	2.74821e-13	7.28396e-11	20.6937
ARMC2	no_change	0.931156	4.11933	17.906	2.77345e-13	7.28396e-11	20.6846
HERC2P5	up	1.02327	4.42812	17.793	3.10501e-13	8.05283e-11	20.5725
AF086154	down	-1.1354	3.81421	-17.7789	3.14917e-13	8.05283e-11	20.5585
HRASLS5	down	-1.06495	4.87358	-17.7717	3.17193e-13	8.05283e-11	20.5513
RPP30	no_change	0.939094	4.65177	17.7104	3.3737e-13	8.39133e-11	20.4901
SIRT4	up	1.87138	5.07906	17.7089	3.37871e-13	8.39133e-11	20.4886
LY6H	up	1.02632	4.55878	17.6941	3.42933e-13	8.42546e-11	20.4738
SLC25A34	up	1.81237	6.2147	17.6571	3.55981e-13	8.57236e-11	20.4367
PAQR7	up	1.78202	6.14325	17.6559	3.56416e-13	8.57236e-11	20.4355
FBXO2	up	1.8937	6.5521	17.6034	3.75812e-13	8.94472e-11	20.3828
LOC643659	no_change	-0.942861	3.41565	-17.5132	4.11805e-13	9.61166e-11	20.2919
LOC641515	no_change	0.937205	4.28406	17.5121	4.12247e-13	9.61166e-11	20.2908
AMPD1	up	1.15257	4.09352	17.4912	4.21108e-13	9.69876e-11	20.2697
ZNF215	up	1.00964	4.29781	17.4834	4.24472e-13	9.69876e-11	20.2618
TTBK1	down	-1.12447	5.48803	-17.4538	4.37461e-13	9.89659e-11	20.2318
DNAJB7	no_change	-0.907423	3.19866	-17.4226	4.51607e-13	1.01164e-10	20.2001
CDH15	up	1.96577	6.334	17.3492	4.86845e-13	1.07999e-10	20.1253
CENPBD1	no_change	0.984891	4.92532	17.3252	4.98978e-13	1.09626e-10	20.1008
FAF1	up	1.01676	5.62489	17.2002	5.67489e-13	1.23491e-10	19.9727
ZNF792	no_change	0.987034	4.53079	17.1664	5.87666e-13	1.26675e-10	19.9379
TTC29	down	-1.02882	3.58187	-17.1208	6.1605e-13	1.31553e-10	19.8909
CYLC2	no_change	0.978814	3.67925	17.0685	6.50437e-13	1.3761e-10	19.8367
KLK7	up	1.04147	5.05986	16.9744	7.17481e-13	1.50401e-10	19.7389
ISM1	up	2.24384	5.67163	16.6841	9.73897e-13	2.02296e-10	19.4339
TRAPPC2	no_change	-0.922354	4.9993	-16.4824	1.20768e-12	2.48597e-10	19.2189
ME1	up	2.43337	6.17218	16.4351	1.27051e-12	2.59196e-10	19.1681
SYF2	no_change	-0.994602	5.93472	-16.3062	1.46003e-12	2.95224e-10	19.029
SSH2	up	1.0563	4.84154	16.2482	1.55486e-12	3.11641e-10	18.966
JAZF1-AS1	down	-1.09592	3.25928	-16.1789	1.67648e-12	3.33095e-10	18.8906
KB-1410C5.2	no_change	0.965755	4.27725	16.1697	1.69339e-12	3.33555e-10	18.8806
C11orf97	up	1.02102	4.31576	16.1114	1.80478e-12	3.52456e-10	18.8168
MND1	down	-1.18159	3.37185	-16.088	1.85159e-12	3.58534e-10	18.7911
NPBWR2	down	-1.01629	3.90027	-16.0756	1.87693e-12	3.60386e-10	18.7775
INPP5F	no_change	0.959578	4.27637	16.0542	1.92148e-12	3.65866e-10	18.754
FLJ44087	no_change	-0.995224	4.40372	-16.0253	1.98342e-12	3.74538e-10	18.7222
SHD	up	1.82555	6.16712	15.9844	2.07484e-12	3.87372e-10	18.6771
KIF13A	down	-1.07243	4.80972	-15.9798	2.08529e-12	3.87372e-10	18.672
AC064852.4	down	-1.01917	3.79896	-15.9483	2.15897e-12	3.97826e-10	18.6372
SDHC	up	1.19035	7.52605	15.9156	2.23824e-12	4.09133e-10	18.6011
MTMR6	up	1.16359	4.92711	15.868	2.35948e-12	4.27871e-10	18.5482
EPX	down	-1.04634	4.88186	-15.8196	2.48973e-12	4.47935e-10	18.4943
LIMK1	no_change	-0.992556	5.12859	-15.7604	2.65913e-12	4.74676e-10	18.4282
RP11-510C10.2	no_change	0.972462	4.49192	15.6978	2.85184e-12	5.0513e-10	18.358
AL928742.12	down	-1.15855	5.26119	-15.6672	2.9512e-12	5.18707e-10	18.3236
RP11-676J12.6	down	-1.09501	4.59175	-15.6543	2.99405e-12	5.22222e-10	18.3092
KEL	down	-1.01304	5.5895	-15.5961	3.19636e-12	5.49423e-10	18.2435
AF086294	down	-1.07864	4.2482	-15.5951	3.20022e-12	5.49423e-10	18.2423
TUG1	down	-1.14264	6.34364	-15.589	3.22214e-12	5.49423e-10	18.2354
RP5-1136G13.2	down	-1.18255	4.68761	-15.5814	3.24995e-12	5.5006e-10	18.2268
DAW1	down	-1.0283	3.9186	-15.5534	3.35385e-12	5.62462e-10	18.1952
LOC729887	up	1.20779	5.05186	15.5446	3.38732e-12	5.62462e-10	18.1852
BFSP2-AS1	no_change	0.984059	4.17892	15.5421	3.39708e-12	5.62462e-10	18.1823
LOC101927606	no_change	0.927404	4.37294	15.4908	3.5997e-12	5.91723e-10	18.1241
PDCD6	up	1.00282	6.74883	15.481	3.63984e-12	5.94048e-10	18.113
RP4-781K5.2	up	1.02134	5.72907	15.4684	3.69219e-12	5.98319e-10	18.0986
ATP8A1	up	1.04061	4.22632	15.4533	3.7559e-12	6.04355e-10	18.0815
C16orf71	no_change	0.969024	5.84057	15.4424	3.80282e-12	6.07627e-10	18.069
FKBP4	down	-1.2197	5.45511	-15.4248	3.8792e-12	6.15527e-10	18.049
CADM3	no_change	0.901772	5.49448	15.3505	4.22155e-12	6.65229e-10	17.964
FADS2	up	2.33816	7.17065	15.3401	4.27219e-12	6.68598e-10	17.952
GCNT1P1	no_change	-0.995502	4.72297	-15.3265	4.33879e-12	6.74402e-10	17.9364
KLK2	down	-1.06337	5.20885	-15.267	4.64436e-12	7.1702e-10	17.868
GJA9	down	-1.05581	5.29896	-15.1697	5.19397e-12	7.94055e-10	17.7555
KCNE1L	no_change	-0.965904	4.26588	-15.1666	5.21284e-12	7.94055e-10	17.7519
C14orf80	up	1.87877	6.66518	15.123	5.48128e-12	8.29416e-10	17.7013
EDN3	no_change	-0.962819	4.46189	-15.1161	5.52554e-12	8.30612e-10	17.6932
ABHD1	no_change	-0.958755	4.93679	-15.0933	5.67275e-12	8.47167e-10	17.6668
PRKAA2	no_change	-0.994797	4.3015	-15.0654	5.85934e-12	8.69351e-10	17.6342
KLHDC8A	no_change	0.856482	5.31327	15.0357	6.065e-12	8.94059e-10	17.5995
NOP10	no_change	-0.948411	9.48539	-14.975	6.50822e-12	9.51517e-10	17.5284
BMPR1A	no_change	0.881511	5.30635	14.9711	6.53806e-12	9.51517e-10	17.5238
LOC100506691	no_change	0.961369	4.79156	14.9542	6.6683e-12	9.64329e-10	17.504
ARID2	up	1.03891	5.11849	14.9022	7.08591e-12	1.01828e-09	17.4428
PAX9	no_change	0.978613	3.96659	14.8829	7.24732e-12	1.03496e-09	17.4201
SLC22A2	no_change	-0.991484	4.33075	-14.8556	7.48279e-12	1.06195e-09	17.3879
CYSLTR1	up	1.01265	4.29871	14.7964	8.0217e-12	1.13141e-09	17.3178
LA16c-395F10.1	no_change	-0.976562	3.94475	-14.7732	8.24423e-12	1.15566e-09	17.2902
AF086219	down	-1.01545	4.41899	-14.6585	9.44199e-12	1.31549e-09	17.1535
HEXIM2	up	2.66537	6.65542	14.6525	9.50874e-12	1.31676e-09	17.1464
RP11-471B22.2	up	1.04358	4.86873	14.5747	1.04315e-11	1.43583e-09	17.053
AHSP	no_change	0.934696	5.65027	14.5575	1.06469e-11	1.45671e-09	17.0323
NOL3	up	1.90978	6.23194	14.5326	1.09684e-11	1.49177e-09	17.0023
GPR32	no_change	-0.946713	4.85792	-14.4671	1.18634e-11	1.60394e-09	16.9232
SNX29P2	up	1.14963	4.46975	14.3894	1.30249e-11	1.75062e-09	16.8289
CBX5	no_change	0.871637	5.2289	14.3661	1.33959e-11	1.78996e-09	16.8005
FMO1	up	2.57083	5.52296	14.3225	1.41215e-11	1.87594e-09	16.7473
AL132709.8	up	1.019	4.10451	14.3175	1.42063e-11	1.8763e-09	16.7412
TRPC2	down	-1.05189	4.1351	-14.2918	1.46555e-11	1.92451e-09	16.7098
LRRC31	up	2.24996	5.04682	14.2746	1.49648e-11	1.95389e-09	16.6887
TRIM72	no_change	0.897371	4.86659	14.2658	1.5126e-11	1.96372e-09	16.6779
PMCH	no_change	-0.95965	3.629	-14.2555	1.53153e-11	1.97439e-09	16.6653
FAM47E	up	1.65829	6.51706	14.252	1.5381e-11	1.97439e-09	16.661
ACP6	up	1.13349	5.86762	14.247	1.54747e-11	1.97532e-09	16.6549
RBPMS-AS1	no_change	0.954161	5.28582	14.2289	1.58195e-11	2.00812e-09	16.6326
RP11-342L8.2	down	-1.04968	3.71622	-14.1637	1.7128e-11	2.1622e-09	16.5523
RAMP2-AS1	no_change	0.942026	4.76727	14.1428	1.75696e-11	2.20576e-09	16.5266
LOC339975	no_change	0.940519	4.20738	14.1244	1.797e-11	2.24369e-09	16.5038
FBXL12	no_change	-0.919749	5.58308	-14.0914	1.87118e-11	2.32362e-09	16.4629
ZNF385C	no_change	0.987965	4.72592	14.0807	1.89599e-11	2.32927e-09	16.4496
SWSAP1	down	-1.19192	5.36576	-14.0806	1.89612e-11	2.32927e-09	16.4495
PRKAR1B	down	-1.10502	6.11567	-14.0648	1.93335e-11	2.36231e-09	16.4299
TUNAR	down	-1.02059	3.93982	-14.0121	2.06276e-11	2.50702e-09	16.3644
RP11-68I3.11	no_change	0.973393	3.63373	13.9797	2.14682e-11	2.59538e-09	16.324
RP11-400N9.1	up	1.03782	4.49091	13.9654	2.18505e-11	2.6277e-09	16.3061
PPP6R2	down	-1.17533	6.17412	-13.9222	2.305e-11	2.75743e-09	16.2521
AP001630.5	no_change	-0.950989	4.94402	-13.9172	2.31931e-11	2.76011e-09	16.2458
SCAI	down	-1.01689	4.01097	-13.9055	2.35343e-11	2.78619e-09	16.2311
FKRP	no_change	0.933586	5.3864	13.9003	2.36861e-11	2.78971e-09	16.2246
KIF17	down	-1.08266	4.61805	-13.859	2.49317e-11	2.92135e-09	16.1727
RP1-8B22.1	down	-1.02366	3.89258	-13.8461	2.53344e-11	2.95339e-09	16.1565
RMND1	up	2.74458	7.44379	13.8357	2.56637e-11	2.9766e-09	16.1434
MNX1-AS1	no_change	-0.962543	4.7569	-13.7925	2.70868e-11	3.12579e-09	16.0888
MED7	no_change	-0.952513	5.47648	-13.7805	2.74946e-11	3.15691e-09	16.0737
SPHK2	up	1.82356	7.04769	13.7586	2.82562e-11	3.22813e-09	16.0461
CALCB	down	-1.03067	4.25317	-13.7363	2.90581e-11	3.30322e-09	16.0177
CDKN2D	no_change	-0.948064	5.19952	-13.7198	2.96643e-11	3.35544e-09	15.9968
LOC100506603	down	-1.13174	5.58779	-13.6764	3.13244e-11	3.52577e-09	15.9417
ABTB1	down	-1.01141	5.25929	-13.6675	3.16787e-11	3.54817e-09	15.9303
LOC101928205	up	1.0251	4.78011	13.6432	3.26634e-11	3.64061e-09	15.8993
RALGAPB	no_change	-0.897971	5.60348	-13.5989	3.45384e-11	3.83091e-09	15.8428
BLACAT1	no_change	0.914383	4.59372	13.5868	3.50704e-11	3.87113e-09	15.8273
OCLM	down	-1.00277	4.59912	-13.5383	3.72939e-11	4.09677e-09	15.7651
ELFN1	up	1.96805	7.71664	13.5132	3.84989e-11	4.2089e-09	15.7329
SUPT3H	no_change	0.959183	4.79175	13.4493	4.17613e-11	4.54383e-09	15.6504
HOXC9	down	-1.0424	3.92351	-13.3793	4.56663e-11	4.92613e-09	15.5599
COQ10A	up	1.9249	8.2021	13.3786	4.57062e-11	4.92613e-09	15.559
RAB26	up	2.60435	7.59328	13.3658	4.64613e-11	4.98401e-09	15.5424
DNPEP	down	-1.0216	6.62885	-13.3457	4.76746e-11	5.09027e-09	15.5162
EIF3H	no_change	-0.952118	6.71484	-13.3153	4.95752e-11	5.26702e-09	15.4766
LOC728868	down	-1.03814	4.32225	-13.3101	4.99071e-11	5.26702e-09	15.4698
ANXA9	up	2.17129	7.67684	13.3083	5.00216e-11	5.26702e-09	15.4675
KATNBL1	down	-1.02928	4.59803	-13.2897	5.12337e-11	5.3699e-09	15.4432
TMEM216	no_change	0.989297	6.21133	13.2799	5.18854e-11	5.41338e-09	15.4304
LOC100506538	up	1.361	5.70489	13.2616	5.31212e-11	5.51712e-09	15.4066
LRRC57	no_change	-0.935207	4.22079	-13.1746	5.94451e-11	6.12233e-09	15.2925
SOX1	no_change	0.931329	4.9233	13.1741	5.94843e-11	6.12233e-09	15.2918
C1orf213	down	-1.02813	4.74904	-13.1583	6.07128e-11	6.20758e-09	15.2711
INTS1	down	-1.17867	5.69846	-13.1565	6.08559e-11	6.20758e-09	15.2687
ANKS4B	up	1.68784	5.84224	13.0042	7.42258e-11	7.53771e-09	15.0672
ATAT1	up	1.02619	5.28278	12.9813	7.64862e-11	7.73289e-09	15.0367
WDR7	down	-1.04552	5.04298	-12.9452	8.02046e-11	8.0731e-09	14.9886
EIF3B	no_change	0.985023	6.80933	12.9324	8.15614e-11	8.15147e-09	14.9715
MIR6890	down	-1.12829	8.8724	-12.9312	8.16967e-11	8.15147e-09	14.9698
LOC100288893	down	-1.01069	4.83371	-12.8956	8.56231e-11	8.50609e-09	14.9222
CLDN15	down	-1.06079	6.04523	-12.8706	8.84876e-11	8.73672e-09	14.8888
SYT13	up	1.00098	5.03578	12.8678	8.88226e-11	8.73672e-09	14.8849
CCDC113	no_change	0.843811	4.1316	12.8655	8.90916e-11	8.73672e-09	14.8819
BSDC1	no_change	0.996746	6.93638	12.8616	8.95469e-11	8.74383e-09	14.8767
INVS	no_change	0.887106	4.55409	12.8029	9.67902e-11	9.41089e-09	14.7977
RNF43	up	2.55071	7.08575	12.7599	1.02477e-10	9.92156e-09	14.7397
PDE1B	no_change	0.959173	6.16605	12.7062	1.10077e-10	1.06125e-08	14.667
SIN3B	down	-1.00547	5.29848	-12.6569	1.17581e-10	1.12883e-08	14.6
SLC38A10	no_change	0.944793	5.83226	12.6537	1.18091e-10	1.12898e-08	14.5956
PPP1R35	down	-1.18617	7.05953	-12.6436	1.19699e-10	1.13959e-08	14.5819
KRT73	no_change	-0.970646	4.12204	-12.598	1.27251e-10	1.20646e-08	14.5197
ABHD8	up	1.88481	6.44427	12.5156	1.42199e-10	1.34261e-08	14.4068
PRSS3	up	2.02925	6.47039	12.4464	1.56164e-10	1.46839e-08	14.3116
SH3BP5-AS1	up	1.08899	6.01635	12.4359	1.58398e-10	1.4833e-08	14.2971
GPR143	down	-1.07969	4.78189	-12.3673	1.73912e-10	1.62193e-08	14.2021
FRMPD1	up	1.11236	4.92188	12.3169	1.863e-10	1.73039e-08	14.1321
HSPB8	no_change	0.938723	5.5294	12.2751	1.9728e-10	1.82496e-08	14.0739
POU5F1	up	1.07189	6.70038	12.2648	2.00078e-10	1.84338e-08	14.0595
RPL26L1	no_change	0.941963	8.42421	12.2234	2.11818e-10	1.9437e-08	14.0015
FEZ1	down	-1.09094	6.13723	-12.2026	2.17951e-10	1.99198e-08	13.9725
RP11-334C17.5	down	-1.12139	4.78044	-12.1924	2.21061e-10	2.01236e-08	13.9581
HNF1A	down	-1.17321	5.46019	-12.0807	2.58012e-10	2.33941e-08	13.8007
PHKG2	no_change	0.982531	5.19677	12.0643	2.6395e-10	2.38379e-08	13.7776
CABP4	no_change	0.869123	6.15572	12.0534	2.68008e-10	2.41091e-08	13.762
TSGA10IP	up	1.00352	5.31452	11.9635	3.03838e-10	2.72251e-08	13.6343
C20orf195	down	-1.10831	4.59057	-11.9382	3.14778e-10	2.80951e-08	13.5983
PAQR6	up	1.18127	5.48498	11.93	3.18441e-10	2.83115e-08	13.5865
MAPK3	no_change	0.888011	6.92827	11.9146	3.25394e-10	2.88175e-08	13.5645
SP3P	no_change	0.939526	4.92364	11.8983	3.32948e-10	2.93727e-08	13.5411
FBXO24	no_change	0.983778	5.20096	11.8702	3.46362e-10	3.04385e-08	13.5009
JMJD7	down	-1.08435	5.64856	-11.8591	3.51804e-10	3.07983e-08	13.485
OTUD5	no_change	-0.982958	6.74989	-11.8179	3.72884e-10	3.25192e-08	13.4257
SEL1L2	no_change	0.739324	4.06858	11.7971	3.8401e-10	3.33621e-08	13.3958
FLJ36840	down	-1.08345	4.24612	-11.7126	4.32937e-10	3.74704e-08	13.2736
C18orf12	down	-1.09017	4.56503	-11.7003	4.40595e-10	3.79893e-08	13.2557
PELO	no_change	-0.840924	4.78125	-11.6806	4.53122e-10	3.89225e-08	13.2271
RTP3	up	3.84051	10.1536	11.6676	4.61658e-10	3.95072e-08	13.2081
HOXC10	no_change	0.988769	4.37873	11.6341	4.84303e-10	4.12905e-08	13.1593
GNG8	no_change	-0.948443	4.4612	-11.6124	4.99545e-10	4.24316e-08	13.1277
NCR3LG1	up	1.04454	4.7102	11.5515	5.45229e-10	4.61405e-08	13.0385
KRT222	up	2.58413	5.79468	11.538	5.55849e-10	4.68656e-08	13.0188
CTD-2021H9.3	no_change	0.834618	4.57472	11.5338	5.5923e-10	4.69774e-08	13.0126
ATP2A2	down	-1.04527	7.53622	-11.4999	5.87268e-10	4.9152e-08	12.9628
LIM2	down	-1.04096	4.8243	-11.4853	5.99769e-10	5.0015e-08	12.9413
PEG10	up	2.90297	5.78236	11.4662	6.16538e-10	5.12265e-08	12.9132
ZNF182	down	-1.10232	5.29015	-11.4397	6.40722e-10	5.30429e-08	12.8739
RTTN	up	1.04299	4.67883	11.3943	6.84319e-10	5.64476e-08	12.8068
TROAP	down	-1.108	5.35238	-11.3806	6.98146e-10	5.73811e-08	12.7864
AK131021	down	-1.04554	4.28389	-11.2837	8.04176e-10	6.58589e-08	12.6421
FPGT	down	-1.3072	4.99637	-11.2634	8.28486e-10	6.75515e-08	12.6118
CYP7A1	up	1.9455	5.72878	11.2615	8.30757e-10	6.75515e-08	12.609
SLC35A2	up	1.02858	5.74789	11.2302	8.69867e-10	7.04808e-08	12.562
CABP5	no_change	0.914895	5.04816	11.1652	9.57251e-10	7.7287e-08	12.4643
MCF2L-AS1	no_change	0.930018	4.85568	11.1056	1.04537e-09	8.41041e-08	12.3745
DNAJC27-AS1	down	-1.0905	4.16014	-11.0115	1.20242e-09	9.64006e-08	12.2316
CERS2	no_change	0.937632	10.972	10.9964	1.22979e-09	9.82495e-08	12.2086
HSF5	no_change	0.846211	3.70689	10.9618	1.29501e-09	1.031e-07	12.1558
RBP5	up	2.02773	9.83761	10.9464	1.32527e-09	1.05142e-07	12.1323
RTP4	up	1.7952	6.20769	10.9158	1.38744e-09	1.09694e-07	12.0854
VAMP5	down	-1.2443	6.10632	-10.8806	1.46292e-09	1.15263e-07	12.0314
WASF1	down	-1.24269	5.13612	-10.8702	1.48594e-09	1.16675e-07	12.0154
CTC-510F12.4	up	1.16867	5.8657	10.832	1.57416e-09	1.23178e-07	11.9565
C2orf82	up	2.04305	6.93191	10.8027	1.6452e-09	1.28297e-07	11.9114
LINC01049	no_change	0.997723	4.78321	10.7937	1.66787e-09	1.29623e-07	11.8974
RPGR	up	1.46936	5.85661	10.7823	1.69695e-09	1.31436e-07	11.8798
ATP5C1	up	1.112	10.2791	10.7133	1.88438e-09	1.4546e-07	11.7728
HEBP1	down	-1.29378	9.42963	-10.7088	1.89729e-09	1.45964e-07	11.7658
ADCY4	no_change	0.952041	6.4816	10.6367	2.1181e-09	1.62404e-07	11.6533
ZNF880	no_change	0.92964	4.08415	10.6308	2.13713e-09	1.63316e-07	11.6442
STARD8	down	-1.01233	6.12313	-10.622	2.16611e-09	1.64978e-07	11.6304
LOC101928378	no_change	0.936596	6.45461	10.5646	2.36574e-09	1.79584e-07	11.5403
EDF1	down	-1.16882	9.75581	-10.5559	2.3976e-09	1.814e-07	11.5266
IGLL1	up	1.05277	5.62245	10.5159	2.54976e-09	1.92276e-07	11.4638
C17orf49	no_change	-0.962793	8.29458	-10.5068	2.58617e-09	1.94379e-07	11.4493
KHDRBS1	no_change	-0.869298	7.52278	-10.4984	2.61969e-09	1.95622e-07	11.4361
SLC8B1	no_change	-0.962857	5.79932	-10.4984	2.61982e-09	1.95622e-07	11.4361
LOC100289058	up	1.06259	4.90661	10.3928	3.08582e-09	2.29668e-07	11.2687
MMEL1	no_change	-0.937703	4.81763	-10.3797	3.1494e-09	2.33638e-07	11.2479
PQBP1	no_change	0.988196	7.32904	10.3609	3.24281e-09	2.39789e-07	11.218
ZNF645	down	-1.04135	4.38989	-10.3435	3.33228e-09	2.45611e-07	11.1902
HIST2H2AC	up	2.05261	9.45195	10.2526	3.84221e-09	2.82285e-07	11.0446
PRR35	no_change	0.975407	5.98386	10.247	3.87581e-09	2.83841e-07	11.0357
DDX28	no_change	-0.891993	5.30984	-10.2443	3.89264e-09	2.84163e-07	11.0312
SRGAP2B	down	-1.1419	4.38813	-10.2334	3.95969e-09	2.88137e-07	11.0138
CTB-176F20.3	no_change	0.881344	4.74139	10.1839	4.28096e-09	3.10526e-07	10.934
LIN7B	no_change	0.935812	4.98072	10.1765	4.33172e-09	3.13214e-07	10.9219
GBX2	no_change	0.883105	4.66226	10.1261	4.69123e-09	3.38139e-07	10.8404
NCAPD2	no_change	0.810983	4.84673	10.0548	5.25371e-09	3.7749e-07	10.7246
C11orf52	up	1.68373	6.7592	9.98719	5.85266e-09	4.19065e-07	10.6141
CEP70	up	1.07295	5.4146	9.98545	5.86901e-09	4.19065e-07	10.6113
ITGAX	no_change	-0.786808	5.46461	-9.94298	6.28251e-09	4.47194e-07	10.5416
LINC00116	down	-1.12233	6.94262	-9.93937	6.31898e-09	4.48393e-07	10.5357
LOC550113	no_change	-0.973642	4.67841	-9.88857	6.85708e-09	4.8507e-07	10.4521
TMEM98	up	1.72351	6.87158	9.88426	6.90488e-09	4.86943e-07	10.445
GEMIN7	down	-1.01286	5.99236	-9.85754	7.20918e-09	5.06838e-07	10.4008
BMS1	up	1.0994	7.23097	9.83331	7.49709e-09	5.25463e-07	10.3608
VKORC1L1	up	1.27765	5.9201	9.77444	8.24796e-09	5.76323e-07	10.2631
PTTG1	up	2.60966	7.44149	9.74217	8.69247e-09	6.05531e-07	10.2094
FRAT1	up	1.93953	6.894	9.7103	9.15603e-09	6.35885e-07	10.1562
ABCF1	up	1.18754	8.01121	9.70059	9.30233e-09	6.44087e-07	10.14
GABARAPL2	up	1.03786	9.43481	9.69169	9.43842e-09	6.51536e-07	10.1251
NUP43	no_change	0.82716	5.2011	9.57745	1.13844e-08	7.83498e-07	9.93325
LOC101928132	no_change	0.941752	4.56275	9.51364	1.26493e-08	8.67941e-07	9.8254
CARKD	down	-1.13389	8.4768	-9.44959	1.4067e-08	9.62323e-07	9.71665
SRP54	up	1.15989	8.31976	9.33497	1.70331e-08	1.16176e-06	9.52076
RP11-389C8.3	no_change	0.783097	4.93312	9.26089	1.9291e-08	1.31185e-06	9.3933
POGLUT1	down	-1.08395	5.67785	-9.24693	1.97507e-08	1.33912e-06	9.36919
LOC642236	down	-1.03581	4.02551	-9.23938	2.00038e-08	1.35227e-06	9.35615
HIST1H2AC	up	1.80966	8.47485	9.22564	2.04733e-08	1.37992e-06	9.33239
HAGH	no_change	-0.873779	9.41883	-9.21103	2.09849e-08	1.41025e-06	9.30712
ERBB2	up	1.15758	5.60335	9.11482	2.4706e-08	1.65545e-06	9.13994
RYK	down	-1.01246	6.17653	-9.11214	2.48188e-08	1.65814e-06	9.13528
TIMM21	down	-1.10706	6.46105	-9.10607	2.50767e-08	1.67049e-06	9.12469
MRPS12	no_change	0.935562	5.90262	8.95774	3.23299e-08	2.14463e-06	8.8645
SEC61A2	down	-1.19953	5.09173	-8.9568	3.2382e-08	2.14463e-06	8.86285
GANAB	no_change	0.821767	9.25532	8.9417	3.32356e-08	2.1948e-06	8.8362
LINC01356	no_change	0.810773	5.38493	8.93715	3.34975e-08	2.20572e-06	8.82816
BRAP	up	1.10258	5.26872	8.81838	4.11463e-08	2.70158e-06	8.61751
ESM1	down	-1.11648	3.62817	-8.80741	4.19393e-08	2.74576e-06	8.59796
LOC100506797	no_change	0.823129	5.07256	8.80421	4.21735e-08	2.7532e-06	8.59225
VPS33B	down	-1.11558	5.77157	-8.791	4.31551e-08	2.80926e-06	8.56868
PKM	no_change	-0.921158	5.70974	-8.78572	4.35537e-08	2.82715e-06	8.55927
MAZ	no_change	0.947922	6.2669	8.71408	4.93627e-08	3.19515e-06	8.43102
HIST2H2AB	up	1.94835	6.40981	8.68852	5.16259e-08	3.3322e-06	8.3851
LOC730101	up	1.64703	6.21606	8.64435	5.57944e-08	3.59112e-06	8.30556
AC004941.5	no_change	0.955009	5.67122	8.63479	5.67416e-08	3.64182e-06	8.28832
CRAT	up	1.08566	8.19132	8.57171	6.34287e-08	4.05961e-06	8.17419
C4orf32	no_change	0.998424	5.89281	8.44742	7.91155e-08	5.04947e-06	7.94781
INSIG1	up	1.56235	10.3015	8.41593	8.36974e-08	5.32703e-06	7.89014
CX3CR1	up	1.04268	5.52463	8.37185	9.05811e-08	5.74914e-06	7.80917
TRIM39	no_change	-0.903854	5.8084	-8.35929	9.26484e-08	5.86405e-06	7.78606
OXSM	down	-1.07121	7.74463	-8.28522	1.05878e-07	6.68289e-06	7.64933
CWC22	no_change	-0.928298	6.23413	-8.27581	1.07694e-07	6.7788e-06	7.63191
RAP1GAP	up	1.09022	6.45799	8.27336	1.08172e-07	6.79014e-06	7.62738
CTA-445C9.15	down	-1.02104	5.63563	-8.24072	1.14757e-07	7.18379e-06	7.56684
CA13	up	1.45341	5.98412	8.21652	1.19907e-07	7.48566e-06	7.52187
MOGAT2	up	1.83405	7.71532	8.17477	1.29367e-07	8.05421e-06	7.44409
ATAD1	no_change	-0.814133	6.41658	-8.13324	1.39545e-07	8.66429e-06	7.36651
PUS10	no_change	0.888009	5.31695	8.10609	1.46649e-07	9.08074e-06	7.31564
MAPK8	no_change	-0.740629	5.72462	-8.03774	1.6624e-07	1.0266e-05	7.18721
PLIN4	up	1.16325	7.5856	8.00261	1.7735e-07	1.09226e-05	7.12095
LYRM7	no_change	0.988831	5.86047	7.88153	2.21925e-07	1.36311e-05	6.8913
SLC16A10	down	-1.4069	5.33125	-7.81433	2.51548e-07	1.54092e-05	6.76299
LRIG3	up	1.70851	5.35773	7.69773	3.13068e-07	1.91264e-05	6.53894
SS18L1	down	-1.30598	7.94405	-7.62568	3.5872e-07	2.18571e-05	6.39956
KRT23	up	1.09825	4.96086	7.60095	3.75939e-07	2.28453e-05	6.35156
HSPB9	no_change	0.788923	5.48283	7.38928	5.63421e-07	3.41475e-05	5.93737
MRPL11	no_change	0.930734	7.45655	7.33513	6.25466e-07	3.78076e-05	5.83044
DGKD	no_change	0.991807	6.7645	7.30932	6.57503e-07	3.96393e-05	5.77932
SNTA1	no_change	0.9078	6.46561	7.2762	7.011e-07	4.21564e-05	5.71362
GIMAP2	up	1.85995	5.98152	7.1469	9.02128e-07	5.41016e-05	5.45567
ROBO1	up	1.071	5.63622	7.06966	1.04989e-06	6.27981e-05	5.3005
C5orf45	no_change	0.854236	6.24767	7.01132	1.17796e-06	7.0275e-05	5.18277
MCRS1	down	-1.16542	5.81876	-7.00153	1.20099e-06	7.1462e-05	5.16297
GPAM	up	2.0297	9.41576	6.99022	1.22819e-06	7.28905e-05	5.14007
TXLNA	no_change	-0.855801	5.49213	-6.90562	1.45282e-06	8.59984e-05	4.96832
DCUN1D5	no_change	-0.828634	5.10758	-6.89747	1.47658e-06	8.71794e-05	4.95172
ORAI3	up	1.38152	8.56341	6.86533	1.57434e-06	9.27114e-05	4.88619
DAAM2	no_change	0.695239	6.21477	6.85555	1.60539e-06	9.42973e-05	4.86621
DNAJC1	no_change	0.9373	8.4886	6.77454	1.88829e-06	0.000110629	4.70031
ASNSD1	no_change	-0.910963	7.23498	-6.68307	2.27043e-06	0.000132678	4.51197
PRADC1	up	1.0279	7.49205	6.58157	2.78941e-06	0.00016259	4.30167
ABCC6P1	up	1.87946	7.45155	6.56364	2.89306e-06	0.000168203	4.2644
DHX29	no_change	-0.962979	7.08983	-6.55333	2.95455e-06	0.000171341	4.24292
CEBPA	up	3.08352	9.58319	6.4926	3.34474e-06	0.000193478	4.11625
NINL	up	1.39815	6.41676	6.44605	3.67959e-06	0.00021231	4.01884
FAM53C	down	-1.03033	6.76607	-6.36589	4.33959e-06	0.000249762	3.85044
DGAT1	up	1.32811	7.54278	6.34534	4.52767e-06	0.000259931	3.80714
RPL18AP16	no_change	-0.940787	6.33807	-6.34176	4.56131e-06	0.000261207	3.79959
FOXRED1	no_change	0.873502	7.5583	6.32721	4.7006e-06	0.00026851	3.76889
FMO4	no_change	-0.597095	7.89222	-6.24541	5.56961e-06	0.000317357	3.59583
DLEU1	up	1.22179	6.77291	6.22385	5.82512e-06	0.00033109	3.55008
PRR18	up	1.3864	6.55738	6.19485	6.18798e-06	0.000350842	3.48846
ARHGEF18	no_change	0.91887	7.91269	6.07782	7.9058e-06	0.000447128	3.2387
NUP107	up	1.2711	7.75274	6.06955	8.04425e-06	0.000453835	3.22101
FADS1	up	2.83128	8.45858	5.95176	1.0313e-05	0.000580401	2.96788
HIST1H2BE	no_change	-0.816573	6.88779	-5.85591	1.26402e-05	0.000709621	2.76071
THAP10	no_change	-0.529542	4.01103	-5.84299	1.29928e-05	0.000727627	2.73271
FAM213A	no_change	0.590641	8.50414	5.82352	1.35432e-05	0.000756596	2.69049
PALM3	down	-1.17059	6.92028	-5.78895	1.45804e-05	0.000812557	2.61539
PPP3CA	no_change	0.75513	7.25827	5.71483	1.7088e-05	0.000949987	2.45396
SEMA4C	no_change	-0.602609	7.08475	-5.70033	1.76285e-05	0.000977652	2.4223
TMEM154	up	1.35645	5.49099	5.68707	1.81375e-05	0.00100345	2.39335
AGMAT	no_change	0.391788	6.88797	5.64071	2.00405e-05	0.00110605	2.29192
NPEPPS	no_change	-0.8871	6.0473	-5.61079	2.13759e-05	0.00117691	2.22635
SLC25A28	no_change	-0.681895	6.54981	-5.56643	2.35258e-05	0.00129217	2.12898
ZNHIT3	no_change	0.820074	7.47604	5.54289	2.47556e-05	0.00135645	2.07722
WDSUB1	no_change	0.990868	5.4212	5.51217	2.64598e-05	0.00144636	2.00961
TRPM8	no_change	0.711562	6.13864	5.50354	2.69602e-05	0.0014702	1.99059
PAIP2B	no_change	-0.705328	6.27021	-5.4567	2.98487e-05	0.00162384	1.88725
CYP7B1	no_change	-0.523769	4.58706	-5.42252	3.21551e-05	0.00174516	1.81172
HSD17B11	no_change	0.772469	10.1464	5.41937	3.23762e-05	0.00175299	1.80476
SMAD5-AS1	no_change	0.397505	3.90191	5.3442	3.81519e-05	0.00206083	1.63824
CRYAA	up	2.03557	7.05281	5.31687	4.05039e-05	0.00218272	1.57759
GPHN	no_change	-0.949659	6.75858	-5.25021	4.68838e-05	0.00251653	1.42933
BBOX1	up	1.22102	8.61551	5.24987	4.69185e-05	0.00251653	1.42858
LRP11	no_change	0.776932	5.77437	5.23803	4.81562e-05	0.00257687	1.4022
ANXA10	up	1.01333	10.0528	5.23568	4.84055e-05	0.00258415	1.39697
LOC100507577	no_change	0.617209	8.13288	5.22935	4.9084e-05	0.00261427	1.38286
FAM50B	no_change	-0.70231	5.90875	-5.18387	5.42543e-05	0.00288292	1.28143
ZNF184	no_change	-0.320776	4.03188	-5.16754	5.62438e-05	0.0029817	1.24496
PLIN1	up	1.46943	7.13616	5.1657	5.64716e-05	0.00298685	1.24087
DEPTOR	no_change	-0.515731	4.85645	-5.14342	5.93193e-05	0.00313022	1.19107
ENO3	up	1.27791	6.46723	5.11702	6.28824e-05	0.0033106	1.13203
RP11-97C16.1	no_change	-0.96912	5.56266	-5.09827	6.55451e-05	0.00344285	1.09007
SCLY	no_change	-0.388455	4.93489	-5.0793	6.83552e-05	0.00358222	1.0476
ZFP36L2	no_change	0.595224	6.64616	5.04824	7.3225e-05	0.00382865	0.977995
NAGS	up	1.71641	7.79561	5.00781	8.01006e-05	0.00417858	0.887259
FLRT2	no_change	-0.330677	4.22171	-5.00337	8.08935e-05	0.00421033	0.877302
SRD5A2	up	1.39893	7.79136	4.97035	8.70548e-05	0.00452072	0.803122
TENM1	no_change	-0.914107	5.4418	-4.95852	8.93758e-05	0.00463072	0.776538
KCTD12	up	1.10501	7.46766	4.95659	8.97615e-05	0.00464018	0.772188
CDADC1	no_change	0.474532	4.47946	4.95376	9.03282e-05	0.00465893	0.765831
CNDP1	no_change	0.816657	9.28961	4.86562	0.000109945	0.00565797	0.56739
ZFP64	no_change	-0.215343	4.88654	-4.84972	0.00011392	0.00584934	0.531556
SGCE	up	1.28401	6.65839	4.78254	0.000132399	0.00678294	0.379939
ITGAE	no_change	0.797924	6.714	4.71814	0.00015297	0.00781925	0.234402
FAM92A1	no_change	-0.320213	4.69834	-4.70253	0.000158427	0.00808012	0.199096
BMP2	no_change	0.594526	5.34343	4.67519	0.000168464	0.00857291	0.13724
LIN52	no_change	-0.360714	5.07565	-4.66981	0.000170511	0.00865779	0.125081
NUDT16P1	no_change	-0.467233	4.28339	-4.57512	0.000211028	0.0106913	-0.0893959
TGDS	no_change	0.77079	6.08441	4.55729	0.000219688	0.0111054	-0.129821
EP300-AS1	up	1.41508	5.56184	4.54806	0.000224313	0.0113142	-0.150758
UAP1	no_change	0.76559	9.93244	4.54705	0.000224825	0.011315	-0.153052
PNRC1	no_change	0.824857	8.10901	4.50426	0.000247625	0.0124326	-0.250093
GABPB2	no_change	-0.503937	4.59964	-4.50338	0.000248118	0.0124326	-0.252089
BOC	no_change	-0.227241	5.07993	-4.4806	0.000261219	0.0130604	-0.303756
C2orf43	no_change	-0.283808	4.82609	-4.47258	0.000266001	0.0132704	-0.321965
BTG1	no_change	0.440404	7.86382	4.44487	0.000283201	0.0140977	-0.384847
FDFT1	no_change	-0.857451	7.79219	-4.43922	0.000286844	0.014248	-0.397672
C7	no_change	-0.530346	6.81404	-4.43402	0.000290235	0.0143852	-0.409463
RP11-469M7.1	up	1.24324	6.79692	4.42638	0.000295298	0.0146045	-0.426812
WNK3	no_change	-0.911004	5.09761	-4.3955	0.000316673	0.0156278	-0.496897
TSPAN13	down	-1.2651	7.53093	-4.38771	0.000322312	0.0158718	-0.514592
NAGA	no_change	0.938231	7.05007	4.36198	0.000341657	0.0167882	-0.57301
AKR1B10	up	1.901	6.29652	4.35961	0.000343494	0.0168423	-0.578382
GPR88	down	-2.50328	5.09692	-4.349	0.000351859	0.0172155	-0.60249
CLDN2	no_change	-0.824067	5.08357	-4.33965	0.000359393	0.0175465	-0.623713
RIPK2	no_change	0.529676	5.72964	4.31941	0.000376267	0.0183312	-0.669662
SALL1	no_change	0.776997	6.66497	4.30757	0.000386513	0.0187903	-0.69656
SH2D4A	no_change	-0.465672	6.27107	-4.28743	0.000404573	0.0196265	-0.742271
SPI1	no_change	0.275034	5.68267	4.28189	0.000409694	0.0198328	-0.754857
ZNF394	no_change	0.222992	4.93571	4.27962	0.000411814	0.0198933	-0.760023
FMO2	no_change	-0.646818	4.56955	-4.22828	0.000462711	0.0223048	-0.876573
LPPR1	no_change	-0.378444	4.39153	-4.2192	0.000472357	0.0227218	-0.897196
AB488780	no_change	-0.427102	5.08581	-4.212	0.000480144	0.0230479	-0.913538
ADH1A	no_change	0.431451	12.0759	4.19201	0.000502447	0.024068	-0.958907
ERCC4	no_change	-0.247108	4.1142	-4.18943	0.000505394	0.0241584	-0.964748
MMGT1	no_change	-0.624862	6.81407	-4.17917	0.000517321	0.0246524	-0.988048
LINC00867	no_change	-0.198251	3.28488	-4.17869	0.000517885	0.0246524	-0.989136
ANKLE2	no_change	0.260862	4.57498	4.16038	0.000539891	0.0256465	-1.03069
DUSP5	up	1.29464	7.31152	4.1506	0.000552028	0.0261687	-1.05289
DISP1	no_change	-0.760132	4.34421	-4.12847	0.000580507	0.0274617	-1.10309
ARL4D	no_change	0.495752	5.67679	4.12556	0.000584359	0.0275868	-1.10969
XPC	no_change	-0.343652	7.12752	-4.12265	0.000588237	0.0277126	-1.11629
TMPRSS2	no_change	0.685616	6.09994	4.09796	0.000622204	0.0292525	-1.17228
LIMS3-LOC440895	no_change	-0.513738	4.3257	-4.09456	0.000627028	0.0294188	-1.17998
RP4-758J24.5	no_change	0.477368	5.82451	4.09216	0.000630466	0.0294297	-1.18544
ITPKC	no_change	0.948721	6.26864	4.09183	0.000630939	0.0294297	-1.18619
MAGI3	no_change	-0.205186	4.6471	-4.0917	0.000631125	0.0294297	-1.18648
RPS6KA5	no_change	0.627512	4.36672	4.08025	0.000647778	0.0301448	-1.21244
PPP6R3	no_change	0.276924	6.13977	4.05599	0.000684522	0.0317899	-1.26743
SERPINB9P1	no_change	0.312427	3.77265	4.05166	0.000691292	0.032007	-1.27723
UGT2A3	up	1.16744	5.13815	4.05095	0.000692404	0.032007	-1.27884
AURKA	no_change	-0.396905	4.19104	-4.05032	0.000693399	0.032007	-1.28027
RAD23B	no_change	0.283052	6.97754	4.04412	0.000703256	0.0323966	-1.29433
SNORD89	no_change	0.784523	5.25061	4.04141	0.000707597	0.032531	-1.30046
RAB20	no_change	0.399412	6.21005	4.03721	0.000714393	0.0327774	-1.30998
CTSE	no_change	-0.288438	4.74709	-4.02661	0.000731832	0.0335103	-1.334
CAP2	no_change	-0.513514	4.71033	-4.0252	0.000734173	0.0335502	-1.33718
BCL6	no_change	0.799526	7.32513	4.02191	0.000739692	0.033735	-1.34463
N4BP2L1	no_change	0.360558	5.80815	4.01992	0.000743052	0.0337847	-1.34914
SLC41A2	no_change	0.597372	7.9678	4.01951	0.00074374	0.0337847	-1.35007
MAMDC4	no_change	0.850926	6.17202	4.01449	0.000752294	0.0341055	-1.36145
NUDT13	down	-1.24089	4.47295	-3.99754	0.000781859	0.0353756	-1.39982
SNUPN	no_change	-0.332884	6.47398	-3.99336	0.000789337	0.0356434	-1.40929
RCOR1	no_change	0.318676	5.46085	3.98974	0.000795865	0.0358673	-1.41748
C10orf11	no_change	0.5072	7.06049	3.98565	0.000803299	0.0361311	-1.42673
C7orf33	no_change	-0.271344	3.92331	-3.97591	0.000821301	0.0368682	-1.44878
BCOR	no_change	0.499449	4.70911	3.97028	0.000831895	0.0372705	-1.46153
SAYSD1	no_change	-0.249992	4.74682	-3.95721	0.000857	0.0383201	-1.49109
HOXB3	no_change	-0.32821	4.95084	-3.9306	0.000910487	0.0406323	-1.55127
ZNF251	no_change	-0.252954	4.8178	-3.92215	0.000928167	0.0413405	-1.57038
TSPAN8	down	-1.80203	6.69113	-3.91688	0.000939353	0.0417574	-1.58228
TEAD1	no_change	0.289685	5.15263	3.90669	0.000961403	0.0426546	-1.60532
PAPPA	no_change	-0.176987	4.02641	-3.9024	0.000970822	0.042989	-1.615
ATP2B2	no_change	-0.397287	5.23151	-3.90067	0.000974654	0.0430752	-1.61892
GPATCH1	no_change	-0.28754	4.58707	-3.89698	0.000982867	0.0433496	-1.62725
PKLR	no_change	0.629532	6.20267	3.89618	0.000984657	0.0433496	-1.62905
OIP5-AS1	no_change	-0.559395	6.3717	-3.89349	0.000990708	0.0435321	-1.63514
HDAC1	no_change	-0.439109	7.56276	-3.88883	0.00100126	0.0439112	-1.64565
SKAP1	no_change	-0.645675	6.6725	-3.87179	0.00104083	0.0455592	-1.68412
RDH5	no_change	-0.233896	4.69044	-3.86569	0.00105537	0.0461074	-1.69789
RAP1B	no_change	0.528074	9.39177	3.848	0.0010987	0.0479089	-1.7378
LINC00663	no_change	-0.183121	4.10408	-3.83627	0.00112842	0.049111	-1.76427
MME	no_change	0.951122	6.80842	3.83424	0.00113363	0.0492441	-1.76884
VWCE	no_change	-0.80923	5.77223	-3.81798	0.00117634	0.0510024	-1.8055
GMNN	no_change	-0.602938	5.96921	-3.80933	0.0011997	0.0519167	-1.82498
NAPEPLD	no_change	-0.355244	4.44688	-3.80345	0.00121587	0.0525169	-1.83824
RAMP1	no_change	-0.778523	6.38327	-3.78683	0.00126268	0.054436	-1.87566
ZNF311	no_change	-0.169984	3.41573	-3.78393	0.00127103	0.0546341	-1.88219
OR8D1	no_change	-0.225975	3.77386	-3.78358	0.00127206	0.0546341	-1.88299
DGAT2	no_change	0.852191	9.20112	3.78099	0.00127958	0.0548538	-1.88882
GLT8D1	no_change	-0.738667	7.10452	-3.77605	0.00129401	0.055238	-1.89992
BCHE	no_change	0.862681	10.3601	3.77555	0.00129549	0.055238	-1.90106
LECT2	up	1.0943	11.1566	3.77545	0.00129579	0.055238	-1.90129
PPAP2B	no_change	0.838896	10.3102	3.77432	0.0012991	0.0552421	-1.90382
CEBPD	up	1.01965	8.18602	3.77378	0.00130072	0.0552421	-1.90505
HPGD	no_change	0.857172	8.77454	3.77264	0.00130408	0.055282	-1.9076
CCL20	up	2.47993	6.83614	3.76776	0.00131863	0.055795	-1.91858
SH2B3	no_change	0.750989	6.6417	3.76515	0.00132648	0.0560238	-1.92446
PAAF1	no_change	-0.257059	5.45053	-3.76169	0.00133694	0.056361	-1.93223
NIPAL2	no_change	-0.311085	5.05219	-3.75707	0.00135106	0.0567438	-1.94263
AKR1D1	no_change	0.725286	10.2274	3.75701	0.00135124	0.0567438	-1.94276
NHEJ1	no_change	-0.45721	5.40853	-3.75629	0.00135347	0.0567438	-1.94439
HILPDA	no_change	0.632669	5.1927	3.74921	0.00137543	0.0575588	-1.96031
DYNLL1	no_change	-0.513535	9.13957	-3.74778	0.00137991	0.0576408	-1.96353
STT3A	no_change	0.608111	6.99408	3.74617	0.00138496	0.0577193	-1.96715
TCEB3-AS1	no_change	-0.803687	5.26596	-3.74557	0.00138684	0.0577193	-1.96849
RIPK4	up	1.07967	6.82433	3.7414	0.00140006	0.0581635	-1.97787
PHOSPHO2	no_change	-0.498434	3.92548	-3.73141	0.00143217	0.0593142	-2.0003
LOC101929118	no_change	-0.243679	4.20187	-3.73118	0.00143295	0.0593142	-2.00084
SGK1	up	1.6054	10.4347	3.73009	0.0014365	0.0593539	-2.00329
HSPB1	no_change	-0.636523	8.83432	-3.72779	0.00144401	0.0595565	-2.00844
BORA	no_change	-0.261151	4.03954	-3.72686	0.00144708	0.0595755	-2.01054
IDNK	no_change	-0.475333	6.74727	-3.72283	0.00146037	0.0600142	-2.01958
TLE3	no_change	0.739729	5.06613	3.72203	0.00146305	0.0600165	-2.02139
PHYH	no_change	0.431688	11.2359	3.7194	0.0014718	0.0602625	-2.02728
SLC30A9	no_change	0.25451	5.43438	3.71865	0.00147432	0.0602625	-2.02898
YY1AP1	no_change	0.323467	7.61907	3.71705	0.00147967	0.0602734	-2.03256
ADSSL1	no_change	0.503223	5.89154	3.717	0.00147986	0.0602734	-2.03269
FOSL2	no_change	0.929246	6.08627	3.71287	0.00149378	0.0607321	-2.04194
COX6B1P3	no_change	-0.197734	5.58369	-3.7042	0.0015235	0.0618062	-2.06141
PRMT5	no_change	-0.341175	5.81192	-3.70359	0.00152561	0.0618062	-2.06278
IP6K3	up	1.2849	5.65938	3.69325	0.00156186	0.0631625	-2.08597
TMEM135	no_change	0.198263	5.61592	3.68753	0.0015823	0.0638765	-2.09882
SMAD5	no_change	0.53104	5.8154	3.68661	0.00158561	0.0638968	-2.10088
SMLR1	no_change	-0.635361	6.61238	-3.68042	0.00160803	0.0646723	-2.11475
TMEM99	no_change	-0.465789	6.31328	-3.67974	0.00161051	0.0646723	-2.11627
DANCR	no_change	-0.717777	6.96357	-3.67553	0.001626	0.0651315	-2.12572
DCP1B	no_change	-0.489633	4.75347	-3.67508	0.00162765	0.0651315	-2.12672
ATP1B1	no_change	0.450063	10.106	3.67335	0.00163408	0.0652745	-2.13061
RFTN1	no_change	0.340601	5.74749	3.67016	0.00164592	0.0656329	-2.13775
CBY1	no_change	-0.230468	5.09288	-3.66608	0.00166124	0.0661285	-2.14689
ASH2L	no_change	-0.244341	7.64199	-3.65887	0.00168864	0.0671023	-2.16304
IFNGR1	no_change	0.983621	7.58173	3.65779	0.00169279	0.0671503	-2.16546
AZIN1	no_change	0.462332	8.12587	3.65578	0.00170056	0.0673415	-2.16998
RP11-503C24.6	no_change	-0.286912	5.09059	-3.64983	0.00172368	0.0681392	-2.18331
CASP7	up	1.14973	6.93619	3.64788	0.0017313	0.0683219	-2.18765
SPIDR	no_change	0.349787	5.42684	3.64647	0.00173684	0.0684225	-2.19081
KANSL1-AS1	no_change	-0.717369	5.02312	-3.64263	0.00175204	0.0689026	-2.1994
ENOX1	no_change	-0.246822	3.83536	-3.63918	0.00176583	0.0692513	-2.20714
SYT4	no_change	-0.182323	4.02522	-3.63889	0.00176697	0.0692513	-2.20777
CHMP4B	no_change	0.488071	6.75422	3.63468	0.00178396	0.0697975	-2.21721
BLMH	no_change	-0.386825	5.51417	-3.63073	0.00179998	0.0703029	-2.22603
SDC4	up	1.20995	10.9025	3.62981	0.00180375	0.0703029	-2.22809
CHST2	no_change	0.211854	4.01579	3.62866	0.00180847	0.0703029	-2.23067
NEBL	no_change	0.268195	4.20667	3.62749	0.00181327	0.0703029	-2.23328
PLEKHA7	no_change	0.912735	5.47907	3.62688	0.00181579	0.0703029	-2.23465
GBE1	no_change	0.506776	9.33416	3.62622	0.00181851	0.0703029	-2.23613
CCDC71L	up	1.09851	6.5155	3.62598	0.0018195	0.0703029	-2.23667
LDLRAD4	no_change	0.380763	5.16811	3.62535	0.0018221	0.0703029	-2.23807
RPP25L	no_change	-0.415713	7.78293	-3.62475	0.00182457	0.0703029	-2.23941
TBC1D8	no_change	0.433596	6.45021	3.62309	0.00183147	0.0703593	-2.24313
PKHD1L1	no_change	-0.284816	3.36806	-3.62292	0.00183219	0.0703593	-2.24352
EPHB1	no_change	-0.454064	4.21261	-3.61867	0.00184991	0.0708641	-2.25301
TMCO6	no_change	-0.440932	5.88882	-3.61828	0.00185154	0.0708641	-2.25388
CRELD2	no_change	-0.63833	7.71998	-3.6162	0.00186033	0.0710814	-2.25854
LIX1L	no_change	-0.227968	5.08078	-3.61389	0.0018701	0.0713355	-2.26371
IL1RN	no_change	0.728867	6.28541	3.61223	0.00187712	0.0714837	-2.2674
HIVEP2	no_change	0.459598	4.99385	3.60596	0.00190401	0.0723354	-2.28142
SETD3	no_change	0.192486	6.1499	3.60554	0.00190581	0.0723354	-2.28235
H1F0	down	-1.00736	7.97802	-3.60369	0.00191383	0.0725194	-2.28649
METAP2	no_change	0.822623	6.63945	3.59973	0.00193108	0.0730519	-2.29533
PLEKHM3	no_change	-0.271559	3.97151	-3.59864	0.00193589	0.0731128	-2.29778
PHC2	no_change	0.296985	6.33007	3.59597	0.00194764	0.0734351	-2.30374
SAMD4A	no_change	0.213932	5.36204	3.59176	0.00196631	0.0739794	-2.31314
RAB13	no_change	-0.337857	9.58124	-3.59126	0.00196855	0.0739794	-2.31426
DFFB	no_change	-0.407384	3.93246	-3.58986	0.00197477	0.0740911	-2.31737
FAM171A1	no_change	-0.587232	6.81106	-3.58746	0.00198554	0.0743732	-2.32273
PDE11A	no_change	0.425463	4.53506	3.57993	0.00201975	0.0754125	-2.33955
COL1A2	no_change	-0.855593	5.66445	-3.5799	0.00201989	0.0754125	-2.33962
SLCO4A1	no_change	0.294566	5.0665	3.57211	0.00205585	0.0766299	-2.35699
B3GNT1	no_change	-0.31291	6.07997	-3.57128	0.00205969	0.0766481	-2.35883
LRRC20	no_change	-0.581122	6.17277	-3.56739	0.00207795	0.0772016	-2.36752
CD300A	no_change	0.293507	5.44112	3.56424	0.00209282	0.0776281	-2.37454
CFDP1	no_change	-0.368523	5.21271	-3.55723	0.0021263	0.0787421	-2.39016
UBE2D2	no_change	0.222617	6.34182	3.55574	0.00213353	0.0788819	-2.3935
RNF4	no_change	0.339399	7.61832	3.55344	0.00214464	0.0791647	-2.39861
ZNF121	no_change	-0.638207	7.17242	-3.54449	0.00218855	0.080655	-2.41854
MEPCE	no_change	0.736364	7.15933	3.5436	0.00219299	0.0806887	-2.42054
TMEM52	no_change	0.393889	4.95377	3.53365	0.00224292	0.0823931	-2.44268
TIMM10B	no_change	0.24799	5.88637	3.53148	0.00225398	0.0825122	-2.44752
REEP1	no_change	-0.402794	4.48279	-3.53127	0.00225504	0.0825122	-2.44798
LINC00884	no_change	-0.151419	4.36713	-3.53047	0.00225912	0.0825122	-2.44976
MAP1LC3B	no_change	0.683862	7.78806	3.53018	0.00226061	0.0825122	-2.45041
ZCWPW1	no_change	-0.237904	5.75181	-3.52787	0.00227245	0.0828121	-2.45554
OPN3	no_change	-0.286213	6.2895	-3.52524	0.00228605	0.083175	-2.46141
R3HDM1	no_change	-0.2276	5.4582	-3.52374	0.00229383	0.0833253	-2.46475
CLCN3	no_change	-0.300429	5.51914	-3.52282	0.00229858	0.0833657	-2.46678
GPR89A	no_change	-0.347167	7.19805	-3.51774	0.00232516	0.0841958	-2.47808
ELMSAN1	no_change	0.430039	5.51571	3.51597	0.00233448	0.0843994	-2.48201
ABCA6	no_change	-0.357999	7.75964	-3.51395	0.00234516	0.0845431	-2.4865
GRTP1	no_change	-0.346225	5.68453	-3.51313	0.00234952	0.0845431	-2.48832
TRIM32	no_change	-0.194615	3.96035	-3.51313	0.00234955	0.0845431	-2.48834
ADM	up	1.04371	8.21137	3.50878	0.0023728	0.0852453	-2.49801
ZNF862	no_change	-0.480749	5.52339	-3.50774	0.00237837	0.0853113	-2.50032
COL1A1	no_change	-0.467839	6.01454	-3.50677	0.00238361	0.0853652	-2.50248
NAT2	no_change	-0.639747	9.32473	-3.50543	0.00239082	0.0854895	-2.50545
NOD2	no_change	0.337941	4.15076	3.5027	0.00240561	0.0858841	-2.51151
NABP1	no_change	0.793763	4.93225	3.50167	0.00241125	0.0859511	-2.51381
ACSL3	no_change	-0.52484	7.84269	-3.49994	0.00242069	0.0861532	-2.51765
PRKCDBP	no_change	-0.370811	4.83259	-3.49257	0.00246139	0.0874655	-2.53402
CXCR2	up	1.37541	5.87322	3.48978	0.00247693	0.0878809	-2.5402
LOC101926951	no_change	-0.181123	3.03028	-3.48774	0.00248837	0.08815	-2.54473
ZC3HC1	no_change	-0.359621	6.04203	-3.48489	0.00250445	0.0885824	-2.55105
GKN1	no_change	-0.170368	3.6807	-3.47977	0.00253364	0.0894468	-2.56243
AAED1	no_change	0.722529	5.99756	3.47923	0.00253672	0.0894468	-2.56362
RDH12	no_change	-0.719625	4.91918	-3.47623	0.00255397	0.0899163	-2.57028
ICAM1	up	1.47234	6.93449	3.47404	0.00256666	0.090224	-2.57514
MTMR4	up	1.05468	8.18604	3.4727	0.00257446	0.0903592	-2.57812
IRF2BPL	up	1.01171	9.28167	3.46887	0.00259679	0.0910031	-2.58659
BCL2A1	up	2.00644	5.69801	3.46708	0.00260731	0.091232	-2.59056
ABLIM1	no_change	0.637413	7.15773	3.4654	0.00261726	0.09144	-2.5943
LMNB1	no_change	0.694585	4.8407	3.46058	0.0026459	0.0922996	-2.60498
CLEC2B	no_change	0.525202	5.73459	3.4533	0.00268976	0.0936865	-2.62111
PTP4A1	no_change	0.369325	8.92382	3.45029	0.00270811	0.0941506	-2.62777
RAB5A	no_change	0.431976	6.1146	3.44976	0.00271133	0.0941506	-2.62894
TJP2	no_change	0.493764	6.19447	3.44236	0.00275702	0.0955919	-2.64533
IER5L	no_change	0.436117	5.50509	3.4377	0.00278617	0.0964562	-2.65564
MRPS9	no_change	-0.444405	6.51864	-3.42981	0.00283627	0.0978622	-2.67311
INMT	no_change	-0.688667	6.43717	-3.42927	0.00283972	0.0978622	-2.6743
CES2	no_change	-0.347714	10.1117	-3.42869	0.00284344	0.0978622	-2.67558
UBA2	no_change	0.391117	6.3038	3.42861	0.00284391	0.0978622	-2.67575
NFATC2	no_change	0.582742	5.47742	3.42591	0.00286134	0.0983139	-2.68173
LRRK2	no_change	0.949085	4.87125	3.42479	0.00286854	0.0984132	-2.6842
STAU1	no_change	0.266799	9.30386	3.4219	0.00288735	0.09891	-2.6906
FAM219A	no_change	-0.347383	5.81347	-3.42089	0.00289391	0.0989209	-2.69282
TPBG	no_change	-0.201696	3.77444	-3.42003	0.00289951	0.0989209	-2.69472
FPGT-TNNI3K	no_change	-0.16911	3.19585	-3.41984	0.0029008	0.0989209	-2.69515
HOXA10-AS	no_change	-0.206981	3.44553	-3.41895	0.00290659	0.0989209	-2.69711
MAP2K4	no_change	0.54601	6.10753	3.4184	0.00291019	0.0989209	-2.69832
SETBP1	no_change	0.669769	5.86217	3.41788	0.00291364	0.0989209	-2.69948
SLC51A	no_change	-0.83637	8.34436	-3.41548	0.00292942	0.0992446	-2.70477
LGALS8	no_change	0.716488	6.87557	3.41511	0.00293186	0.0992446	-2.70559
CYP1A2	up	1.51545	10.2823	3.41079	0.00296057	0.100068	-2.71513
PPP1R18	up	1.05882	7.55763	3.40733	0.0029838	0.100704	-2.72279
BLOC1S6	no_change	0.711157	6.52116	3.40654	0.0029891	0.100735	-2.72453
LOC101928231	no_change	-0.153248	4.2391	-3.40353	0.00300946	0.101104	-2.73118
FABP5	up	1.85159	6.84638	3.40347	0.00300986	0.101104	-2.73131
SYT17	no_change	-0.731576	6.3833	-3.40296	0.00301335	0.101104	-2.73244
LOC101927003	no_change	-0.137342	2.85766	-3.39784	0.00304833	0.102128	-2.74374
CASP4	up	1.11616	6.89533	3.39468	0.0030701	0.102501	-2.75071
PKP2	no_change	0.351854	5.11106	3.39462	0.00307051	0.102501	-2.75084
C9orf89	no_change	0.228061	5.33123	3.39427	0.00307293	0.102501	-2.75161
ELMOD2	no_change	-0.176874	4.34019	-3.39292	0.00308231	0.102664	-2.7546
RP11-157P1.4	no_change	0.328478	4.78891	3.39195	0.00308907	0.10274	-2.75674
RBM15	no_change	0.355324	5.22244	3.38761	0.00311938	0.103597	-2.7663
ARF6	no_change	0.340093	7.39173	3.3858	0.00313216	0.103871	-2.7703
FGGY	no_change	-0.510338	5.47447	-3.38361	0.00314762	0.104232	-2.77512
PDGFRL	no_change	-0.224963	4.32966	-3.37218	0.00322971	0.106795	-2.80031
ARMCX5	no_change	-0.302929	4.44072	-3.36663	0.00327032	0.107919	-2.81253
RCL1	no_change	0.497267	7.59147	3.36625	0.00327314	0.107919	-2.81337
RSPH3	no_change	-0.147902	4.88932	-3.36536	0.0032797	0.10798	-2.81533
LOC102723864	down	-1.13898	6.46554	-3.35918	0.00332563	0.109334	-2.82893
TSG101	no_change	0.195875	8.50613	3.35704	0.00334174	0.109706	-2.83366
TRAK1	no_change	0.240417	5.49658	3.3563	0.00334727	0.10973	-2.83527
NID2	no_change	-0.738493	4.93904	-3.3548	0.00335863	0.109803	-2.83859
CA14	no_change	-0.431176	5.45877	-3.35473	0.00335912	0.109803	-2.83873
ABCB6	no_change	-0.337009	5.74733	-3.35378	0.00336635	0.109882	-2.84083
MOAP1	no_change	0.301565	7.16373	3.35143	0.00338421	0.109972	-2.846
STOX2	no_change	-0.206971	4.04456	-3.35119	0.00338602	0.109972	-2.84653
TIGD2	no_change	-0.988872	6.10147	-3.35108	0.00338686	0.109972	-2.84677
NT5E	no_change	-0.437426	5.31028	-3.35088	0.00338835	0.109972	-2.8472
KIAA1147	no_change	-0.401332	6.47587	-3.3481	0.00340964	0.110398	-2.85332
HBG1	no_change	0.861893	6.49921	3.3479	0.00341114	0.110398	-2.85375
OR7E14P	no_change	0.556349	3.9231	3.34391	0.00344195	0.111238	-2.86254
LOC728040	no_change	-0.416845	5.05454	-3.33865	0.0034829	0.112285	-2.87409
CHST11	no_change	0.327935	4.69887	3.33848	0.00348418	0.112285	-2.87445
MNDA	up	1.87341	6.20682	3.33752	0.00349174	0.11237	-2.87657
BCL3	no_change	0.629306	6.27928	3.33421	0.00351786	0.113052	-2.88385
MEIS2	no_change	-0.738404	5.60234	-3.33334	0.00352469	0.113112	-2.88575
FAM9B	no_change	-0.264367	3.52861	-3.33249	0.00353143	0.113169	-2.88761
ARHGAP21	no_change	0.32111	5.17776	3.32953	0.00355501	0.113617	-2.89411
ATF6	no_change	0.459475	6.31286	3.32949	0.00355535	0.113617	-2.89421
SYPL2	no_change	0.392144	5.74302	3.32845	0.00356366	0.113657	-2.89649
HIF1A	no_change	0.671139	9.76475	3.32809	0.00356655	0.113657	-2.89728
AGPAT9	up	1.09313	6.81655	3.3271	0.00357454	0.113753	-2.89946
TSLP	up	1.43337	6.19279	3.32309	0.00360688	0.114494	-2.90826
PAQR5	no_change	0.133264	3.77002	3.32276	0.00360953	0.114494	-2.90898
MOB3C	no_change	0.424968	5.5458	3.32236	0.00361285	0.114494	-2.90987
CYP4F2	no_change	0.380286	9.21136	3.31926	0.00363804	0.115003	-2.91666
GHR	no_change	0.557973	10.3157	3.31873	0.00364238	0.115003	-2.91782
CLDN1	no_change	0.607542	9.10109	3.31853	0.00364402	0.115003	-2.91826
MIR6125	no_change	0.280972	5.67787	3.31649	0.00366082	0.115374	-2.92275
ADRB2	no_change	0.864742	6.69997	3.31484	0.00367438	0.115616	-2.92636
ANGEL1	no_change	-0.208515	4.95507	-3.31433	0.00367862	0.115616	-2.92749
SWI5	no_change	-0.471562	6.04926	-3.31348	0.00368562	0.115677	-2.92935
USP9X	no_change	0.334563	7.91296	3.31103	0.00370596	0.116156	-2.93472
CHD1	no_change	0.544568	6.68895	3.31014	0.00371343	0.11623	-2.93668
SNX15	no_change	-0.231799	6.16411	-3.30872	0.00372522	0.116281	-2.93978
TTC31	no_change	-0.533808	6.59567	-3.30872	0.00372523	0.116281	-2.93978
MX2	up	1.02962	5.58326	3.29893	0.00380803	0.118703	-2.96123
ZBTB33	no_change	0.307549	6.00666	3.29716	0.00382322	0.119015	-2.96512
NFIL3	no_change	0.871678	9.45181	3.29474	0.00384407	0.119501	-2.97042
PLEK	no_change	0.815984	6.90915	3.29283	0.00386057	0.119851	-2.9746
ANGEL2	no_change	-0.207178	4.6062	-3.29091	0.00387722	0.120204	-2.9788
ETV6	no_change	0.517145	5.22022	3.28899	0.00389395	0.120559	-2.983
SELL	up	1.71098	6.30309	3.28833	0.00389976	0.120576	-2.98445
AKAP12	no_change	0.816767	5.73021	3.28538	0.00392563	0.121189	-2.9909
MKS1	no_change	-0.220293	4.83029	-3.28454	0.00393308	0.121189	-2.99275
VOPP1	no_change	0.461018	7.44936	3.28427	0.00393549	0.121189	-2.99335
ARNTL2	no_change	0.823715	4.80868	3.28097	0.00396466	0.121923	-3.00055
HNRNPA0	no_change	0.340724	6.96393	3.27684	0.0040016	0.122748	-3.00959
ZNF605	no_change	-0.217083	3.34767	-3.27677	0.00400226	0.122748	-3.00975
DNMBP	no_change	0.362785	5.22562	3.27323	0.00403412	0.12356	-3.01748
ATP11C	no_change	0.326989	5.97584	3.2707	0.00405707	0.124012	-3.02301
IL18RAP	no_change	0.960918	5.79271	3.27041	0.00405975	0.124012	-3.02365
PPIL4	no_change	0.42913	5.05672	3.26956	0.00406746	0.124082	-3.0255
PSMD5-AS1	no_change	-0.319082	4.49138	-3.2688	0.00407444	0.124129	-3.02717
PIN4	no_change	-0.268373	6.32178	-3.26795	0.00408221	0.1242	-3.02903
INTS9	no_change	-0.174393	4.69475	-3.26703	0.0040906	0.12429	-3.03103
GALK2	no_change	-0.249672	4.66578	-3.26418	0.00411682	0.124921	-3.03726
PRR29	no_change	-0.235943	6.01794	-3.26275	0.00413008	0.125126	-3.04039
PNPLA8	no_change	0.621103	8.00689	3.26227	0.00413454	0.125126	-3.04144
PTGIS	no_change	-0.218807	4.6848	-3.26092	0.00414708	0.125205	-3.04439
SERPINF1	no_change	0.327255	11.9471	3.26039	0.00415196	0.125205	-3.04554
GPR39	no_change	-0.308636	4.53125	-3.26022	0.00415358	0.125205	-3.04592
CDH11	no_change	-0.183213	3.67642	-3.25904	0.00416455	0.12525	-3.04849
TOX4	no_change	0.180866	5.89015	3.25888	0.00416606	0.12525	-3.04884
CIDEA	no_change	-0.308216	4.53687	-3.25396	0.00421223	0.126332	-3.05958
GK	no_change	0.512827	6.71678	3.25248	0.00422621	0.126332	-3.0628
SPSB1	up	1.31107	6.83374	3.25234	0.00422752	0.126332	-3.06311
ZFYVE19	no_change	-0.381248	5.63148	-3.25232	0.00422771	0.126332	-3.06315
TAF3	no_change	-0.19409	4.41469	-3.25211	0.00422969	0.126332	-3.06361
EFEMP1	no_change	-0.489614	4.18893	-3.25026	0.00424727	0.126692	-3.06765
RALGDS	up	1.41481	7.08038	3.24943	0.00425523	0.126761	-3.06947
HTRA4	no_change	0.17315	4.32184	3.24885	0.0042607	0.126761	-3.07072
ATXN2	no_change	-0.415948	6.55988	-3.24609	0.0042872	0.127384	-3.07676
BAZ1A	no_change	0.87483	6.02229	3.24226	0.00432411	0.128051	-3.08511
GAS2L1	no_change	0.253304	5.90363	3.24222	0.00432443	0.128051	-3.08518
OTUD6B-AS1	no_change	-0.256825	5.51859	-3.24201	0.00432648	0.128051	-3.08564
LOC100507053	no_change	-0.152865	3.57567	-3.24134	0.00433296	0.128077	-3.0871
RP11-457I16.2	no_change	-0.200333	4.98762	-3.2398	0.00434797	0.128355	-3.09046
SMAD3	no_change	0.377891	5.34514	3.23717	0.00437369	0.128941	-3.09621
COL15A1	no_change	-0.321843	3.41886	-3.23661	0.00437909	0.128941	-3.09741
BIN1	no_change	-0.342112	6.26293	-3.2353	0.00439197	0.129123	-3.10026
TIPARP	up	1.06398	8.15383	3.23483	0.00439659	0.129123	-3.10129
RP13-270P17.3	no_change	-0.430619	5.49249	-3.22916	0.00445277	0.130605	-3.11365
TIMELESS	no_change	-0.276855	4.90079	-3.22616	0.00448273	0.131234	-3.12017
ST7-AS1	no_change	0.182398	3.84422	3.22581	0.00448625	0.131234	-3.12093
NIT2	no_change	0.281133	9.78613	3.2253	0.00449143	0.131234	-3.12206
TSPAN3	no_change	0.314977	4.99507	3.22165	0.00452823	0.131846	-3.13
SLCO1B1	no_change	0.741751	8.87949	3.22159	0.00452882	0.131846	-3.13012
GABPB1	no_change	0.382677	5.10415	3.22151	0.00452968	0.131846	-3.13031
ZKSCAN3	no_change	-0.147509	3.88566	-3.21592	0.00458666	0.132812	-3.14247
FECH	no_change	-0.28287	5.67432	-3.21559	0.00459008	0.132812	-3.14319
PRKCZ	no_change	-0.462022	5.9928	-3.21528	0.00459322	0.132812	-3.14386
SHISA3	no_change	-0.196291	4.1917	-3.21516	0.00459448	0.132812	-3.14412
HP09025	no_change	-0.232192	5.26837	-3.21486	0.00459759	0.132812	-3.14478
BEND2	no_change	-0.169343	4.0616	-3.21484	0.00459777	0.132812	-3.14482
CCNH	no_change	0.454703	7.61387	3.21105	0.00463688	0.133771	-3.15306
RASSF5	no_change	0.566295	6.0546	3.20997	0.0046481	0.133771	-3.15541
S100A8	up	1.94514	8.04486	3.20993	0.00464852	0.133771	-3.1555
FCGR2C	no_change	0.380774	5.86706	3.20791	0.0046695	0.134206	-3.15987
PBX3	no_change	-0.372745	6.47139	-3.2047	0.00470319	0.135004	-3.16687
LOC153684	no_change	-0.248347	4.55935	-3.20311	0.00471997	0.135316	-3.17033
LINC00324	no_change	-0.356713	5.02642	-3.20138	0.00473818	0.135668	-3.17407
CGN	no_change	-0.461088	6.25228	-3.19889	0.00476467	0.136255	-3.17949
SAMD5	no_change	-0.333054	4.16845	-3.19539	0.00480206	0.137153	-3.18709
LRG1	down	-1.18479	10.801	-3.19476	0.00480886	0.137176	-3.18846
ENPP7	no_change	-0.499516	5.2598	-3.19301	0.00482766	0.13754	-3.19225
EEF2K	no_change	-0.26377	5.95701	-3.19183	0.00484045	0.137733	-3.19482
SRGAP3	no_change	-0.126634	4.02378	-3.19104	0.00484894	0.137803	-3.19653
PITPNA-AS1	no_change	-0.374785	4.51077	-3.18902	0.0048709	0.138216	-3.20092
DDR2	no_change	0.234386	5.49002	3.18839	0.00487769	0.138216	-3.20227
PLEKHF2	no_change	0.50952	5.91928	3.18803	0.00488163	0.138216	-3.20306
TUBGCP4	no_change	-0.231467	5.41745	-3.18669	0.00489635	0.138461	-3.20598
PIK3R5	no_change	0.238113	4.75456	3.17937	0.00497698	0.140567	-3.22185
SGMS2	up	1.64226	6.01286	3.17875	0.00498385	0.140588	-3.22319
FAM19A5	no_change	-0.229927	3.92222	-3.17627	0.00501156	0.141195	-3.22857
ZBED9	no_change	-0.473356	3.59535	-3.17395	0.00503758	0.141753	-3.2336
PLCXD3	no_change	-0.279953	3.87137	-3.17135	0.00506689	0.142403	-3.23923
ZBTB3	no_change	-0.227556	3.83719	-3.17024	0.00507944	0.142456	-3.24163
ERMARD	no_change	-0.285892	6.42836	-3.17008	0.00508127	0.142456	-3.24198
CCDC69	no_change	0.375893	5.43006	3.16949	0.00508796	0.142469	-3.24326
AVPR1A	up	1.04465	6.53284	3.16731	0.00511279	0.14272	-3.24799
RABEPK	no_change	0.298711	5.74823	3.1671	0.0051151	0.14272	-3.24842
ACSL1	no_change	0.481539	11.4676	3.16705	0.00511571	0.14272	-3.24854
ALDH2	no_change	0.243561	12.238	3.16635	0.00512372	0.14272	-3.25006
CRNDE	no_change	-0.195082	3.48649	-3.16596	0.00512815	0.14272	-3.2509
FFAR2	no_change	0.373771	4.13087	3.16534	0.00513528	0.142744	-3.25225
SYT12	no_change	0.250436	5.36686	3.16139	0.00518075	0.14376	-3.2608
UNC93A	no_change	0.580345	5.01392	3.16107	0.00518441	0.14376	-3.26149
MFSD2A	no_change	-0.367578	6.36278	-3.15914	0.00520676	0.144197	-3.26566
PHF5A	no_change	0.400586	6.71734	3.15862	0.00521276	0.144197	-3.26678
USP38	no_change	0.577656	6.29	3.15753	0.00522553	0.144375	-3.26916
DEFA1	up	1.62957	5.50883	3.15578	0.00524595	0.144764	-3.27294
COQ5	no_change	-0.319817	7.32622	-3.15213	0.00528872	0.145758	-3.28082
PSMG3-AS1	no_change	-0.292326	4.84215	-3.15163	0.00529472	0.145758	-3.28192
SLC3A1	no_change	0.886592	5.41947	3.14808	0.00533678	0.146739	-3.28959
CARS	no_change	0.288472	5.95171	3.14672	0.00535293	0.147006	-3.29252
KLHL29	no_change	0.441085	4.225	3.14538	0.00536896	0.147269	-3.29542
SLC30A1	no_change	0.565321	6.73895	3.14406	0.00538471	0.147524	-3.29826
RPUSD3	no_change	-0.174867	4.98067	-3.14215	0.00540768	0.147976	-3.30239
MLKL	no_change	0.744716	6.5229	3.14113	0.00542001	0.148136	-3.3046
TRAF4	no_change	0.340017	5.18708	3.13265	0.00552337	0.150781	-3.32292
VEZF1	no_change	0.440866	6.14813	3.12798	0.00558104	0.152162	-3.33298
TNFSF13B	no_change	0.691675	6.24878	3.12713	0.0055916	0.152162	-3.33482
LRRC37A3	no_change	-0.148973	4.231	-3.12693	0.00559409	0.152162	-3.33525
TNFAIP8	no_change	0.592203	4.90074	3.12591	0.00560684	0.152162	-3.33745
SEC24A	no_change	0.26294	5.91594	3.1253	0.00561447	0.152162	-3.33877
C3orf17	no_change	0.263094	5.39746	3.12502	0.00561794	0.152162	-3.33937
TRIM24	no_change	-0.388771	5.43109	-3.12451	0.00562438	0.152162	-3.34048
NCOR1	no_change	-0.451095	5.90956	-3.12373	0.00563406	0.152162	-3.34215
HLA-E	no_change	0.313625	9.26002	3.12298	0.00564347	0.152162	-3.34376
C16orf72	no_change	0.368372	6.4278	3.12259	0.00564847	0.152162	-3.34462
COMMD6	no_change	-0.171355	7.16667	-3.12221	0.00565325	0.152162	-3.34544
IRS1	no_change	-0.326717	5.53893	-3.12216	0.00565388	0.152162	-3.34555
IRF1	up	1.34112	7.17536	3.1205	0.00567474	0.152491	-3.34912
PGS1	no_change	0.306942	5.49034	3.12013	0.00567944	0.152491	-3.34992
TOX2	no_change	0.40237	4.01984	3.11865	0.00569816	0.152496	-3.35311
COIL	no_change	-0.172812	5.01019	-3.11851	0.00569994	0.152496	-3.35341
ADAL	no_change	-0.197708	4.30991	-3.11754	0.00571229	0.152496	-3.35551
RNASE2	no_change	0.395664	4.65308	3.11749	0.00571293	0.152496	-3.35562
IFNGR2	no_change	0.606631	8.30765	3.11713	0.0057175	0.152496	-3.35639
ZCCHC24	no_change	-0.562962	8.90592	-3.11696	0.00571967	0.152496	-3.35676
SSFA2	no_change	0.270287	5.7258	3.11464	0.00574917	0.153104	-3.36174
ASXL1	no_change	0.386535	6.03997	3.11176	0.0057861	0.153604	-3.36794
MTMR12	no_change	0.343847	6.1027	3.11136	0.00579128	0.153604	-3.36881
ALG6	no_change	-0.379981	5.65141	-3.11115	0.00579404	0.153604	-3.36927
CENPO	no_change	-0.194424	4.60689	-3.11109	0.00579485	0.153604	-3.36941
CHMP2B	no_change	0.560733	7.00612	3.10958	0.00581428	0.153867	-3.37265
ELL	no_change	0.240468	4.51485	3.10917	0.00581956	0.153867	-3.37353
C10orf10	up	1.03374	8.80877	3.10875	0.00582499	0.153867	-3.37443
GLIPR2	no_change	0.78646	5.88016	3.10749	0.00584133	0.154121	-3.37714
FAM210A	no_change	0.282299	5.57493	3.10635	0.00585612	0.154268	-3.37959
CORO1C	no_change	0.775287	7.84061	3.10602	0.00586042	0.154268	-3.3803
CES5A	no_change	0.472693	4.37878	3.10502	0.00587351	0.154435	-3.38246
ZNF286A	no_change	-0.123152	4.1507	-3.10263	0.0059048	0.155079	-3.38761
RBM7	no_change	0.435075	6.16155	3.09811	0.00596441	0.156465	-3.39733
ZNF655	no_change	0.287988	5.43624	3.09596	0.00599293	0.157033	-3.40195
EVA1C	no_change	0.389556	4.90544	3.09513	0.00600398	0.157142	-3.40373
KPNA1	no_change	0.313029	6.07594	3.0913	0.00605534	0.158305	-3.41197
GK3P	no_change	0.439421	5.48327	3.0895	0.00607954	0.158756	-3.41583
HACL1	no_change	-0.389184	7.89432	-3.087	0.00611344	0.159359	-3.42121
PNPLA4	no_change	0.423806	6.83117	3.08677	0.00611658	0.159359	-3.42171
LOC339803	no_change	-0.183068	4.0739	-3.0852	0.00613797	0.159662	-3.42509
PRIMA1	no_change	-0.288889	4.1634	-3.08489	0.00614218	0.159662	-3.42575
CCDC186	no_change	0.211437	4.14984	3.08251	0.00617467	0.160064	-3.43085
PPARA	no_change	-0.241666	5.75202	-3.08217	0.00617931	0.160064	-3.43158
ZFYVE27	no_change	0.474925	6.82531	3.0821	0.0061803	0.160064	-3.43174
ARRDC3	no_change	0.989162	7.14966	3.08171	0.00618567	0.160064	-3.43258
ACVR1B	no_change	0.219439	5.31822	3.08034	0.00620456	0.16033	-3.43552
B3GAT1	no_change	-0.674356	5.57566	-3.07887	0.00622485	0.16033	-3.43868
ANKH	no_change	0.198221	5.51305	3.07858	0.00622876	0.16033	-3.43929
IGF1	no_change	-0.61595	6.99594	-3.07854	0.00622936	0.16033	-3.43938
SOWAHC	no_change	0.830099	8.32512	3.07842	0.00623106	0.16033	-3.43965
TTLL11	no_change	0.190865	4.34249	3.07679	0.00625363	0.16073	-3.44314
CUL3	no_change	0.246315	5.68691	3.07602	0.00626427	0.160823	-3.44479
LRRC19	no_change	0.738251	3.92908	3.07469	0.00628272	0.160954	-3.44763
C14orf132	no_change	-0.309974	4.95348	-3.07464	0.00628345	0.160954	-3.44774
PHLDA1	up	1.1026	7.07702	3.07289	0.00630797	0.161366	-3.45151
SLC11A2	no_change	-0.250311	5.49233	-3.07248	0.00631367	0.161366	-3.45238
GPR26	no_change	-0.153674	4.54889	-3.06948	0.00635579	0.162261	-3.45881
EAF1	no_change	0.566812	5.56991	3.06897	0.00636306	0.162265	-3.45992
IGFBP2	down	-1.5144	8.96911	-3.06427	0.00642965	0.16378	-3.46998
DPYD	no_change	0.223594	5.01767	3.06372	0.00643761	0.1638	-3.47117
LOC100508046	no_change	-0.147221	3.60681	-3.06301	0.00644763	0.163873	-3.47268
MED10	no_change	0.253138	6.50375	3.06194	0.006463	0.164081	-3.47498
TMEM167B	no_change	0.346462	7.57547	3.06128	0.00647245	0.164139	-3.47639
S100A12	up	2.1851	6.66986	3.06068	0.00648106	0.164175	-3.47768
EIF1B	no_change	0.310045	5.93018	3.05787	0.00652155	0.16485	-3.48369
GAS1	no_change	-0.427253	4.36404	-3.05768	0.00652434	0.16485	-3.48411
NEK3	no_change	-0.436509	4.59673	-3.05733	0.00652935	0.16485	-3.48485
LINC00086	no_change	-0.210809	3.4862	-3.05268	0.00659701	0.166374	-3.49481
MRPL18	no_change	-0.365585	8.37281	-3.05072	0.00662575	0.166915	-3.49901
RBM24	no_change	-0.213568	3.3303	-3.05002	0.00663598	0.166989	-3.5005
FKBP1B	no_change	-0.528997	4.66799	-3.04761	0.00667148	0.167697	-3.50565
ENDOD1	no_change	-0.151469	4.43548	-3.04624	0.00669186	0.168025	-3.5086
MYLK	no_change	-0.212652	5.60947	-3.04517	0.00670763	0.168236	-3.51087
TCEB1	no_change	0.490322	7.07323	3.04267	0.00674484	0.168764	-3.51621
RAB21	no_change	0.206914	5.2311	3.04236	0.00674956	0.168764	-3.51689
TXNL4B	no_change	0.361024	5.44202	3.04227	0.00675084	0.168764	-3.51707
MEP1B	no_change	0.820258	4.44556	3.04086	0.00677206	0.169109	-3.5201
EPSTI1	no_change	0.386331	5.67937	3.03999	0.00678509	0.169249	-3.52196
CES1	no_change	0.358315	12.3078	3.03751	0.00682236	0.169993	-3.52724
NDUFV2	no_change	0.288552	9.86943	3.03659	0.00683635	0.170157	-3.52922
MBD5	no_change	-0.178856	4.2308	-3.03559	0.0068514	0.170346	-3.53134
RGS4	no_change	-0.381901	4.07336	-3.03232	0.00690115	0.171396	-3.53833
CCDC90B	no_change	-0.192922	5.23471	-3.02936	0.00694657	0.172337	-3.54466
LINC01089	no_change	-0.181624	5.21195	-3.02828	0.00696321	0.172562	-3.54697
RP11-439E19.10	no_change	-0.205781	3.17011	-3.02759	0.00697389	0.17264	-3.54845
ZSCAN25	no_change	0.189714	4.49071	3.02525	0.00701008	0.173312	-3.55344
CLEC4A	no_change	0.584442	4.57278	3.02485	0.00701622	0.173312	-3.55429
OSBPL9	no_change	0.304461	9.17828	3.02279	0.00704829	0.173777	-3.55869
TPO	no_change	-0.29002	3.9504	-3.02266	0.00705024	0.173777	-3.55895
ALG8	no_change	-0.280426	7.21472	-3.01828	0.00711895	0.175281	-3.56831
CLDN5	no_change	-0.396192	6.43998	-3.01581	0.00715778	0.175867	-3.57355
HCLS1	no_change	0.656679	7.67741	3.01452	0.00717825	0.175867	-3.57631
RIPPLY1	no_change	-0.212818	4.37887	-3.01446	0.00717924	0.175867	-3.57644
BIRC3	up	1.1052	5.98822	3.01426	0.00718241	0.175867	-3.57687
RGCC	no_change	0.843385	5.24201	3.01424	0.00718274	0.175867	-3.57691
UBR5	no_change	0.312926	5.76798	3.01385	0.00718891	0.175867	-3.57774
NUFIP2	no_change	0.646938	6.61014	3.01328	0.00719793	0.175899	-3.57895
CPEB3	no_change	-0.357828	5.22456	-3.01114	0.0072321	0.176453	-3.58351
HTATIP2	no_change	-0.321926	5.95271	-3.01085	0.00723674	0.176453	-3.58413
CPS1-IT1	no_change	-0.527749	4.33697	-3.01025	0.00724629	0.176453	-3.5854
PTPN21	no_change	-0.159809	4.51744	-3.00968	0.00725549	0.176453	-3.58663
DPYS	no_change	0.352398	10.7243	3.00919	0.0072633	0.176453	-3.58766
LINC01279	no_change	-0.597283	3.78604	-3.00896	0.00726695	0.176453	-3.58815
LAMA5	no_change	0.411143	6.56602	3.00798	0.00728281	0.176651	-3.59025
IFI27	no_change	0.59852	7.6778	3.00621	0.00731127	0.176848	-3.59401
AARS	no_change	-0.414484	8.57966	-3.00586	0.00731702	0.176848	-3.59477
AMD1	no_change	0.80632	6.36547	3.00558	0.00732149	0.176848	-3.59536
STAG3L3	no_change	-0.292328	4.59376	-3.00555	0.00732192	0.176848	-3.59541
CD53	no_change	0.370798	5.30754	3.00316	0.00736074	0.177476	-3.60051
SLC22A1	no_change	0.421199	10.9437	3.00253	0.007371	0.177476	-3.60185
RNF149	no_change	0.642502	8.05341	3.00252	0.00737119	0.177476	-3.60188
TRMT11	no_change	0.694997	6.83216	3.00158	0.00738646	0.177656	-3.60387
RBP1	no_change	-0.302193	6.02278	-2.99943	0.00742159	0.178156	-3.60844
IFT22	no_change	-0.17911	5.59119	-2.99935	0.00742283	0.178156	-3.60861
PHKA1	no_change	0.22985	4.37584	2.99813	0.00744287	0.178328	-3.6112
SEMA4B	no_change	0.787222	6.69116	2.99797	0.00744562	0.178328	-3.61156
SLC1A1	no_change	0.762367	8.16049	2.99681	0.00746469	0.178416	-3.61402
NSMCE4A	no_change	-0.218499	5.61454	-2.99679	0.00746493	0.178416	-3.61406
SLC25A25	no_change	-0.650871	7.79945	-2.99553	0.00748579	0.178728	-3.61674
MPEG1	no_change	0.742645	7.52523	2.99452	0.00750253	0.178941	-3.6189
MXD1	no_change	0.912628	5.54817	2.99292	0.00752898	0.179384	-3.62229
JARID2	no_change	0.299986	5.22257	2.99177	0.00754812	0.179653	-3.62473
PAQR4	no_change	-0.200455	5.03768	-2.99051	0.00756915	0.179966	-3.62741
YWHAG	no_change	0.29959	9.64413	2.9889	0.0075961	0.180419	-3.63084
PDZRN3	no_change	-0.142882	4.0892	-2.98737	0.0076217	0.180839	-3.63408
SIN3A	no_change	0.331336	4.95827	2.98529	0.00765675	0.181482	-3.6385
ELL2	no_change	0.675191	7.32344	2.98414	0.00767616	0.181754	-3.64093
CSRP2BP	no_change	-0.194996	5.32451	-2.98217	0.00770968	0.182359	-3.64513
CSTF2	no_change	-0.164205	4.19214	-2.98156	0.00771996	0.182413	-3.64641
BIRC6	no_change	0.195774	7.42902	2.98068	0.00773495	0.182578	-3.64828
KIAA0319L	no_change	-0.278737	6.69678	-2.97956	0.00775415	0.182711	-3.65067
PPP1R16A	no_change	-0.563946	6.88895	-2.97862	0.00777016	0.182711	-3.65265
DENND5A	no_change	0.495124	6.81667	2.97859	0.00777068	0.182711	-3.65272
PRKCI	no_change	0.385931	4.85213	2.97837	0.00777452	0.182711	-3.65319
TTC39C	no_change	0.447133	7.37433	2.97802	0.00778053	0.182711	-3.65394
HIVEP1	no_change	0.621672	5.72496	2.97745	0.00779026	0.182747	-3.65514
FMO3	no_change	0.465811	10.8628	2.977	0.00779808	0.182747	-3.65611
CEP162	no_change	-0.178625	3.90949	-2.97537	0.00782614	0.183051	-3.65956
ASAP3	no_change	-0.35688	4.96438	-2.97502	0.00783223	0.183051	-3.66031
S100A9	up	1.69969	8.30603	2.97485	0.00783509	0.183051	-3.66066
ERAP2	no_change	-0.633081	3.84347	-2.97402	0.00784948	0.183183	-3.66243
ZSCAN26	no_change	-0.26899	4.71926	-2.97287	0.00786938	0.183183	-3.66487
MORC2	no_change	-0.277283	5.241	-2.97286	0.00786947	0.183183	-3.66488
TBC1D15	no_change	0.349545	6.25635	2.97267	0.00787281	0.183183	-3.66529
YAF2	no_change	0.341513	4.53113	2.97168	0.00789007	0.183398	-3.66739
TAB3	no_change	0.151107	4.40732	2.97109	0.00790026	0.183448	-3.66864
RELB	no_change	0.654673	5.69565	2.96961	0.00792615	0.183862	-3.67178
TXNDC15	no_change	-0.295409	6.70579	-2.96746	0.00796369	0.184546	-3.67633
YBEY	no_change	-0.291017	5.78477	-2.9664	0.0079824	0.184792	-3.67859
CDKN1A	no_change	0.829077	8.89149	2.96546	0.00799894	0.18487	-3.68058
COMMD3	no_change	-0.322372	8.3613	-2.96529	0.00800193	0.18487	-3.68094
FIGN	no_change	-0.331597	3.9258	-2.96462	0.00801363	0.184953	-3.68235
RUNX1T1	no_change	-0.152121	3.85904	-2.96377	0.00802871	0.185013	-3.68416
VNN2	up	1.15161	5.7968	2.96356	0.00803243	0.185013	-3.6846
CYLD	no_change	0.271699	5.14122	2.96279	0.00804594	0.185041	-3.68622
SLITRK1	no_change	-0.20547	3.27084	-2.96257	0.00804984	0.185041	-3.68668
CWC25	no_change	0.290728	5.58708	2.95825	0.00812689	0.186624	-3.69585
LOC101927705	no_change	-0.217005	4.71518	-2.95629	0.00816192	0.187241	-3.69998
ID4	no_change	-0.210834	3.87409	-2.95524	0.0081809	0.187488	-3.70222
MAPKAPK2	no_change	0.319885	6.04222	2.95245	0.00823119	0.188187	-3.70811
SYP	no_change	-0.269299	5.26801	-2.95223	0.00823527	0.188187	-3.70859
C9orf114	no_change	-0.354239	5.28914	-2.95218	0.00823613	0.188187	-3.70869
CXCL16	no_change	0.54177	7.25369	2.9512	0.00825387	0.188404	-3.71076
SAT1	no_change	0.381486	8.98983	2.95047	0.00826725	0.188521	-3.71231
NAMPT	up	1.14402	9.96333	2.94951	0.00828465	0.188607	-3.71433
MYOCD	no_change	-0.153707	3.59825	-2.94935	0.00828752	0.188607	-3.71467
OPA1	no_change	0.22578	4.94092	2.94805	0.00831132	0.188961	-3.71742
IPO5P1	no_change	-0.209418	4.14516	-2.94722	0.00832651	0.18907	-3.71918
ARL4C	no_change	0.438633	5.79468	2.94657	0.00833833	0.18907	-3.72054
MLYCD	no_change	-0.19402	6.11743	-2.94643	0.00834096	0.18907	-3.72085
LRRC8D	no_change	-0.356153	7.53832	-2.94535	0.00836081	0.189332	-3.72313
TGFB1I1	no_change	-0.460126	4.76817	-2.94321	0.0084003	0.189967	-3.72766
SPTBN1	no_change	0.218804	5.61229	2.94251	0.00841317	0.189967	-3.72913
IL36G	no_change	-0.138254	3.75303	-2.94248	0.00841377	0.189967	-3.7292
TBCEL	no_change	-0.270683	5.0762	-2.94151	0.00843169	0.190183	-3.73124
PALMD	no_change	-0.403211	5.23959	-2.94057	0.00844908	0.190388	-3.73322
BMS1P5	no_change	-0.28793	4.29797	-2.9395	0.00846905	0.19065	-3.73549
ATP6V1C1	no_change	0.303379	5.79566	2.93878	0.00848237	0.190761	-3.737
HYOU1	no_change	-0.677535	8.3976	-2.93595	0.0085354	0.191765	-3.74299
DCPS	no_change	0.781754	8.16944	2.93305	0.00858989	0.1928	-3.7491
ZBTB2	no_change	0.379676	5.44425	2.93241	0.00860193	0.192861	-3.75045
LOC100128325	no_change	-0.266749	4.66357	-2.93201	0.00860949	0.192861	-3.75129
HIBADH	no_change	0.298976	7.18947	2.92999	0.00864795	0.193417	-3.75557
PPP1R14C	no_change	-0.171917	4.31325	-2.92969	0.00865355	0.193417	-3.7562
SIAH2	no_change	-0.519968	6.7022	-2.92915	0.00866377	0.193417	-3.75733
ERMP1	no_change	-0.41753	5.49755	-2.92892	0.00866817	0.193417	-3.75782
CSF2RB	up	1.21292	5.38809	2.9267	0.00871055	0.193853	-3.7625
VPS4B	no_change	0.378506	6.941	2.92658	0.00871294	0.193853	-3.76276
C7orf25	no_change	-0.244718	4.17409	-2.92617	0.00872082	0.193853	-3.76363
CRY1	no_change	0.70474	5.98308	2.92581	0.00872771	0.193853	-3.76439
PPP1R14A	no_change	-0.242022	4.37036	-2.92568	0.00873012	0.193853	-3.76466
ZFYVE26	no_change	-0.292541	4.92041	-2.92409	0.00876068	0.194343	-3.76801
MAPK1IP1L	no_change	0.325903	7.0068	2.92223	0.00879652	0.194948	-3.77193
ZBED5-AS1	no_change	-0.437298	5.86142	-2.92013	0.00883709	0.195658	-3.77635
R3HCC1L	no_change	0.169989	4.56	2.91841	0.00887062	0.19621	-3.77998
PADI4	no_change	0.305625	3.98811	2.91691	0.00889984	0.196582	-3.78314
LOC100128185	no_change	-0.193043	4.41402	-2.91666	0.00890465	0.196582	-3.78366
C15orf41	no_change	-0.131727	4.00856	-2.91619	0.00891384	0.196595	-3.78465
PLN	no_change	-0.131523	3.10952	-2.91549	0.00892753	0.196604	-3.78612
CLEC7A	no_change	0.501036	4.27989	2.91498	0.00893757	0.196604	-3.7872
CMTM2	up	1.0893	4.98201	2.91485	0.00894006	0.196604	-3.78747
STK17A	no_change	0.586466	4.74971	2.91439	0.00894921	0.196616	-3.78845
ITPR1	no_change	0.43673	4.67957	2.91071	0.00902169	0.198018	-3.79619
TUFT1	no_change	-0.279589	4.43471	-2.90949	0.00904576	0.198047	-3.79875
SLC16A6	no_change	0.407129	4.02837	2.90936	0.00904842	0.198047	-3.79903
WTAP	no_change	0.347492	5.88309	2.90933	0.00904903	0.198047	-3.79909
UBE2QL1	no_change	0.698498	4.76619	2.90835	0.00906856	0.198265	-3.80116
PELI1	no_change	0.980392	6.43207	2.90795	0.00907634	0.198265	-3.80199
SMIM20	no_change	-0.374454	7.04112	-2.90715	0.00909242	0.198427	-3.80368
SPTLC2	no_change	0.201985	5.03268	2.90531	0.00912913	0.199038	-3.80755
TLR2	no_change	0.771308	6.48755	2.90303	0.00917481	0.199843	-3.81234
PPARD	no_change	0.297081	5.2572	2.90223	0.00919099	0.200005	-3.81403
USP47	no_change	0.272437	6.55213	2.90129	0.00920988	0.200225	-3.81599
IRF2	no_change	-0.29743	4.99142	-2.90039	0.00922814	0.200431	-3.81789
ATP9A	no_change	0.284689	6.21352	2.89956	0.00924482	0.200603	-3.81963
PLSCR1	no_change	0.558081	6.07656	2.89905	0.00925523	0.200638	-3.82071
FCER1G	up	1.11854	7.25194	2.89752	0.00928626	0.200966	-3.82391
TREM1	up	1.3071	6.02821	2.89744	0.00928792	0.200966	-3.82409
LOC101929717	no_change	-0.20549	3.36281	-2.89612	0.00931477	0.201272	-3.82685
TMOD1	no_change	0.567456	6.8063	2.8955	0.00932756	0.201272	-3.82817
RNF20	no_change	-0.542721	6.20947	-2.89545	0.00932849	0.201272	-3.82827
EPB41L5	no_change	-0.281997	5.57065	-2.89454	0.00934704	0.201426	-3.83017
LILRA2	no_change	0.383447	5.15096	2.89412	0.00935579	0.201426	-3.83107
PMS1	no_change	-0.176282	3.98247	-2.89351	0.00936824	0.201426	-3.83234
LRRC6	no_change	-0.138994	4.38525	-2.89338	0.00937088	0.201426	-3.83261
ASTN2	no_change	-0.148699	3.84727	-2.8922	0.00939508	0.201756	-3.83509
LOC100653086	no_change	0.270641	7.27137	2.88914	0.00945836	0.20283	-3.84152
SMURF2	no_change	0.377248	4.20269	2.88892	0.00946286	0.20283	-3.84198
CST7	no_change	0.56532	5.69072	2.88796	0.00948289	0.203069	-3.844
CTPS2	no_change	-0.250656	4.73884	-2.88683	0.00950625	0.203258	-3.84636
FRAT2	no_change	0.578825	5.51259	2.88668	0.0095095	0.203258	-3.84669
GLMN	no_change	-0.22931	5.10773	-2.88596	0.00952432	0.203364	-3.84818
APOF	no_change	-0.672005	8.64026	-2.88443	0.00955636	0.203364	-3.8514
CCDC50	no_change	0.407068	6.1918	2.88432	0.00955858	0.203364	-3.85162
ELOVL5	no_change	0.18442	5.88609	2.88429	0.00955936	0.203364	-3.8517
PPM1K	no_change	-0.218338	4.24888	-2.88417	0.00956173	0.203364	-3.85194
BASP1	no_change	0.38727	6.4443	2.88327	0.00958069	0.203364	-3.85383
YES1	no_change	0.284869	6.37156	2.88311	0.00958407	0.203364	-3.85417
LOC100996681	no_change	-0.239868	4.82127	-2.88263	0.0095941	0.203364	-3.85517
FAM184A	no_change	-0.198478	4.09077	-2.88228	0.00960141	0.203364	-3.8559
IVNS1ABP	no_change	0.370346	5.89093	2.88218	0.00960346	0.203364	-3.85611
OSGEPL1	no_change	-0.385711	4.97186	-2.87953	0.00965932	0.204357	-3.86167
RP11-495P10.9	no_change	-0.142675	3.48635	-2.87762	0.00969988	0.204909	-3.86568
LMAN2L	no_change	-0.307984	6.63816	-2.87745	0.00970332	0.204909	-3.86602
PIBF1	no_change	-0.470664	4.83337	-2.87608	0.00973244	0.205334	-3.86889
DNMT3L	no_change	0.604506	5.89852	2.87354	0.00978671	0.206288	-3.87422
PCDH18	no_change	-0.260532	4.29864	-2.87086	0.00984433	0.207312	-3.87984
GEMIN6	no_change	-0.180845	5.40134	-2.86945	0.00987455	0.207674	-3.88277
AK026714	up	1.08705	5.3346	2.86866	0.00989172	0.207674	-3.88443
CD274	up	1.31715	5.93275	2.8684	0.00989724	0.207674	-3.88497
OR5P2	no_change	-0.179261	3.18785	-2.8681	0.00990386	0.207674	-3.88561
LPGAT1	no_change	0.720404	7.02946	2.86795	0.00990697	0.207674	-3.88591
C1orf112	no_change	-0.312302	3.60164	-2.86705	0.0099265	0.207892	-3.8878
LOC100129550	no_change	0.371444	4.9898	2.86653	0.00993776	0.207893	-3.88888
RHPN2	no_change	0.577992	6.39917	2.86589	0.00995177	0.207893	-3.89023
GPR65	no_change	0.682776	5.32028	2.86493	0.00997276	0.207893	-3.89225
LOC100133131	no_change	-0.160594	3.36967	-2.86457	0.00998047	0.207893	-3.89299
SEC22A	no_change	-0.209723	4.23289	-2.86443	0.00998363	0.207893	-3.89329
TRIQK	no_change	-0.236872	4.81028	-2.86435	0.00998531	0.207893	-3.89345
EIF2S3	no_change	0.358495	7.15818	2.86371	0.00999929	0.207893	-3.89479
PIM1	no_change	0.915837	7.12245	2.86371	0.00999934	0.207893	-3.89479
FBXO39	no_change	-0.179396	3.82815	-2.86294	0.0100162	0.207913	-3.89641
KBTBD7	no_change	-0.312733	4.34835	-2.86283	0.0100185	0.207913	-3.89662
SP110	no_change	0.358302	6.13781	2.86164	0.0100446	0.208265	-3.89911
GAB2	no_change	0.471712	6.03909	2.85994	0.010082	0.208702	-3.90267
CXCL11	no_change	0.360943	3.12208	2.85985	0.0100839	0.208702	-3.90285
CD276	no_change	0.270126	5.46908	2.85907	0.0101013	0.208872	-3.9045
FOXA1	no_change	0.326577	4.55466	2.85797	0.0101255	0.209035	-3.90679
DBH-AS1	no_change	-0.445837	6.88269	-2.85788	0.0101274	0.209035	-3.90698
LINC00514	no_change	-0.177922	4.28007	-2.85737	0.0101386	0.209053	-3.90803
DND1	no_change	-0.353488	5.64701	-2.85701	0.0101466	0.209053	-3.90879
COMMD4	no_change	-0.175982	6.25087	-2.85617	0.0101653	0.20925	-3.91055
PRPSAP2	no_change	-0.469911	5.98655	-2.85557	0.0101785	0.209334	-3.91179
HMBOX1	no_change	-0.351513	6.03647	-2.85479	0.0101959	0.209344	-3.91342
VNN3	no_change	0.661679	5.47679	2.85453	0.0102018	0.209344	-3.91397
VAPA	no_change	0.22691	6.01502	2.85432	0.0102065	0.209344	-3.91442
QKI	no_change	0.250568	5.89933	2.85323	0.0102308	0.209654	-3.91669
NSMCE1	no_change	-0.274153	7.66832	-2.85044	0.0102933	0.210581	-3.92252
GCAT	no_change	-0.393318	7.1676	-2.85039	0.0102945	0.210581	-3.92263
ZBTB21	up	1.0072	6.81318	2.84926	0.0103198	0.210909	-3.92498
LILRB1	no_change	0.272293	6.56893	2.84676	0.0103763	0.211441	-3.9302
UTP3	no_change	0.649107	7.25079	2.84676	0.0103763	0.211441	-3.9302
RAG1	no_change	-0.113932	3.30919	-2.84666	0.0103786	0.211441	-3.93041
TRIM5	no_change	-0.18795	4.14862	-2.84624	0.0103881	0.211441	-3.93128
TMEM158	no_change	0.321761	4.5156	2.84592	0.0103952	0.211441	-3.93194
ALOX5AP	up	1.38916	6.77035	2.84566	0.0104013	0.211441	-3.9325
TAF1A	no_change	-0.207408	3.03764	-2.84351	0.0104502	0.212137	-3.93699
SPATA5L1	no_change	0.215839	4.74857	2.84333	0.0104541	0.212137	-3.93735
RWDD2A	no_change	-0.281202	4.79232	-2.84192	0.0104863	0.21252	-3.94029
TAGLN2	no_change	0.593222	8.12498	2.84169	0.0104916	0.21252	-3.94077
ZNF268	no_change	-0.23443	4.50536	-2.83947	0.0105427	0.213365	-3.94541
LLGL2	no_change	-0.287055	5.38114	-2.83864	0.0105617	0.213561	-3.94713
IQCJ-SCHIP1	no_change	0.360819	5.30206	2.83811	0.0105738	0.213616	-3.94822
TTC5	no_change	-0.126732	3.69787	-2.83712	0.0105968	0.213885	-3.9503
KBTBD6	no_change	-0.326095	3.62507	-2.83657	0.0106095	0.213885	-3.95145
PFKFB3	up	1.04064	7.38525	2.83632	0.0106151	0.213885	-3.95196
DHRS4-AS1	no_change	-0.498526	5.63376	-2.83562	0.0106314	0.213898	-3.95342
BEST4	no_change	0.163667	3.49989	2.83549	0.0106345	0.213898	-3.9537
CYP4F12	no_change	-0.398573	7.96644	-2.83426	0.0106629	0.214281	-3.95625
PPARG	no_change	0.55594	6.07915	2.83301	0.010692	0.214676	-3.95885
TRIM26	no_change	-0.468657	6.49626	-2.83216	0.0107118	0.214823	-3.96062
LINC01222	no_change	-0.218924	4.42993	-2.83189	0.0107181	0.214823	-3.96118
FGL1	no_change	-0.560998	11.8506	-2.83045	0.0107519	0.215312	-3.9642
COL5A1	no_change	-0.416453	5.0724	-2.82946	0.0107751	0.215587	-3.96625
STARD9	no_change	-0.156455	4.36544	-2.82606	0.0108551	0.216998	-3.97332
SLC5A3	no_change	-0.352142	5.0722	-2.82557	0.0108667	0.217039	-3.97433
CLEC4D	no_change	0.550171	4.08304	2.82405	0.0109027	0.217569	-3.9775
RAP2C	no_change	0.364246	6.54757	2.8227	0.0109349	0.218021	-3.98031
LHPP	no_change	0.305915	6.63645	2.82006	0.010998	0.218987	-3.98581
ZBED8	no_change	-0.265189	3.07179	-2.8198	0.0110041	0.218987	-3.98634
HBP1	no_change	0.161898	5.40841	2.81947	0.0110121	0.218987	-3.98704
FAM86A	no_change	-0.227493	5.26348	-2.81856	0.0110339	0.21923	-3.98892
NRIP1	no_change	0.909813	8.14628	2.81617	0.0110914	0.220079	-3.99389
DUS3L	no_change	0.192702	4.74994	2.81571	0.0111025	0.220079	-3.99483
PSMD5	no_change	-0.193899	5.17519	-2.81558	0.0111056	0.220079	-3.9951
RP11-642D21.1	no_change	-0.253058	3.37653	-2.81433	0.0111358	0.220487	-3.9977
ENY2	no_change	0.276721	6.13379	2.8137	0.0111512	0.2206	-3.99901
THAP9-AS1	no_change	0.349678	5.49506	2.81323	0.0111625	0.220632	-3.99998
DHX57	no_change	-0.175314	3.97344	-2.81027	0.0112347	0.221868	-4.00613
FAM168A	no_change	-0.290605	5.09247	-2.80818	0.0112859	0.222655	-4.01047
TPM1	no_change	-0.277719	5.73442	-2.80785	0.011294	0.222655	-4.01117
ONECUT2	no_change	-0.359111	5.58585	-2.80293	0.0114153	0.224852	-4.02136
L3MBTL3	no_change	-0.326518	4.15151	-2.8013	0.0114559	0.225456	-4.02474
NUDC	no_change	-0.233489	6.65888	-2.79869	0.0115211	0.226545	-4.03015
LINC00939	no_change	-0.252818	4.28331	-2.79574	0.011595	0.227716	-4.03626
TNFRSF21	no_change	0.397077	5.31484	2.79552	0.0116006	0.227716	-4.03671
PRG4	no_change	0.772561	6.87447	2.79407	0.0116373	0.22824	-4.03973
DDX21	no_change	0.94479	7.91397	2.79357	0.0116499	0.228293	-4.04076
IL15	no_change	0.264119	3.88339	2.79257	0.0116752	0.228592	-4.04283
ZBTB40	no_change	-0.170278	4.93473	-2.79043	0.0117295	0.229352	-4.04725
AMDHD1	no_change	-0.455774	9.69148	-2.79025	0.0117341	0.229352	-4.04763
PLOD3	no_change	-0.317606	7.64632	-2.78899	0.0117663	0.229741	-4.05024
ORC3	no_change	-0.336205	6.14792	-2.78868	0.0117741	0.229741	-4.05087
SPHK1	no_change	0.414965	5.58434	2.7873	0.0118095	0.229931	-4.05373
SERPINH1	no_change	0.415723	7.36078	2.78694	0.0118188	0.229931	-4.05448
C1orf234	no_change	-0.172229	3.56122	-2.78672	0.0118244	0.229931	-4.05493
MAP3K14-AS1	no_change	0.182044	4.72322	2.78642	0.011832	0.229931	-4.05555
LOC153546	no_change	0.313344	5.63763	2.78632	0.0118348	0.229931	-4.05577
KIAA0040	no_change	0.936931	6.00808	2.78595	0.0118442	0.229931	-4.05653
LOC100129447	no_change	0.679254	5.2812	2.78152	0.0119586	0.231908	-4.06569
CDK5RAP2	no_change	-0.364058	5.44651	-2.78122	0.0119664	0.231908	-4.06631
MCEMP1	no_change	0.524705	5.37321	2.77871	0.0120316	0.232966	-4.07149
CPVL	no_change	0.732565	7.37654	2.77834	0.0120413	0.232966	-4.07226
PITRM1-AS1	no_change	-0.171923	3.88482	-2.77792	0.0120524	0.232982	-4.07313
BACE1	no_change	-0.161822	6.09296	-2.77675	0.0120828	0.233356	-4.07553
RP11-549J18.1	no_change	-0.117138	2.68985	-2.77626	0.0120958	0.233356	-4.07656
TRHDE	no_change	0.397166	3.64639	2.77601	0.0121024	0.233356	-4.07708
DOCK2	no_change	0.235951	4.47773	2.77446	0.0121429	0.233911	-4.08026
AGPAT5	no_change	-0.493071	4.69559	-2.77413	0.0121516	0.233911	-4.08095
CBR1	no_change	-0.460559	8.41813	-2.77349	0.0121687	0.234003	-4.08228
HLF	no_change	0.487312	8.36237	2.77285	0.0121856	0.234003	-4.0836
TCF7L1	no_change	-0.355924	5.55785	-2.77279	0.0121871	0.234003	-4.08373
FPR2	no_change	0.873743	4.88701	2.77189	0.0122108	0.23426	-4.08557
TNFRSF10B	no_change	0.471831	6.72386	2.77047	0.0122484	0.234578	-4.0885
TMEM50B	no_change	-0.299737	6.08496	-2.7702	0.0122557	0.234578	-4.08907
LOC101928717	no_change	0.233616	5.04868	2.76999	0.0122612	0.234578	-4.08949
SNX1	no_change	0.197601	6.53803	2.76954	0.0122732	0.234578	-4.09043
AC024560.2	no_change	-0.361854	4.64923	-2.76933	0.0122787	0.234578	-4.09085
PRKAG2-AS1	no_change	-0.316008	4.35788	-2.76848	0.0123014	0.234815	-4.09261
IRF2BP2	no_change	0.274656	7.64614	2.76777	0.0123204	0.234902	-4.09408
PCDHGC4	no_change	-0.158541	3.96967	-2.76754	0.0123265	0.234902	-4.09455
CDR2L	no_change	-0.137136	5.02107	-2.76592	0.0123699	0.235533	-4.0979
OSGIN2	no_change	0.315078	4.37231	2.76448	0.0124084	0.235875	-4.10086
PTPRG	no_change	-0.162675	4.2669	-2.76432	0.0124126	0.235875	-4.10118
STK24	no_change	0.132236	5.52041	2.76409	0.0124188	0.235875	-4.10166
ETF1	no_change	0.46594	7.71297	2.7603	0.0125212	0.237504	-4.10947
ATP2B1	no_change	0.701109	5.8693	2.75944	0.0125445	0.237504	-4.11124
ADIPOR2	no_change	0.364892	9.16899	2.75944	0.0125447	0.237504	-4.11125
MRPS6	no_change	-0.343456	7.63344	-2.75938	0.0125462	0.237504	-4.11137
DCP2	no_change	0.194261	4.60195	2.75812	0.0125804	0.237795	-4.11396
GIP	no_change	0.143739	4.32518	2.75805	0.0125824	0.237795	-4.11411
SAC3D1	no_change	-0.470859	4.61786	-2.75629	0.0126303	0.238504	-4.11773
NRBF2	no_change	0.809672	7.29597	2.75547	0.0126528	0.238731	-4.11942
ZNF596	no_change	-0.281999	3.37836	-2.754	0.0126931	0.239294	-4.12245
C15orf37	no_change	0.44932	5.46647	2.75229	0.0127401	0.239957	-4.12596
TOP1P2	no_change	-0.136316	3.48041	-2.75196	0.0127492	0.239957	-4.12665
RAB7B	no_change	0.266888	4.58313	2.75101	0.0127754	0.240251	-4.1286
FMOD	no_change	-0.262882	5.85002	-2.75014	0.0127995	0.240353	-4.13039
EDEM2	no_change	-0.266567	6.17379	-2.75006	0.0128019	0.240353	-4.13056
LOC284379	no_change	-0.223175	4.75516	-2.74954	0.0128161	0.240423	-4.13162
FGR	no_change	0.943142	6.14389	2.74817	0.0128541	0.240938	-4.13444
LOC103344931	no_change	-0.160965	4.52498	-2.74606	0.012913	0.241844	-4.13879
PITPNB	no_change	0.241909	9.51062	2.74523	0.0129363	0.242081	-4.1405
CLDN11	no_change	-0.14276	4.28599	-2.74432	0.0129617	0.242216	-4.14236
PPTC7	no_change	0.410692	6.24922	2.74284	0.013003	0.242216	-4.14539
FGF2	no_change	0.378362	4.19116	2.74284	0.0130031	0.242216	-4.1454
FLJ45482	no_change	-0.257366	4.40165	-2.74276	0.0130053	0.242216	-4.14556
UGGT1	no_change	-0.184264	5.85504	-2.74276	0.0130053	0.242216	-4.14556
TCTA	no_change	-0.226091	7.36831	-2.7427	0.0130071	0.242216	-4.14569
CAMK1D	no_change	0.317933	5.14717	2.74096	0.0130561	0.242768	-4.14926
POM121C	no_change	0.301385	6.55092	2.74089	0.013058	0.242768	-4.1494
CXCR1	no_change	0.406756	5.61089	2.74023	0.0130768	0.242841	-4.15077
NFKBIE	no_change	0.510369	5.638	2.74	0.0130832	0.242841	-4.15123
ELOVL2-AS1	no_change	-0.211475	3.60355	-2.73938	0.0131007	0.242969	-4.15251
BCL2L10	no_change	-0.233945	4.86923	-2.73755	0.0131526	0.243734	-4.15627
NMD3	no_change	0.346191	7.86775	2.73658	0.0131803	0.244049	-4.15826
IFI6	no_change	0.577137	6.34722	2.73331	0.0132736	0.244974	-4.16497
LOC100130219	no_change	-0.157057	3.20608	-2.73327	0.0132748	0.244974	-4.16505
LOC283278	no_change	0.519946	5.84343	2.73326	0.0132752	0.244974	-4.16508
RAI14	no_change	-0.518728	6.79756	-2.73313	0.0132789	0.244974	-4.16534
FIBIN	no_change	-0.220289	4.24081	-2.73295	0.0132839	0.244974	-4.1657
VCPIP1	no_change	0.192517	4.22805	2.73255	0.0132953	0.244987	-4.16652
MMP9	up	1.02905	5.80628	2.73176	0.0133181	0.245209	-4.16815
HIPK1	no_change	0.236305	5.05195	2.73081	0.0133454	0.245515	-4.17009
ODC1	no_change	0.912005	9.02756	2.73016	0.0133642	0.245586	-4.17143
SENP8	no_change	-0.190197	3.75622	-2.72957	0.0133813	0.245586	-4.17264
LOC283585	no_change	-0.15831	3.1783	-2.72956	0.0133815	0.245586	-4.17266
MAGED2	no_change	0.174433	6.70802	2.72811	0.0134233	0.246155	-4.17562
CLDN7	no_change	-0.309352	5.63956	-2.72723	0.013449	0.246307	-4.17744
PLCH1	no_change	-0.116061	4.09318	-2.72708	0.0134532	0.246307	-4.17773
SOCS3	no_change	0.72346	6.11165	2.72344	0.0135593	0.248052	-4.1852
GFRA1	no_change	0.297422	5.51531	2.72119	0.0136253	0.249059	-4.18981
RPL10L	no_change	0.166358	5.16138	2.72032	0.0136508	0.249326	-4.19158
ESYT2	no_change	0.224235	4.96974	2.7196	0.0136721	0.249517	-4.19307
NHSL1	no_change	-0.215484	5.80397	-2.71837	0.0137085	0.249981	-4.19559
CLSTN2	no_change	-0.192083	3.74182	-2.71769	0.0137284	0.250144	-4.19697
PDSS1	no_change	0.270951	4.69027	2.71714	0.0137447	0.250242	-4.1981
PPFIBP1	no_change	0.196887	4.46495	2.7165	0.0137638	0.250389	-4.19941
LOC283070	no_change	0.504927	6.61586	2.71572	0.013787	0.250436	-4.20101
MAF	no_change	-0.240026	4.93921	-2.71524	0.0138011	0.250436	-4.20198
RC3H1	no_change	0.236913	5.40828	2.71512	0.0138047	0.250436	-4.20223
STX3	no_change	0.386593	4.92693	2.71471	0.0138169	0.250436	-4.20307
RP11-587D21.4	no_change	-0.184982	3.60118	-2.71457	0.0138211	0.250436	-4.20336
LTB4R	no_change	0.149605	5.04337	2.71343	0.0138552	0.250854	-4.2057
mir-223	up	1.0677	5.35544	2.71299	0.0138683	0.250892	-4.20659
PPRC1	no_change	0.768106	6.02415	2.71139	0.0139161	0.251558	-4.20986
QPCT	no_change	0.864664	4.0395	2.71037	0.0139467	0.251911	-4.21194
MYH10	no_change	-0.210394	6.10995	-2.70807	0.014016	0.252964	-4.21665
HLA-DRB6	no_change	0.190419	5.83272	2.70732	0.0140386	0.253093	-4.21817
LOC400043	no_change	-0.258255	4.06357	-2.7071	0.0140453	0.253093	-4.21863
SYNPO2	no_change	-0.215921	4.60596	-2.70589	0.014082	0.25352	-4.2211
DPP9	no_change	-0.189847	5.60151	-2.70559	0.0140912	0.25352	-4.22172
MARVELD2	no_change	-0.294337	5.73856	-2.70453	0.0141235	0.2539	-4.22389
LPAR5	no_change	-0.155279	4.57676	-2.70322	0.0141633	0.254343	-4.22656
BAG3	no_change	0.822049	7.73929	2.70298	0.0141704	0.254343	-4.22704
CCDC80	no_change	-0.269196	4.61872	-2.70178	0.0142073	0.254759	-4.22951
LINC00051	no_change	-0.160598	3.82744	-2.70124	0.0142236	0.254759	-4.23059
CRYAB	no_change	-0.343388	5.12252	-2.70113	0.014227	0.254759	-4.23082
LCP2	no_change	0.34062	4.64579	2.70008	0.0142594	0.255139	-4.23298
HMBS	no_change	-0.288883	6.61772	-2.69915	0.0142877	0.255342	-4.23486
AGAP6	no_change	-0.20517	4.53671	-2.69898	0.0142931	0.255342	-4.23522
STAMBPL1	no_change	-0.199745	4.06514	-2.69834	0.0143127	0.255492	-4.23651
MZT2A	no_change	-0.172403	8.57981	-2.69707	0.0143518	0.255991	-4.2391
ARPC5L	no_change	0.387223	6.96235	2.6951	0.0144128	0.256804	-4.24313
SLC2A14	no_change	0.786671	5.38364	2.69487	0.0144199	0.256804	-4.24359
ELF1	no_change	0.513828	6.57055	2.69444	0.0144333	0.256843	-4.24447
LOC101928865	no_change	-0.166982	3.62102	-2.69366	0.0144574	0.257072	-4.24605
TMEM25	no_change	-0.22054	4.70368	-2.69277	0.0144851	0.257194	-4.24787
P2RY14	no_change	0.239944	3.96426	2.69272	0.0144868	0.257194	-4.24798
ZNF674-AS1	no_change	0.270729	3.75892	2.69032	0.0145617	0.257839	-4.25287
PPP3CB-AS1	no_change	-0.189952	3.95359	-2.69003	0.0145708	0.257839	-4.25346
BAIAP2-AS1	no_change	-0.16135	4.85867	-2.6898	0.0145779	0.257839	-4.25392
HMOX1	up	1.16896	8.72834	2.68964	0.0145831	0.257839	-4.25426
EXPH5	no_change	0.405906	5.55459	2.68951	0.0145872	0.257839	-4.25452
DMAP1	no_change	-0.318496	5.40955	-2.68939	0.0145908	0.257839	-4.25476
TMEM150A	no_change	-0.274694	6.28795	-2.68869	0.0146128	0.258027	-4.25619
GCA	no_change	0.923348	5.91353	2.68778	0.0146414	0.258334	-4.25804
CCND3	no_change	0.164165	5.71406	2.68635	0.0146866	0.258751	-4.26096
NEDD4	no_change	-0.323773	7.12053	-2.68597	0.0146985	0.258751	-4.26173
FLJ31715	no_change	0.151094	4.64258	2.68595	0.0146991	0.258751	-4.26177
MAPK14	no_change	0.330125	6.08643	2.68558	0.0147109	0.25876	-4.26253
CBFB	no_change	0.32958	5.99153	2.68508	0.0147267	0.258839	-4.26355
PAN2	no_change	-0.392165	6.79597	-2.68339	0.0147803	0.259581	-4.26699
LEPREL4	no_change	-0.220815	4.47642	-2.68248	0.0148092	0.259888	-4.26884
AK055458	no_change	-0.148792	3.66819	-2.67949	0.0149045	0.261058	-4.27491
PILRA	no_change	0.447461	5.31547	2.67945	0.0149058	0.261058	-4.275
SHE	no_change	-0.230632	5.34839	-2.67904	0.0149188	0.261058	-4.27582
CAT	no_change	0.340858	8.99528	2.67875	0.0149282	0.261058	-4.27642
S1PR1	no_change	0.326011	5.62106	2.67853	0.0149352	0.261058	-4.27686
TDRD3	no_change	-0.167605	4.35025	-2.67806	0.0149503	0.261058	-4.27782
TDO2	no_change	0.704785	9.18718	2.67789	0.0149558	0.261058	-4.27817
FZD4	no_change	-0.235358	5.82985	-2.67681	0.0149906	0.261466	-4.28037
TAF13	no_change	0.269568	5.23282	2.676	0.0150167	0.261537	-4.28202
GRB2	no_change	0.144097	6.7701	2.67573	0.0150255	0.261537	-4.28257
SPATA6	no_change	-0.156307	3.52754	-2.67562	0.015029	0.261537	-4.28279
INTS8	no_change	-0.280448	6.29252	-2.67412	0.0150774	0.262098	-4.28583
BCKDK	no_change	0.320496	7.28794	2.67385	0.0150861	0.262098	-4.28638
DYRK3	no_change	0.196614	5.0663	2.67324	0.015106	0.262098	-4.28763
DPPA4	no_change	-0.100447	3.46012	-2.6732	0.0151071	0.262098	-4.2877
SRGN	no_change	0.842523	7.90287	2.67258	0.0151272	0.262247	-4.28896
SQRDL	no_change	0.450468	9.49376	2.67168	0.0151564	0.262553	-4.29078
ARRB1	no_change	-0.200919	5.0894	-2.67086	0.0151831	0.262817	-4.29245
CSF3R	no_change	0.756849	6.32804	2.67022	0.0152041	0.262982	-4.29376
RP4-680D5.8	no_change	0.331091	5.73563	2.66669	0.0153196	0.26465	-4.30092
KRT3	no_change	-0.240642	4.36824	-2.66656	0.0153237	0.26465	-4.30118
H3F3A	no_change	0.416034	9.9291	2.66573	0.0153512	0.264817	-4.30287
CLDN23	no_change	-0.212616	4.12173	-2.66557	0.0153566	0.264817	-4.3032
GPR64	no_change	-0.221044	3.47061	-2.6649	0.0153784	0.264992	-4.30455
LIMD1-AS1	no_change	-0.148813	5.1571	-2.66407	0.0154058	0.265266	-4.30624
LY86	no_change	0.423484	6.26625	2.66334	0.0154301	0.265483	-4.30772
LOC101928419	no_change	-0.345741	4.83102	-2.65962	0.0155537	0.267409	-4.31527
TTC22	no_change	0.272469	4.11797	2.65806	0.0156055	0.268098	-4.31842
KDM7A	no_change	0.409063	5.76714	2.65692	0.0156438	0.268553	-4.32074
NAA30	no_change	0.133698	4.58532	2.65652	0.0156573	0.268566	-4.32155
F2RL1	up	1.17566	5.69766	2.65612	0.0156707	0.268566	-4.32236
BMS1P6	no_change	-0.282982	4.70984	-2.65553	0.0156905	0.268566	-4.32356
AMOTL1	no_change	0.236425	6.07265	2.65462	0.0157211	0.268566	-4.3254
NR1I3	no_change	-0.194008	6.07569	-2.65416	0.0157366	0.268566	-4.32633
PSMA2	no_change	0.358703	8.70783	2.65406	0.0157399	0.268566	-4.32653
PDE3B	no_change	0.503587	5.9453	2.65402	0.0157414	0.268566	-4.32662
ITIH4	no_change	-0.271721	7.84006	-2.65375	0.0157504	0.268566	-4.32716
THEMIS2	no_change	0.653342	6.06914	2.65341	0.0157617	0.268566	-4.32784
COPG2IT1	no_change	-0.229734	4.77933	-2.6534	0.015762	0.268566	-4.32786
ZNF805	no_change	0.365384	4.38234	2.65162	0.0158224	0.269393	-4.33147
LINC01007	no_change	-0.204202	4.67581	-2.65054	0.015859	0.269815	-4.33366
TAP1	no_change	0.489905	7.20406	2.64947	0.0158954	0.270233	-4.33582
C19orf54	no_change	-0.320782	5.25891	-2.64881	0.0159177	0.270343	-4.33715
FBLN1	no_change	-0.24092	4.67925	-2.64858	0.0159255	0.270343	-4.33762
SDE2	no_change	0.445651	5.36284	2.6477	0.0159558	0.270657	-4.33941
TSC22D2	no_change	0.270523	4.54666	2.64659	0.0159936	0.271096	-4.34165
CNIH1	no_change	0.33991	8.84562	2.64613	0.0160094	0.271148	-4.34258
RP11-399O19.9	no_change	-0.164519	3.59415	-2.64581	0.0160204	0.271148	-4.34323
SEC14L1	no_change	0.378256	5.76795	2.64489	0.0160521	0.271343	-4.3451
AK3	no_change	0.324032	9.20278	2.64466	0.01606	0.271343	-4.34556
RAD54B	no_change	-0.343833	4.45194	-2.64443	0.0160676	0.271343	-4.34601
CLEC4E	no_change	0.502894	5.07238	2.64353	0.0160986	0.271639	-4.34783
AKIRIN1	no_change	0.764596	6.2897	2.64324	0.0161088	0.271639	-4.34843
KRTAP4-11	no_change	0.109011	3.24159	2.64279	0.0161243	0.271699	-4.34934
FAIM3	no_change	0.215966	5.24039	2.64176	0.0161597	0.271967	-4.35141
PSMA5	no_change	0.337181	7.17514	2.64164	0.016164	0.271967	-4.35166
FOXJ1	no_change	-0.223734	5.10849	-2.64092	0.0161889	0.272185	-4.35312
TRIP12	no_change	0.195312	6.38948	2.63737	0.0163123	0.274058	-4.36029
TIMM8A	no_change	-0.172404	4.25168	-2.63606	0.0163577	0.274413	-4.36292
HADH	no_change	0.408423	8.60683	2.63599	0.0163603	0.274413	-4.36307
HLA-DPA1	no_change	0.619077	8.57839	2.63573	0.0163694	0.274413	-4.36359
RASA3	no_change	-0.154907	4.69853	-2.6345	0.0164127	0.274936	-4.36609
SKIDA1	no_change	-0.197992	3.33201	-2.63356	0.0164454	0.275282	-4.36797
UBE4B	no_change	-0.249572	5.09034	-2.63268	0.0164764	0.275599	-4.36975
COX7A2	no_change	0.226887	10.5515	2.63158	0.0165151	0.276046	-4.37196
IFFO2	no_change	0.538639	6.55513	2.63067	0.0165474	0.276383	-4.37381
GINS3	no_change	-0.189143	3.84403	-2.62939	0.0165925	0.276912	-4.37638
MVB12B	no_change	-0.141409	5.11043	-2.62909	0.0166034	0.276912	-4.37699
REG1A	no_change	-0.180985	4.39754	-2.62868	0.0166178	0.27695	-4.37781
PTPRH	no_change	-0.479289	5.64003	-2.6281	0.0166384	0.277092	-4.37898
MIER1	no_change	0.20771	5.3183	2.62644	0.0166974	0.277688	-4.38233
UGT2A1	no_change	0.519351	4.8212	2.62641	0.0166985	0.277688	-4.38239
SERPINB9	no_change	0.774404	5.67231	2.62559	0.0167277	0.277972	-4.38404
WFDC5	no_change	0.143743	3.96967	2.62455	0.0167649	0.278387	-4.38613
TIMM23B	no_change	0.513221	6.4598	2.62351	0.0168023	0.278806	-4.38824
CDK17	no_change	0.470759	5.57568	2.62265	0.016833	0.279113	-4.38996
SH3BP5	no_change	0.392336	7.49183	2.62216	0.0168508	0.279205	-4.39096
TP53INP2	no_change	0.518478	8.04704	2.62067	0.0169045	0.279702	-4.39396
TMEM263	no_change	0.377722	7.52132	2.62065	0.0169053	0.279702	-4.394
MLIP	up	1.50552	7.1348	2.61939	0.0169508	0.280162	-4.39654
DPH5	no_change	-0.227231	6.02819	-2.6192	0.0169576	0.280162	-4.39692
FBXO9	no_change	0.279322	5.59672	2.61714	0.0170324	0.281194	-4.40107
CCL7	no_change	0.297479	5.09471	2.61645	0.0170574	0.281405	-4.40246
BZW1	no_change	0.490534	9.73598	2.61535	0.0170972	0.281858	-4.40466
MED28	no_change	0.200721	5.15646	2.61498	0.017111	0.28188	-4.40541
SCRIB	no_change	-0.283665	5.88388	-2.61323	0.0171747	0.282727	-4.40892
USP3	no_change	0.322241	6.62058	2.61217	0.0172138	0.282884	-4.41107
RGL1	no_change	0.24198	6.95123	2.61205	0.0172181	0.282884	-4.4113
OVGP1	no_change	0.292872	6.27663	2.61143	0.017241	0.282884	-4.41256
RNF182	no_change	0.130402	3.09862	2.61135	0.0172439	0.282884	-4.41272
CROCC	no_change	-0.133218	5.02523	-2.61127	0.0172466	0.282884	-4.41286
XYLT1	no_change	-0.151131	3.6855	-2.61095	0.0172585	0.282884	-4.41351
IRX3	no_change	-0.160432	3.62483	-2.60939	0.0173162	0.283625	-4.41666
ACVR2B	no_change	0.515899	5.27643	2.60704	0.0174029	0.284678	-4.42137
LIMS1	no_change	0.232185	5.18795	2.60693	0.017407	0.284678	-4.42159
NOXRED1	no_change	-0.139323	3.99459	-2.60616	0.0174356	0.284678	-4.42314
GLIS3	no_change	0.437791	4.33591	2.60555	0.0174583	0.284678	-4.42436
RASGEF1B	no_change	0.209276	3.8906	2.60537	0.017465	0.284678	-4.42473
DCTN6	no_change	0.284681	8.06428	2.60522	0.0174704	0.284678	-4.42502
LOC101060233	no_change	-0.165391	4.35562	-2.60438	0.0175017	0.284678	-4.42671
LINC00636	no_change	0.152063	4.14719	2.6041	0.0175122	0.284678	-4.42727
ZNF788	no_change	-0.145228	3.3062	-2.60398	0.0175169	0.284678	-4.42752
SOCS1	no_change	0.221909	4.69435	2.60355	0.0175328	0.284678	-4.42838
MRPL37	no_change	-0.280239	8.21307	-2.60354	0.0175331	0.284678	-4.42839
LRRC45	no_change	-0.283812	5.44003	-2.60337	0.0175397	0.284678	-4.42875
THYN1	no_change	-0.341857	7.00049	-2.60329	0.0175424	0.284678	-4.4289
NEURL1B	no_change	-0.62869	6.05774	-2.6026	0.0175684	0.284898	-4.43029
LOC101928107	no_change	-0.175767	3.48199	-2.60045	0.017649	0.285824	-4.4346
SLC27A2	no_change	0.361344	10.5045	2.60041	0.0176506	0.285824	-4.43469
IL17A	no_change	-0.0995563	3.30735	-2.59996	0.0176674	0.285894	-4.43559
ZNF284	no_change	-0.194109	4.66632	-2.59911	0.0176995	0.286006	-4.4373
PDHX	no_change	0.229846	7.21131	2.59891	0.0177069	0.286006	-4.43769
LRRC8E	no_change	0.270444	4.36898	2.59878	0.0177119	0.286006	-4.43796
RP4-612B15.3	no_change	-0.18482	3.92341	-2.59758	0.017757	0.286532	-4.44035
HAMP	up	1.40551	10.7997	2.59643	0.0178006	0.287032	-4.44266
VWA5B2	no_change	-0.169604	5.25126	-2.59553	0.0178348	0.287382	-4.44447
SFTPA1	no_change	-0.13002	3.99478	-2.59483	0.0178614	0.287459	-4.44588
MLEC	no_change	-0.452062	7.40032	-2.59474	0.0178648	0.287459	-4.44605
UBAC2	no_change	-0.281768	6.94637	-2.593	0.017931	0.288322	-4.44954
MUM1	no_change	-0.36644	5.93744	-2.59177	0.0179779	0.288556	-4.452
PHF2	no_change	0.183781	4.9544	2.59151	0.0179879	0.288556	-4.45252
PSTK	no_change	-0.197066	3.98076	-2.59145	0.0179901	0.288556	-4.45264
ZFYVE16	no_change	0.140707	4.18764	2.59129	0.0179961	0.288556	-4.45295
DMD	no_change	-0.174816	5.07286	-2.58955	0.018063	0.289426	-4.45645
PAQR3	no_change	0.199419	3.84099	2.58897	0.0180854	0.289582	-4.45761
ZNF776	no_change	0.364461	5.15292	2.5886	0.0180995	0.289604	-4.45835
RP11-1260E13.2	no_change	-0.69529	4.77046	-2.58758	0.0181389	0.290033	-4.4604
FUS	no_change	0.166435	5.23463	2.58683	0.0181678	0.29029	-4.46189
MCMBP	no_change	0.279701	5.21862	2.58506	0.0182363	0.291093	-4.46544
RPAP1	no_change	-0.339506	5.41379	-2.58487	0.0182435	0.291093	-4.46581
LOC101928858	no_change	-0.336597	4.72513	-2.58415	0.0182714	0.291278	-4.46725
GALP	no_change	-0.153656	3.67977	-2.58392	0.0182805	0.291278	-4.46772
SERPINB8	no_change	0.445983	5.38368	2.58332	0.0183036	0.291442	-4.46891
RAB1A	no_change	0.333724	7.54167	2.58218	0.0183482	0.291949	-4.4712
CFHR5	no_change	-0.435525	8.83359	-2.58138	0.0183793	0.292134	-4.47279
BTBD18	no_change	0.138375	3.13831	2.58122	0.0183854	0.292134	-4.4731
RMI1	no_change	-0.382606	5.20544	-2.57985	0.0184391	0.292783	-4.47585
NXPE4	no_change	-0.220998	4.20912	-2.57927	0.0184617	0.292939	-4.477
AGO2	no_change	0.30031	4.61057	2.57856	0.0184897	0.293179	-4.47843
IL17RB	no_change	-0.538297	7.63475	-2.57811	0.0185076	0.293259	-4.47934
FBP1	no_change	0.445489	10.6832	2.57748	0.0185321	0.293321	-4.48058
TMEM45B	up	1.05854	6.53349	2.57735	0.0185372	0.293321	-4.48084
ZNF563	no_change	-0.162983	3.70021	-2.57684	0.0185573	0.293338	-4.48186
CCDC42	no_change	-0.215473	4.42997	-2.57668	0.0185639	0.293338	-4.48219
DIAPH3-AS1	no_change	-0.119824	3.73735	-2.57522	0.0186213	0.294041	-4.4851
ZNF512	no_change	-0.206464	5.39979	-2.57255	0.018727	0.295026	-4.49043
ODF3L1	no_change	0.255525	3.7653	2.57229	0.0187375	0.295026	-4.49095
MRPS14	no_change	-0.272758	6.60131	-2.57201	0.0187487	0.295026	-4.49151
LAPTM5	no_change	0.658251	8.54293	2.57167	0.0187623	0.295026	-4.49219
LOC101928014	no_change	-0.196919	4.11589	-2.57163	0.0187636	0.295026	-4.49226
RP2	no_change	0.293923	3.85988	2.57114	0.0187834	0.295026	-4.49325
THBD	no_change	0.484719	5.4087	2.57067	0.0188021	0.295026	-4.49419
GNAZ	no_change	-0.162833	4.8561	-2.57062	0.0188039	0.295026	-4.49428
JOSD2	no_change	-0.221592	5.7259	-2.57035	0.0188148	0.295026	-4.49482
LYN	no_change	0.639653	6.76752	2.57026	0.0188183	0.295026	-4.495
KAT2A	no_change	-0.284556	6.48735	-2.56988	0.0188336	0.295026	-4.49576
MCMDC2	no_change	-0.106677	2.86839	-2.56975	0.0188386	0.295026	-4.49601
TMEM143	no_change	-0.185542	5.47713	-2.56905	0.0188667	0.29521	-4.49741
TTC30A	no_change	0.180282	3.79155	2.56874	0.018879	0.29521	-4.49803
MOB1B	no_change	0.213024	5.45171	2.56849	0.0188891	0.29521	-4.49853
IFI44L	no_change	0.689199	5.07133	2.56763	0.0189235	0.295545	-4.50024
TIFA	no_change	0.480484	4.54689	2.56718	0.0189415	0.295601	-4.50114
PSMB8-AS1	no_change	0.259693	5.06099	2.56653	0.0189677	0.295601	-4.50243
KPNA4	no_change	0.234383	5.24063	2.56648	0.0189697	0.295601	-4.50253
LOC101928403	no_change	-0.171558	3.68624	-2.56626	0.0189788	0.295601	-4.50298
GNA14	no_change	-0.197529	4.85952	-2.56508	0.0190264	0.29614	-4.50534
C9orf69	no_change	-0.324286	5.80217	-2.5643	0.0190577	0.296256	-4.50689
CENPQ	no_change	-0.175668	3.2775	-2.56425	0.0190597	0.296256	-4.50699
CD58	no_change	0.414248	4.81857	2.56346	0.0190916	0.296546	-4.50856
RP11-499E18.1	no_change	-0.285911	3.81845	-2.56315	0.0191044	0.296546	-4.50918
SPACA1	no_change	-0.139655	3.53979	-2.56177	0.0191602	0.297098	-4.51193
LNPEP	no_change	-0.221854	4.11832	-2.5615	0.0191713	0.297098	-4.51247
ITIH3	no_change	-0.581106	10.9208	-2.56131	0.019179	0.297098	-4.51285
AUTS2	no_change	-0.278991	5.23988	-2.56082	0.0191988	0.297204	-4.51382
IER5	no_change	0.818918	6.92782	2.55922	0.0192639	0.29801	-4.517
GNA13	no_change	0.474097	6.21865	2.55837	0.0192989	0.298241	-4.5187
SLC9A8	no_change	0.245908	5.48059	2.55801	0.0193135	0.298241	-4.51942
SULT2A1	no_change	-0.523201	10.0019	-2.5579	0.019318	0.298241	-4.51963
KLHL6	no_change	0.16654	3.67369	2.55642	0.0193787	0.29883	-4.52258
EGFLAM	no_change	-0.2472	4.88412	-2.55633	0.0193823	0.29883	-4.52276
PYROXD2	no_change	-0.264595	5.16091	-2.55563	0.0194113	0.299075	-4.52416
C5AR1	up	1.08944	6.10676	2.5546	0.0194535	0.299407	-4.5262
EGFL6	no_change	-0.162082	3.94284	-2.55446	0.0194592	0.299407	-4.52648
NR4A2	down	-1.08485	5.04585	-2.55415	0.0194722	0.299407	-4.5271
MTOR	no_change	-0.187139	4.93591	-2.55367	0.0194916	0.299505	-4.52804
IMMP1L	no_change	-0.194043	4.36643	-2.5522	0.0195525	0.299859	-4.53097
PRDM6	no_change	-0.126241	3.81739	-2.55219	0.019553	0.299859	-4.531
ABCB11	no_change	-0.628857	6.55829	-2.55217	0.019554	0.299859	-4.53104
FAM83D	no_change	-0.377288	4.30379	-2.54971	0.019656	0.300642	-4.53593
SEC14L3	no_change	0.171427	4.39722	2.54951	0.0196641	0.300642	-4.53632
OGFOD1	no_change	0.296235	5.58849	2.54942	0.0196678	0.300642	-4.53649
TXNDC12	no_change	-0.172693	8.47646	-2.54902	0.0196847	0.300642	-4.5373
ZNF266	no_change	0.45068	6.57232	2.54853	0.0197048	0.300642	-4.53826
PLAA	no_change	0.364121	4.78314	2.54848	0.019707	0.300642	-4.53836
GNGT2	no_change	-0.176358	5.20617	-2.54847	0.0197075	0.300642	-4.53839
BCDIN3D	no_change	-0.336123	4.78288	-2.5484	0.0197103	0.300642	-4.53852
FAM26E	no_change	-0.158635	4.65439	-2.54659	0.0197862	0.301265	-4.54213
MAGEC3	no_change	-0.140261	3.79022	-2.5461	0.0198066	0.301265	-4.5431
TCHP	no_change	-0.193453	4.71387	-2.54603	0.0198096	0.301265	-4.54324
TAPT1-AS1	no_change	-0.24575	4.13618	-2.54589	0.0198156	0.301265	-4.54352
CD36	no_change	0.370568	5.952	2.54585	0.0198171	0.301265	-4.5436
CCR1	no_change	0.891321	6.63713	2.54532	0.0198393	0.301401	-4.54464
PMM1	no_change	-0.460652	6.56605	-2.54422	0.0198854	0.301582	-4.54683
RAB22A	no_change	0.254973	6.10509	2.5441	0.0198904	0.301582	-4.54706
PLAU	no_change	0.182542	5.0371	2.5441	0.0198907	0.301582	-4.54708
LOC100134937	no_change	-0.206316	4.20254	-2.54359	0.019912	0.301704	-4.54808
C2CD2	no_change	-0.330548	6.03579	-2.54277	0.0199466	0.301814	-4.54971
RNF138	no_change	0.303522	6.08659	2.54234	0.0199647	0.301814	-4.55056
ACOT4	no_change	-0.434165	6.34924	-2.54201	0.0199787	0.301814	-4.55122
CENPBD1P1	no_change	-0.174614	4.48608	-2.54194	0.0199816	0.301814	-4.55135
KLHL42	no_change	-0.351204	5.04099	-2.54185	0.0199853	0.301814	-4.55153
ARIH1	no_change	0.174508	5.37839	2.53999	0.0200643	0.302614	-4.55523
GLUL	no_change	0.553648	8.72552	2.53971	0.020076	0.302614	-4.55578
KIAA1522	no_change	0.284313	6.39032	2.53935	0.0200915	0.302614	-4.5565
EVI2B	no_change	0.872465	6.81423	2.53934	0.0200916	0.302614	-4.55651
LOC101927843	no_change	-0.19033	3.71676	-2.53904	0.0201045	0.302614	-4.55711
LUZP6	no_change	0.217876	9.11329	2.53834	0.0201342	0.302752	-4.55849
VNN1	no_change	0.654895	10.0351	2.538	0.0201489	0.302752	-4.55918
MTNR1A	no_change	-0.12253	4.21589	-2.53789	0.0201534	0.302752	-4.55939
ZNF599	no_change	-0.105719	3.51808	-2.53717	0.0201843	0.303016	-4.56083
METRNL	no_change	0.584532	6.33959	2.53676	0.0202016	0.303078	-4.56163
DPP4	no_change	0.53239	6.69013	2.53623	0.0202242	0.303217	-4.56268
LOC100652770	no_change	-0.128227	3.74835	-2.53458	0.0202951	0.30408	-4.56596
COX7A1	no_change	-0.317059	5.85876	-2.53414	0.0203135	0.304157	-4.56681
ACAT1	no_change	0.247071	6.96113	2.53322	0.0203532	0.304548	-4.56864
WHAMM	no_change	0.5438	5.77799	2.53256	0.0203815	0.304548	-4.56995
ENOSF1	no_change	-0.225351	6.40695	-2.53202	0.0204049	0.304548	-4.57102
AK128734	no_change	-0.149712	3.30474	-2.53202	0.020405	0.304548	-4.57103
PROK2	up	1.37447	4.57652	2.53199	0.0204063	0.304548	-4.57109
C4orf19	no_change	0.393612	6.62898	2.53121	0.02044	0.304852	-4.57264
RPS10P7	no_change	-0.187752	4.3711	-2.53062	0.0204654	0.304858	-4.5738
PANK2	no_change	0.0985907	4.09041	2.53058	0.0204671	0.304858	-4.57388
ERV3-2	no_change	0.98544	4.57828	2.52989	0.020497	0.305105	-4.57525
SLA	no_change	0.637049	6.98044	2.52949	0.020514	0.305159	-4.57603
MTRF1	no_change	-0.146182	3.78115	-2.52851	0.0205566	0.305562	-4.57797
DQ597730	no_change	-0.334421	4.64992	-2.52825	0.0205678	0.305562	-4.57848
LGALS9	no_change	0.252957	6.45894	2.52766	0.0205936	0.305746	-4.57966
ZMIZ1	no_change	0.127027	5.58979	2.5268	0.0206311	0.306098	-4.58136
RNF144B	no_change	0.337403	5.47873	2.52625	0.0206549	0.306098	-4.58245
REM1	no_change	-0.234709	6.26102	-2.52599	0.0206662	0.306098	-4.58296
FCGR2A	no_change	0.256554	4.29453	2.52588	0.020671	0.306098	-4.58318
CCNE2	no_change	-0.173967	3.21572	-2.52547	0.020689	0.306098	-4.58399
DSE	no_change	0.156586	4.65262	2.52527	0.0206977	0.306098	-4.58439
PDDC1	no_change	-0.290217	6.90416	-2.52466	0.0207244	0.306284	-4.58559
FGF14-IT1	no_change	0.162743	3.70894	2.52437	0.0207371	0.306284	-4.58617
TBC1D2B	no_change	0.209211	5.78786	2.52372	0.0207656	0.306393	-4.58745
RP11-356B19.11	no_change	-0.223677	4.21967	-2.52359	0.0207713	0.306393	-4.58771
ARGLU1	no_change	0.335185	6.4646	2.52262	0.0208136	0.30682	-4.58962
TIMMDC1	no_change	-0.259776	7.86877	-2.52167	0.0208554	0.307237	-4.5915
GSTA1	no_change	0.303176	8.05777	2.52136	0.0208692	0.307243	-4.59212
FAM46C	no_change	0.436484	5.28933	2.52089	0.02089	0.30735	-4.59305
RP11-669M16.1	no_change	-0.161799	3.9022	-2.52018	0.020921	0.307513	-4.59444
KCNK12	no_change	0.136433	3.79373	2.52003	0.0209279	0.307513	-4.59475
SGCD	no_change	-0.124506	4.11394	-2.51903	0.0209718	0.30782	-4.59671
KRR1	no_change	0.16339	4.6921	2.51894	0.0209758	0.30782	-4.59689
NR4A1	no_change	-0.314023	5.88265	-2.51817	0.0210102	0.308058	-4.59843
FAM71A	no_change	-0.14464	5.09028	-2.51764	0.0210335	0.308058	-4.59947
FAN1	no_change	-0.232398	5.15627	-2.51736	0.0210457	0.308058	-4.60001
CEACAM6	no_change	-0.429692	4.47753	-2.51708	0.0210583	0.308058	-4.60057
PPP1R15B	no_change	0.496384	8.70681	2.51706	0.0210594	0.308058	-4.60062
PPP2CA	no_change	0.299138	5.56599	2.51636	0.0210901	0.308275	-4.60199
LOC101060373	no_change	-0.274565	8.24288	-2.51611	0.0211012	0.308275	-4.60248
MMP19	no_change	0.394667	6.12705	2.51469	0.0211648	0.308914	-4.6053
HCAR1	no_change	0.140272	3.26712	2.51453	0.021172	0.308914	-4.60562
MOGS	no_change	-0.261436	6.04886	-2.51406	0.0211927	0.308964	-4.60654
TNFRSF12A	no_change	0.579081	8.12575	2.51384	0.0212025	0.308964	-4.60697
HERC2	no_change	-0.158457	4.72665	-2.51148	0.0213081	0.310105	-4.61162
ICE1	no_change	0.368989	6.75278	2.51078	0.0213399	0.310105	-4.61301
HTR5A	no_change	-0.165037	4.83084	-2.51027	0.0213624	0.310105	-4.61401
ATL3	no_change	0.171028	5.65794	2.50993	0.0213779	0.310105	-4.61468
HSD17B14	no_change	0.534828	6.94568	2.50982	0.0213829	0.310105	-4.6149
MX1	no_change	0.541248	6.83653	2.50973	0.0213869	0.310105	-4.61508
FSTL1	no_change	-0.179144	5.30763	-2.50966	0.02139	0.310105	-4.61521
MGAM	no_change	0.991928	4.46649	2.50963	0.0213916	0.310105	-4.61528
FHIT	no_change	0.234305	4.8493	2.50938	0.0214029	0.310105	-4.61578
RP11-559M23.1	no_change	-0.195181	5.67406	-2.50583	0.0215632	0.312131	-4.62276
KIAA0485	no_change	-0.482756	5.3376	-2.50568	0.0215701	0.312131	-4.62306
SIGLEC9	no_change	0.214708	4.76895	2.50535	0.0215852	0.312152	-4.62372
SOX12	no_change	-0.147124	4.69653	-2.50499	0.0216015	0.31219	-4.62442
NFKB1	no_change	0.40388	6.92639	2.50418	0.0216383	0.312405	-4.62602
UBE2D3	no_change	0.241447	6.75768	2.50394	0.0216492	0.312405	-4.62649
PROCR	no_change	-0.223441	4.5358	-2.50366	0.0216619	0.312405	-4.62704
WFS1	no_change	-0.365569	4.96463	-2.50346	0.021671	0.312405	-4.62743
SOAT1	no_change	0.452493	4.92811	2.5027	0.0217059	0.31271	-4.62894
LOC100506236	no_change	-0.122313	3.90343	-2.50221	0.0217284	0.312737	-4.62991
AUH	no_change	0.204802	7.41886	2.50164	0.0217543	0.312737	-4.63102
FICD	no_change	-0.324655	5.34286	-2.50131	0.0217693	0.312737	-4.63167
CEP57	no_change	0.505441	7.00542	2.50116	0.0217765	0.312737	-4.63198
NCF2	up	1.24457	6.17962	2.50108	0.02178	0.312737	-4.63213
GALK1	no_change	0.360613	5.47835	2.50086	0.0217899	0.312737	-4.63255
ELF4	no_change	0.322738	4.69152	2.49976	0.0218405	0.312954	-4.63472
BTNL9	no_change	-0.139553	4.69063	-2.49959	0.0218485	0.312954	-4.63507
TSN	no_change	0.273951	6.73248	2.49958	0.021849	0.312954	-4.63509
ARPC3	no_change	0.360093	8.48822	2.49919	0.0218669	0.312954	-4.63585
SLC2A13	no_change	0.135972	4.13698	2.49904	0.0218735	0.312954	-4.63614
LOC101928837	no_change	-0.272187	4.3006	-2.49857	0.0218953	0.31307	-4.63707
PPP1R1C	no_change	0.200643	5.09179	2.49821	0.0219116	0.313108	-4.63777
LEAP2	no_change	0.335713	10.7022	2.49789	0.0219267	0.313127	-4.63841
LOC101927933	no_change	0.214559	4.58403	2.49687	0.0219734	0.313265	-4.6404
FCAMR	up	1.02535	5.31769	2.49679	0.0219774	0.313265	-4.64057
LOC285300	no_change	-0.215125	4.14558	-2.49663	0.0219848	0.313265	-4.64089
PLOD2	no_change	0.704974	7.97655	2.49541	0.0220412	0.313265	-4.64328
CCDC163P	no_change	-0.162337	5.77737	-2.49508	0.0220566	0.313265	-4.64394
SLC6A6	no_change	0.184976	4.29232	2.49425	0.0220951	0.313265	-4.64557
UHRF2	no_change	-0.319455	6.57229	-2.49419	0.0220979	0.313265	-4.64568
RBM3	no_change	0.492458	5.42804	2.49409	0.0221025	0.313265	-4.64588
MTHFR	no_change	-0.159425	5.15953	-2.4937	0.0221203	0.313265	-4.64664
TNKS2	no_change	0.317956	4.87043	2.49365	0.022123	0.313265	-4.64675
SPRY2	no_change	0.591646	6.59339	2.49349	0.0221301	0.313265	-4.64705
CTSS	no_change	0.626743	7.4988	2.4933	0.0221393	0.313265	-4.64743
LOC100268168	no_change	-0.130872	3.81268	-2.49263	0.0221703	0.313265	-4.64874
LOC101930052	no_change	-0.433557	9.63824	-2.49249	0.022177	0.313265	-4.64903
CCR7	no_change	0.318619	4.13845	2.49234	0.0221837	0.313265	-4.64931
NQO1	no_change	-0.190459	4.51904	-2.49207	0.0221964	0.313265	-4.64984
FLJ27354	no_change	-0.20529	4.28768	-2.49195	0.0222019	0.313265	-4.65008
TRAF3IP3	no_change	0.132146	3.8618	2.49193	0.0222029	0.313265	-4.65012
CD44	no_change	0.335914	4.79753	2.49184	0.022207	0.313265	-4.65029
STAT2	no_change	-0.18152	6.35974	-2.49177	0.0222106	0.313265	-4.65044
SLC2A3	no_change	0.710284	5.29351	2.49114	0.0222396	0.313365	-4.65167
GTDC1	no_change	-0.116861	4.41369	-2.491	0.0222465	0.313365	-4.65195
HDDC2	no_change	-0.17859	5.10345	-2.49045	0.0222721	0.313365	-4.65303
ARAP2	no_change	0.46843	5.20918	2.49015	0.0222861	0.313365	-4.65362
FOXN3	no_change	0.174709	6.02069	2.48963	0.0223106	0.313365	-4.65465
POMK	no_change	-0.178569	4.16717	-2.48903	0.0223387	0.313365	-4.65582
RP11-708J19.1	no_change	-0.171878	3.43813	-2.48897	0.0223414	0.313365	-4.65594
TDRP	no_change	-0.163798	5.05737	-2.48888	0.0223459	0.313365	-4.65612
ZDHHC23	no_change	-0.450973	4.64808	-2.48874	0.0223522	0.313365	-4.65639
RAB31	no_change	0.503265	6.8108	2.48868	0.022355	0.313365	-4.6565
SRPX	no_change	-0.538533	6.92754	-2.48839	0.0223685	0.313365	-4.65707
SMAGP	no_change	0.499661	4.8941	2.4872	0.0224246	0.313639	-4.65941
MGC45800	no_change	-0.13857	4.10119	-2.48699	0.0224345	0.313639	-4.65982
RBBP5	no_change	0.246588	3.74544	2.48686	0.0224405	0.313639	-4.66007
INIP	no_change	0.164743	4.9487	2.48655	0.0224554	0.313639	-4.66069
LINC01085	no_change	-0.128474	3.27666	-2.48652	0.0224567	0.313639	-4.66075
PLK2	no_change	0.913419	6.89349	2.48533	0.0225127	0.313966	-4.66308
COL3A1	no_change	-0.487247	7.37876	-2.4852	0.022519	0.313966	-4.66334
LOC728061	no_change	0.74048	5.8223	2.48499	0.022529	0.313966	-4.66375
TMEM192	no_change	-0.310547	7.13032	-2.48459	0.0225478	0.313966	-4.66453
AFM	no_change	0.443639	10.5696	2.48457	0.0225488	0.313966	-4.66457
CCDC6	no_change	0.338023	5.6163	2.48334	0.0226072	0.314271	-4.66699
LIPH	no_change	-0.159536	4.10491	-2.48333	0.0226077	0.314271	-4.66701
PROX1	no_change	0.425348	7.42882	2.48292	0.022627	0.314271	-4.66781
LOC101929459	no_change	-0.151997	3.2452	-2.48288	0.022629	0.314271	-4.66789
ARHGAP26	no_change	0.168336	4.06417	2.48266	0.0226395	0.314271	-4.66833
CLC	up	1.05183	5.29664	2.48211	0.0226655	0.31444	-4.6694
TRIP13	no_change	-0.215065	3.69173	-2.48114	0.0227115	0.314773	-4.67129
RP11-111M22.4	no_change	-0.178906	3.76504	-2.48078	0.0227291	0.314773	-4.67202
SLC37A3	no_change	0.358243	6.19741	2.48074	0.0227308	0.314773	-4.67209
TMEM139	no_change	-0.292778	4.94972	-2.47683	0.0229181	0.316915	-4.67975
RP4-657D16.3	no_change	0.248648	5.10401	2.47676	0.0229213	0.316915	-4.67988
DAPK1-IT1	no_change	-0.630039	4.41647	-2.47649	0.0229346	0.316915	-4.68043
LYSMD2	no_change	0.541512	7.77939	2.4762	0.0229483	0.316915	-4.68098
DLAT	no_change	0.443188	5.87996	2.47564	0.0229753	0.316915	-4.68208
HIST1H2AL	no_change	0.138703	3.5673	2.47554	0.0229799	0.316915	-4.68227
EPN2-AS1	no_change	-0.165387	3.59877	-2.4753	0.0229916	0.316915	-4.68274
THSD4	no_change	0.135266	4.13524	2.4752	0.0229965	0.316915	-4.68294
LOC286437	no_change	-0.370693	5.20983	-2.47477	0.023017	0.317008	-4.68378
PAPD5	no_change	-0.47399	5.82929	-2.47436	0.0230371	0.317093	-4.68459
LAMP5	no_change	-0.161994	4.29649	-2.47294	0.0231059	0.317848	-4.68738
N4BP1	no_change	0.214917	5.85103	2.46966	0.023265	0.319703	-4.69378
DPEP2	no_change	0.603655	4.7126	2.46959	0.0232687	0.319703	-4.69393
GMFG	no_change	0.440362	7.312	2.46918	0.0232883	0.319781	-4.69472
HAT1	no_change	0.465726	7.69644	2.46878	0.0233082	0.319861	-4.69552
CRISP2	no_change	0.108659	3.55696	2.46712	0.0233892	0.32078	-4.69876
PACRG	no_change	0.193234	4.63633	2.46591	0.0234485	0.321263	-4.70112
LOC100379224	no_change	-0.134533	3.29927	-2.46583	0.0234526	0.321263	-4.70128
C9orf91	no_change	0.202913	3.76578	2.46533	0.0234771	0.321407	-4.70226
REG1B	no_change	-0.16289	3.57483	-2.46462	0.0235117	0.321435	-4.70363
LOC100133985	no_change	-0.196473	3.97935	-2.46447	0.0235194	0.321435	-4.70394
PDIA4	no_change	-0.36766	8.49456	-2.46443	0.0235213	0.321435	-4.70401
RP3-522P13.2	no_change	-0.291029	6.19298	-2.46304	0.0235897	0.322122	-4.70672
ANKRD31	no_change	-0.139677	3.59514	-2.46284	0.0235998	0.322122	-4.70712
TMEM131	no_change	0.155127	6.2784	2.46088	0.0236965	0.32244	-4.71094
C11orf95	no_change	-0.229305	5.52479	-2.46086	0.0236979	0.32244	-4.71099
SNRNP27	no_change	0.290547	6.70163	2.46058	0.0237115	0.32244	-4.71153
UBE2D1	no_change	0.315792	4.3441	2.46047	0.0237172	0.32244	-4.71175
ZNF30	no_change	-0.278602	4.13781	-2.46002	0.0237394	0.32244	-4.71262
FCGR1B	no_change	0.653074	4.82545	2.45961	0.0237597	0.32244	-4.71342
FAM115C	no_change	0.180764	4.42995	2.45923	0.0237788	0.32244	-4.71417
KIAA0196	no_change	-0.207414	6.58011	-2.45902	0.0237893	0.32244	-4.71459
FDPS	no_change	0.527941	8.42023	2.45893	0.0237938	0.32244	-4.71476
LOC101060747	no_change	-0.197972	6.35131	-2.45827	0.0238263	0.32244	-4.71603
DYM	no_change	-0.17954	4.79135	-2.45812	0.0238339	0.32244	-4.71633
PNMA6A	no_change	-0.454091	6.20555	-2.45774	0.023853	0.32244	-4.71708
NR5A2	no_change	0.619014	5.7533	2.45766	0.023857	0.32244	-4.71723
MROH2A	no_change	0.624199	4.27914	2.45762	0.0238587	0.32244	-4.7173
CXXC1	no_change	-0.214209	6.88075	-2.45731	0.0238744	0.32244	-4.71792
LINC00957	no_change	-0.142274	5.1599	-2.45723	0.0238786	0.32244	-4.71808
RFC2	no_change	0.299739	5.29646	2.45707	0.0238865	0.32244	-4.71839
LRRC42	no_change	0.228239	6.11719	2.45664	0.0239081	0.32244	-4.71923
ADAMTS1	up	1.13718	7.21098	2.45649	0.0239155	0.32244	-4.71952
LOC101928669	no_change	-0.127443	4.29736	-2.45648	0.0239159	0.32244	-4.71954
KCTD1	no_change	-0.122036	4.50534	-2.45628	0.023926	0.32244	-4.71993
NR2F1-AS1	no_change	-0.0993098	3.58887	-2.45596	0.0239418	0.32244	-4.72054
MFAP1	no_change	0.346204	6.67867	2.45565	0.0239572	0.32244	-4.72115
PDP2	no_change	-0.218148	4.41587	-2.45473	0.0240034	0.32244	-4.72294
MREG	no_change	-0.45279	4.51767	-2.45404	0.0240381	0.32244	-4.72429
POLR3B	no_change	-0.125747	4.46045	-2.45399	0.024041	0.32244	-4.7244
IER3	up	1.05617	7.8474	2.45357	0.024062	0.32244	-4.72522
TUBA4A	no_change	-0.521473	6.50537	-2.45356	0.0240625	0.32244	-4.72523
NADK2	no_change	0.369605	8.50143	2.45345	0.0240681	0.32244	-4.72545
TFF1	no_change	-0.405522	4.72243	-2.45306	0.0240877	0.32244	-4.72621
UBAP1	no_change	0.30001	6.66902	2.45277	0.024102	0.32244	-4.72677
POLE4	no_change	-0.221591	5.14843	-2.45247	0.0241172	0.32244	-4.72735
SHBG	no_change	-0.824627	6.60989	-2.45215	0.0241335	0.32244	-4.72798
SPOP	no_change	-0.21566	5.68573	-2.45193	0.0241443	0.32244	-4.7284
CD55	no_change	0.824647	6.69386	2.45186	0.0241482	0.32244	-4.72855
GPR97	no_change	0.472358	4.6936	2.45171	0.0241555	0.32244	-4.72883
SUN3	no_change	0.117988	4.10579	2.45165	0.0241584	0.32244	-4.72894
KCNJ2	no_change	0.478839	4.86697	2.45164	0.0241594	0.32244	-4.72898
ZNF784	no_change	-0.22739	5.56713	-2.45039	0.0242223	0.322813	-4.73141
RQCD1	no_change	0.185816	4.76176	2.45012	0.0242358	0.322813	-4.73193
OLFM1	no_change	-0.310813	4.90873	-2.44999	0.0242427	0.322813	-4.73219
CD93	no_change	0.558209	6.89672	2.44997	0.0242438	0.322813	-4.73223
BACH2	no_change	0.605329	4.72306	2.44922	0.0242818	0.323114	-4.73369
FAM65B	no_change	0.75745	4.65747	2.44895	0.0242953	0.323114	-4.73421
LOC100505918	no_change	-0.281318	5.20935	-2.44868	0.0243088	0.323114	-4.73473
RYR2	no_change	-0.113731	3.65799	-2.4482	0.0243333	0.323251	-4.73567
MBNL2	no_change	0.753399	6.95799	2.4461	0.0244404	0.324411	-4.73976
TWIST1	no_change	-0.147665	3.23983	-2.44593	0.024449	0.324411	-4.74009
OPTN	no_change	0.33827	7.08323	2.44519	0.0244871	0.324469	-4.74154
ANKRD18A	no_change	0.147862	3.49957	2.44507	0.0244932	0.324469	-4.74178
CYCS	no_change	0.202845	5.79281	2.44501	0.024496	0.324469	-4.74188
ANK3	no_change	-0.165034	4.79522	-2.44292	0.0246031	0.325469	-4.74595
SPSB2	no_change	-0.326516	4.70704	-2.44275	0.0246122	0.325469	-4.74629
TPCN1	no_change	-0.138407	5.94445	-2.44226	0.0246372	0.325469	-4.74724
CCT3	no_change	-0.296433	8.4707	-2.44224	0.0246381	0.325469	-4.74727
BNC2	no_change	-0.110662	3.83056	-2.44205	0.0246479	0.325469	-4.74764
LOC100996792	no_change	0.554408	7.43231	2.44173	0.0246645	0.325469	-4.74827
MIR6741	no_change	-0.235566	6.2868	-2.4416	0.0246712	0.325469	-4.74852
DLGAP1	no_change	-0.0918205	3.69804	-2.4413	0.0246869	0.325488	-4.74911
PTGR2	no_change	0.323796	5.51488	2.4406	0.0247226	0.325656	-4.75046
TMEM237	no_change	-0.143428	3.77825	-2.44026	0.0247404	0.325656	-4.75113
C2orf73	no_change	-0.150485	4.13436	-2.44022	0.0247424	0.325656	-4.75121
DUSP6	no_change	0.97392	8.75839	2.43878	0.0248168	0.326447	-4.754
PI3	no_change	0.192427	4.33183	2.4375	0.0248831	0.327132	-4.75649
FPR1	no_change	0.626441	5.56759	2.43633	0.0249437	0.327738	-4.75876
ZBTB1	no_change	0.250869	4.8925	2.43606	0.024958	0.327738	-4.75929
TM2D2	no_change	-0.219613	7.56514	-2.43536	0.0249945	0.32803	-4.76065
ARL5B	no_change	0.608622	6.29943	2.43486	0.0250206	0.328107	-4.76162
KIAA2018	no_change	-0.168708	4.61764	-2.4347	0.0250292	0.328107	-4.76194
MAP3K4	no_change	-0.381634	5.84082	-2.43314	0.0251105	0.328986	-4.76496
CCDC127	no_change	-0.154136	5.07774	-2.43278	0.0251291	0.32904	-4.76565
HIAT1	no_change	0.466131	7.41583	2.43193	0.0251741	0.329207	-4.76732
RP11-5C23.2	no_change	-0.164177	4.09768	-2.43136	0.0252037	0.329207	-4.76841
COL8A1	no_change	-0.107958	3.26772	-2.43136	0.0252041	0.329207	-4.76842
GLRX	no_change	0.64451	8.69895	2.43125	0.0252098	0.329207	-4.76863
GTF2E1	no_change	-0.238882	4.80268	-2.43108	0.0252184	0.329207	-4.76895
COX7A2P2	no_change	0.196376	7.47308	2.43089	0.0252283	0.329207	-4.76932
PTPN2	no_change	0.26261	5.12905	2.43037	0.0252557	0.329246	-4.77033
C10orf71-AS1	no_change	-0.16864	4.41291	-2.43011	0.0252697	0.329246	-4.77084
JOSD1	no_change	0.376844	7.23575	2.42965	0.0252937	0.329246	-4.77173
LOC400748	no_change	-0.244902	3.81174	-2.42956	0.0252986	0.329246	-4.77191
TFEB	no_change	0.172886	5.80488	2.42904	0.025326	0.329246	-4.77291
IFT20	no_change	-0.203635	7.94364	-2.42893	0.0253319	0.329246	-4.77313
CAPG	no_change	0.471101	5.16188	2.42892	0.0253322	0.329246	-4.77314
PLEKHB2	no_change	0.282349	5.79551	2.4277	0.0253966	0.329895	-4.7755
MAPK8IP1	no_change	-0.154909	4.53092	-2.42683	0.025443	0.330251	-4.7772
PDHA1	no_change	0.205517	7.46391	2.42625	0.0254735	0.330251	-4.77832
PLAUR	no_change	0.731381	5.97652	2.42616	0.0254784	0.330251	-4.7785
RP11-108P20.1	no_change	-0.101758	4.30855	-2.42597	0.0254883	0.330251	-4.77886
TTC19	no_change	0.23989	8.12308	2.42582	0.0254962	0.330251	-4.77915
LITAF	no_change	0.520087	6.809	2.42492	0.0255445	0.330689	-4.78091
TMEM71	no_change	0.998952	4.64115	2.4241	0.0255879	0.330768	-4.78249
AARS2	no_change	-0.185077	5.54042	-2.42405	0.0255908	0.330768	-4.7826
ANKRD37	no_change	-0.569197	5.67258	-2.42367	0.0256111	0.330768	-4.78333
CETN3	no_change	-0.488641	5.53772	-2.42365	0.0256117	0.330768	-4.78335
ZFP62	no_change	-0.361779	4.84174	-2.42344	0.025623	0.330768	-4.78376
ANKRD20A12P	no_change	-0.122678	4.13901	-2.42316	0.0256382	0.330778	-4.78432
ZNF35	no_change	0.203212	4.62661	2.42217	0.025691	0.331271	-4.78623
RNF152	no_change	0.137617	3.5454	2.42155	0.025724	0.33151	-4.78742
KIAA0141	no_change	-0.178558	5.53326	-2.42043	0.0257841	0.332098	-4.7896
PCNX	no_change	0.13941	4.48112	2.42014	0.0257996	0.33211	-4.79016
UTP6	no_change	-0.135388	5.05016	-2.41942	0.0258387	0.332426	-4.79156
PGM2	no_change	0.672839	6.28451	2.41909	0.0258564	0.332466	-4.7922
PDE4B	no_change	0.496257	5.08287	2.41767	0.025933	0.332755	-4.79495
COL6A3	no_change	-0.50929	6.98708	-2.41748	0.025943	0.332755	-4.79531
EMP3	no_change	0.483949	6.88879	2.41724	0.0259558	0.332755	-4.79577
HCN4	no_change	-0.121689	4.19483	-2.41715	0.0259606	0.332755	-4.79594
SLPI	no_change	-0.551974	8.69254	-2.41707	0.0259654	0.332755	-4.79611
HCK	no_change	0.661317	6.5068	2.41705	0.0259662	0.332755	-4.79614
PIGV	no_change	-0.365501	6.60849	-2.41621	0.0260117	0.333151	-4.79777
ADIRF	no_change	0.714568	7.43897	2.41426	0.0261174	0.334131	-4.80154
TCEB3	no_change	-0.132344	5.64767	-2.41426	0.0261175	0.334131	-4.80154
PHACTR4	no_change	0.162144	6.67179	2.41386	0.0261392	0.334222	-4.80232
PJA1	no_change	-0.275269	5.45292	-2.41291	0.0261907	0.334693	-4.80414
CHRDL1	no_change	-0.377762	4.14834	-2.41259	0.0262081	0.334729	-4.80476
LY96	no_change	0.577219	6.45231	2.41064	0.0263147	0.335901	-4.80853
ASB7	no_change	0.20219	4.69817	2.41037	0.0263295	0.335903	-4.80906
KDSR	no_change	0.387039	5.54669	2.40947	0.0263787	0.336343	-4.81079
SMARCA1	no_change	0.281394	5.84122	2.40793	0.026463	0.33723	-4.81376
TMEM170B	no_change	0.427885	5.43397	2.40729	0.0264982	0.337319	-4.81499
NAA11	no_change	-0.132175	3.54484	-2.40725	0.0265005	0.337319	-4.81507
ARMCX4	no_change	-0.101368	3.83199	-2.407	0.0265143	0.337319	-4.81556
LOC101928389	no_change	-0.188085	3.72808	-2.40532	0.0266069	0.338309	-4.8188
SAMSN1	no_change	0.781653	4.91586	2.40379	0.0266917	0.339028	-4.82175
SKP2	no_change	-0.234542	4.73857	-2.40353	0.0267062	0.339028	-4.82225
KCNIP2-AS1	no_change	-0.199119	5.81705	-2.4035	0.0267079	0.339028	-4.82232
GPATCH11	no_change	-0.155492	4.16829	-2.40321	0.0267242	0.339046	-4.82288
RAB40B	no_change	-0.227501	5.32713	-2.40229	0.0267753	0.339332	-4.82466
MEAF6	no_change	0.216077	5.68657	2.40227	0.0267765	0.339332	-4.8247
C2orf42	no_change	-0.459164	5.58795	-2.40157	0.0268154	0.339636	-4.82605
DOLPP1	no_change	-0.219054	6.92933	-2.40081	0.0268575	0.339981	-4.8275
SLC16A1-AS1	no_change	-0.102077	3.84005	-2.40016	0.0268938	0.340014	-4.82876
CDC37L1	no_change	0.554093	6.57416	2.4001	0.0268971	0.340014	-4.82887
EIF1	no_change	0.240449	8.55666	2.39996	0.0269047	0.340014	-4.82913
ZNF823	no_change	-0.216627	4.6692	-2.39862	0.0269796	0.340588	-4.83171
LINC01000	no_change	0.273845	6.16238	2.39862	0.0269799	0.340588	-4.83173
TMCC3	no_change	0.52294	4.97045	2.39653	0.0270969	0.34171	-4.83574
LA16c-380H5.5	no_change	-0.240992	5.69971	-2.39645	0.0271016	0.34171	-4.8359
LINC00452	no_change	-0.159278	4.24824	-2.39592	0.0271313	0.34171	-4.83692
DLD	no_change	0.227736	7.0051	2.39556	0.0271519	0.34171	-4.83763
TPM2	no_change	-0.185804	4.98514	-2.39545	0.027158	0.34171	-4.83783
GRIA4	no_change	-0.0864404	3.05331	-2.39511	0.0271772	0.34171	-4.83849
KSR2	no_change	-0.147425	3.76698	-2.39464	0.0272035	0.34171	-4.83939
LOC101929683	no_change	-0.168237	4.71749	-2.39422	0.0272274	0.34171	-4.8402
ANKRD30B	no_change	-0.124457	2.96487	-2.39418	0.0272295	0.34171	-4.84027
CX3CL1	no_change	0.369821	5.83798	2.39388	0.0272465	0.34171	-4.84086
MYO5C	no_change	-0.398663	6.15602	-2.39378	0.0272518	0.34171	-4.84104
CD52	no_change	0.822681	6.46271	2.39348	0.0272692	0.34171	-4.84163
FBXO46	no_change	-0.290362	4.88773	-2.39342	0.0272726	0.34171	-4.84174
TRAF6	no_change	0.148583	5.42647	2.39314	0.0272883	0.34171	-4.84228
SNRPD1	no_change	0.27823	6.32586	2.39305	0.0272931	0.34171	-4.84244
RP11-338N10.1	no_change	-0.146184	4.28974	-2.39223	0.0273396	0.341975	-4.84402
POP5	no_change	-0.34208	6.98127	-2.39204	0.0273503	0.341975	-4.84438
C9orf40	no_change	-0.194824	4.60841	-2.39164	0.0273731	0.341975	-4.84516
FZD8	no_change	-0.184484	4.61992	-2.39139	0.0273876	0.341975	-4.84565
CDKN1C	no_change	-0.219972	4.73661	-2.39136	0.0273891	0.341975	-4.8457
CGA	no_change	-0.135276	3.95173	-2.39026	0.0274516	0.342567	-4.84781
ENPP2	no_change	0.924671	7.27236	2.3895	0.0274948	0.3428	-4.84927
GGTA1P	no_change	0.420334	6.45593	2.38923	0.0275101	0.3428	-4.84979
RAB17	no_change	-0.273274	8.3548	-2.38914	0.0275152	0.3428	-4.84996
PRAMEF10	no_change	0.628139	4.46664	2.3883	0.0275636	0.343216	-4.85159
C1orf54	no_change	0.355166	6.88174	2.38709	0.0276328	0.343231	-4.85392
GOLPH3L	no_change	0.416278	6.16835	2.38674	0.0276526	0.343231	-4.85458
SBSPON	no_change	-0.098986	3.64163	-2.38674	0.0276526	0.343231	-4.85458
LHFPL2	no_change	0.425809	6.92029	2.38664	0.0276583	0.343231	-4.85477
WDR43	no_change	0.568317	6.31829	2.38632	0.027677	0.343231	-4.8554
NFYB	no_change	-0.240441	4.50417	-2.3862	0.0276839	0.343231	-4.85563
AC092155.4	no_change	0.141312	3.15409	2.38596	0.0276976	0.343231	-4.85609
SPATA5	no_change	-0.113324	3.55059	-2.38591	0.0277	0.343231	-4.85617
GPX4	no_change	0.240911	10.4904	2.3856	0.027718	0.343231	-4.85677
LOC101929319	no_change	-0.178694	3.51584	-2.38553	0.0277218	0.343231	-4.8569
RAB6A	no_change	0.163374	6.26369	2.38517	0.0277427	0.343231	-4.8576
NICN1	no_change	-0.282602	5.53777	-2.38456	0.027778	0.343231	-4.85878
LILRB2	no_change	0.480962	5.71619	2.38452	0.0277803	0.343231	-4.85886
CALML3	no_change	-0.156472	4.58354	-2.38423	0.0277967	0.343231	-4.8594
FRS2	no_change	0.140069	4.51411	2.38403	0.0278082	0.343231	-4.85979
CDHR2	no_change	0.570112	6.89731	2.38391	0.027815	0.343231	-4.86001
TNFAIP2	no_change	0.278216	5.90896	2.38364	0.027831	0.343231	-4.86055
ALDH7A1	no_change	0.291804	7.32251	2.38356	0.0278352	0.343231	-4.86069
TIMD4	up	1.25442	6.33883	2.38283	0.0278775	0.34329	-4.8621
FAM63A	no_change	-0.226213	5.92998	-2.38265	0.0278877	0.34329	-4.86243
STK10	no_change	0.266644	5.20763	2.38224	0.0279115	0.34329	-4.86323
HAVCR2	no_change	0.254477	4.88023	2.38221	0.0279136	0.34329	-4.86329
APOE	no_change	0.229782	11.2103	2.38214	0.0279172	0.34329	-4.86342
TCF19	no_change	-0.26877	4.60523	-2.38192	0.0279302	0.34329	-4.86385
LOC101927253	no_change	-0.260881	4.35499	-2.38159	0.0279492	0.343339	-4.86448
PAK6	no_change	-0.158469	4.25814	-2.38093	0.0279873	0.343623	-4.86574
FCHSD1	no_change	-0.11587	4.47414	-2.37915	0.0280906	0.344548	-4.86916
CCDC51	no_change	-0.201252	6.16426	-2.3791	0.0280934	0.344548	-4.86925
PIK3C2G	no_change	-0.354416	5.7718	-2.37885	0.0281079	0.344548	-4.86973
PECAM1	no_change	0.283926	5.96729	2.37796	0.0281597	0.344571	-4.87143
SLC2A10	no_change	-0.479948	8.07374	-2.37794	0.0281612	0.344571	-4.87148
KIAA1598	no_change	-0.485178	6.91805	-2.37789	0.028164	0.344571	-4.87158
TLR4	no_change	0.60319	5.0719	2.37779	0.0281701	0.344571	-4.87178
RP11-235E17.4	no_change	-0.200207	4.06485	-2.37703	0.0282144	0.344912	-4.87323
APBB3	no_change	-0.510841	5.58438	-2.37642	0.0282499	0.344912	-4.8744
ZNF271	no_change	-0.192873	4.00254	-2.37579	0.0282869	0.344912	-4.87561
LRRC8B	no_change	0.225299	3.85343	2.3754	0.0283093	0.344912	-4.87634
ADD1	no_change	-0.138039	6.42816	-2.37537	0.0283111	0.344912	-4.87641
HSDL1	no_change	-0.217191	4.42687	-2.37521	0.0283208	0.344912	-4.87672
RALY-AS1	no_change	-0.160106	4.31823	-2.37514	0.0283249	0.344912	-4.87685
CERK	no_change	0.406288	6.78246	2.37503	0.028331	0.344912	-4.87705
LCP1	no_change	0.567545	7.96857	2.3749	0.0283387	0.344912	-4.87731
NUDT7	no_change	-0.213419	6.28599	-2.37473	0.028349	0.344912	-4.87764
BOD1L1	no_change	0.200403	4.23499	2.37294	0.0284537	0.346003	-4.88106
ISG20	no_change	0.444728	5.97914	2.37213	0.0285013	0.346396	-4.88261
TMEM234	no_change	-0.114987	5.07418	-2.37181	0.0285206	0.346447	-4.88324
GOLGA7	no_change	0.354692	8.05904	2.37149	0.0285392	0.346489	-4.88384
ADCY10	no_change	-0.214308	3.87322	-2.37069	0.0285866	0.34688	-4.88538
STAT4	no_change	0.66435	5.73238	2.36962	0.0286497	0.347461	-4.88742
DLK1	no_change	-0.274985	4.52874	-2.36915	0.0286777	0.347616	-4.88832
FAM73B	no_change	-0.250254	6.15539	-2.36869	0.0287051	0.347764	-4.88921
LINC01192	no_change	-0.152836	3.72772	-2.36822	0.0287325	0.347911	-4.89009
ZNF692	no_change	-0.33149	5.46062	-2.36789	0.0287524	0.347968	-4.89073
NUDT16	no_change	-0.253797	5.43886	-2.36684	0.0288146	0.348192	-4.89274
MAP3K5	no_change	0.404482	6.32704	2.36672	0.0288222	0.348192	-4.89298
SDCBP	no_change	0.408473	10.4834	2.36638	0.0288424	0.348192	-4.89363
GVQW1	no_change	-0.129017	4.85277	-2.36635	0.0288439	0.348192	-4.89368
FAM107A	no_change	0.532013	6.04341	2.3663	0.0288471	0.348192	-4.89378
ARHGEF40	no_change	-0.223433	4.81027	-2.36594	0.0288683	0.348251	-4.89446
PSMB9	no_change	0.431007	7.32663	2.36522	0.0289115	0.348251	-4.89584
CDKN2AIP	no_change	0.292308	5.77648	2.36484	0.0289343	0.348251	-4.89657
PPP4R2	no_change	0.273129	6.36282	2.36461	0.0289478	0.348251	-4.89701
LINC00899	no_change	-0.116971	3.55717	-2.3645	0.0289545	0.348251	-4.89722
USMG5	no_change	0.151739	11.1763	2.36439	0.0289608	0.348251	-4.89742
TRIM15	no_change	0.731639	6.41747	2.3642	0.0289724	0.348251	-4.89779
CKAP2L	no_change	-0.161342	4.13281	-2.36414	0.0289756	0.348251	-4.8979
IQGAP1	no_change	0.363059	6.15857	2.36361	0.0290074	0.348251	-4.89891
BHLHE40	no_change	0.979371	7.75975	2.36348	0.0290155	0.348251	-4.89917
EEF1DP5	no_change	-0.104389	5.22427	-2.36308	0.0290395	0.348251	-4.89993
GUCY1A3	no_change	-0.274514	4.96108	-2.36298	0.0290452	0.348251	-4.90012
ZNF706	no_change	0.175434	6.43691	2.36285	0.029053	0.348251	-4.90036
STX11	no_change	0.381929	4.29171	2.36265	0.0290653	0.348251	-4.90076
FOCAD	no_change	-0.13925	4.17335	-2.36233	0.0290841	0.348268	-4.90136
LOC102606465	no_change	-0.347501	4.15251	-2.36212	0.0290973	0.348268	-4.90177
NBPF20	no_change	0.500882	4.62563	2.36103	0.0291624	0.348865	-4.90385
LPP	no_change	-0.19698	5.36914	-2.36075	0.0291793	0.348885	-4.90438
PPP1R14B	no_change	-0.250636	6.89152	-2.3601	0.0292188	0.349174	-4.90563
RP11-548H18.2	no_change	0.366727	5.75153	2.35932	0.0292655	0.349472	-4.90711
MMD	no_change	0.252858	5.54054	2.3588	0.0292974	0.349472	-4.90812
THBS2	no_change	-0.52632	5.76934	-2.35878	0.0292981	0.349472	-4.90814
NTMT1	no_change	0.189557	5.79967	2.35849	0.029316	0.349472	-4.90871
ODF1	no_change	-0.209796	4.87269	-2.35842	0.0293203	0.349472	-4.90884
PHLPP2	no_change	0.204552	4.75166	2.35772	0.0293627	0.349637	-4.91018
PRIMPOL	no_change	-0.305498	4.84127	-2.35691	0.0294113	0.349637	-4.91171
POLA2	no_change	-0.174277	5.09402	-2.35683	0.0294162	0.349637	-4.91186
TM4SF1	up	1.05206	6.62607	2.35674	0.0294219	0.349637	-4.91204
PKHD1	no_change	-0.116228	4.1583	-2.35657	0.0294324	0.349637	-4.91237
MRO	no_change	0.385265	4.9709	2.35648	0.0294377	0.349637	-4.91254
STK40	no_change	0.221805	5.92899	2.35642	0.0294412	0.349637	-4.91265
HLA-DRA	up	1.0282	10.2949	2.35579	0.0294795	0.34991	-4.91385
LOC102724873	no_change	-0.138613	4.17452	-2.3554	0.0295033	0.350011	-4.9146
LINC00341	no_change	-0.487482	6.03395	-2.35512	0.0295205	0.350033	-4.91514
NIPSNAP3A	no_change	0.458632	6.2255	2.35431	0.0295696	0.350308	-4.91668
ENTPD3-AS1	no_change	-0.137003	3.30636	-2.35396	0.029591	0.350308	-4.91734
CENPM	no_change	-0.226585	4.60278	-2.3538	0.0296009	0.350308	-4.91765
FTX	no_change	-0.378254	4.16824	-2.35373	0.029605	0.350308	-4.91778
TMEM117	no_change	-0.385293	4.82316	-2.35329	0.0296317	0.350442	-4.91862
ITGAV	no_change	0.448426	7.0671	2.35188	0.0297182	0.351114	-4.92131
TMEM74B	no_change	0.247426	5.12705	2.35182	0.0297216	0.351114	-4.92142
RRAS2	no_change	0.302542	6.42886	2.35128	0.0297549	0.351114	-4.92245
ZFP1	no_change	-0.233115	4.47217	-2.35115	0.0297628	0.351114	-4.9227
FRS3	no_change	-0.17005	4.88427	-2.35111	0.0297653	0.351114	-4.92278
GSS	no_change	-0.183512	7.27762	-2.35003	0.0298318	0.351651	-4.92484
MAP3K8	no_change	0.588553	5.17437	2.34987	0.0298416	0.351651	-4.92515
RFX2	no_change	0.287148	4.92495	2.34924	0.0298803	0.351777	-4.92634
UTP15	no_change	0.273109	4.02197	2.3492	0.0298831	0.351777	-4.92643
AL832163	no_change	-0.125083	3.29359	-2.34858	0.0299207	0.352038	-4.92759
ARHGAP20	no_change	0.170157	4.1583	2.34827	0.0299403	0.352088	-4.9282
SCN7A	no_change	-0.169486	3.56788	-2.34698	0.0300195	0.352837	-4.93064
ATF7IP2	no_change	-0.455293	6.62758	-2.34643	0.0300538	0.353059	-4.9317
PDZD11	no_change	-0.226959	7.97908	-2.34543	0.0301157	0.353423	-4.9336
CDK18	no_change	-0.228624	5.73915	-2.34543	0.0301157	0.353423	-4.9336
PREPL	no_change	-0.235724	5.17088	-2.34403	0.0302029	0.354263	-4.93627
ADAMTS19	no_change	-0.0822505	3.20461	-2.34351	0.0302352	0.354461	-4.93726
LOC102724508	no_change	-0.138775	4.42232	-2.34322	0.0302531	0.354477	-4.93781
CTC-459F4.3	no_change	-0.194811	5.50981	-2.34299	0.0302676	0.354477	-4.93825
LOC400794	no_change	-0.118291	4.1041	-2.34211	0.0303222	0.354874	-4.93991
PPL	no_change	0.482587	6.15987	2.34177	0.0303435	0.354874	-4.94056
CXCL10	no_change	0.892558	6.21206	2.3417	0.0303481	0.354874	-4.9407
CTDSPL2	no_change	0.18472	4.3415	2.34069	0.0304109	0.355427	-4.94262
NAPG	no_change	0.307594	5.0803	2.34023	0.0304396	0.35551	-4.94349
RHBDD3	no_change	-0.173587	5.37612	-2.34008	0.0304492	0.35551	-4.94378
DDX5	no_change	0.281408	8.4482	2.33962	0.0304783	0.355668	-4.94466
PIM2	no_change	0.24762	5.68807	2.33881	0.0305287	0.355767	-4.94619
DOC2A	no_change	-0.180596	4.44924	-2.33879	0.0305303	0.355767	-4.94624
ZNF18	no_change	-0.249095	5.19384	-2.33813	0.0305718	0.355767	-4.94749
FAM136A	no_change	-0.279862	7.02516	-2.33804	0.0305775	0.355767	-4.94766
MAGEF1	no_change	-0.131431	6.52556	-2.33787	0.0305881	0.355767	-4.94798
LONRF2	no_change	0.22596	3.87422	2.33777	0.0305943	0.355767	-4.94817
FAM174A	no_change	0.276876	6.93461	2.33763	0.0306028	0.355767	-4.94843
C16orf87	no_change	0.351217	4.25883	2.3375	0.0306113	0.355767	-4.94868
DNAJA2	no_change	0.305095	7.05634	2.33716	0.0306325	0.355832	-4.94932
ZNF521	no_change	-0.144323	3.38488	-2.33665	0.0306647	0.356025	-4.95029
CNOT4	no_change	-0.110308	4.10109	-2.33628	0.0306882	0.35605	-4.951
LOC101927447	no_change	-0.183958	3.33388	-2.33609	0.0307004	0.35605	-4.95137
KIR2DS5	no_change	-0.162051	5.2573	-2.33584	0.0307158	0.35605	-4.95183
KRT5	no_change	-0.146088	4.21777	-2.33543	0.0307419	0.35605	-4.95262
EMB	no_change	0.294912	4.63694	2.33539	0.0307447	0.35605	-4.9527
TPPP	no_change	0.222398	5.15634	2.33407	0.030828	0.356688	-4.9552
LINC00849	no_change	0.362291	7.62258	2.33402	0.030831	0.356688	-4.95529
PEPD	no_change	0.348675	8.22024	2.33324	0.0308806	0.35697	-4.95677
CPEB2-AS1	no_change	-0.141105	3.79255	-2.33314	0.0308867	0.35697	-4.95696
RP11-53O19.3	no_change	-0.206698	5.08538	-2.33188	0.0309672	0.357608	-4.95936
FERMT3	no_change	0.341022	6.0287	2.33158	0.0309863	0.357608	-4.95993
CEP192	no_change	-0.263152	4.74866	-2.33123	0.0310085	0.357608	-4.96059
ARHGEF37	no_change	-0.306435	5.2771	-2.33112	0.0310151	0.357608	-4.96079
CST13P	no_change	-0.134731	3.75766	-2.33105	0.0310201	0.357608	-4.96094
HIF3A	no_change	-0.105079	4.33581	-2.33076	0.0310383	0.357637	-4.96148
ZNF346	no_change	-0.112414	4.34186	-2.32986	0.0310961	0.358122	-4.96319
STAT1	no_change	0.357043	8.11205	2.32849	0.0311835	0.358839	-4.96579
ZNF155	no_change	-0.193549	4.63627	-2.32838	0.0311904	0.358839	-4.96599
RXFP1	no_change	-0.105413	3.4537	-2.32815	0.0312054	0.358839	-4.96644
FOLR3	no_change	0.160723	4.87703	2.32769	0.0312346	0.358994	-4.9673
FGL2	no_change	0.625525	7.26667	2.3271	0.0312724	0.35902	-4.96841
UBE2N	no_change	0.309406	7.4573	2.32648	0.0313127	0.35902	-4.9696
LINC00152	no_change	0.575425	5.57348	2.32629	0.031325	0.35902	-4.96996
CHI3L1	no_change	0.918036	7.66941	2.32613	0.0313351	0.35902	-4.97026
LOC285074	no_change	0.438725	6.33408	2.32612	0.0313357	0.35902	-4.97028
DENND1B	no_change	0.177873	4.37782	2.32574	0.0313598	0.35902	-4.97099
MMADHC	no_change	0.23161	10.164	2.3257	0.0313626	0.35902	-4.97107
SH3BP2	no_change	0.2478	5.34466	2.32532	0.0313874	0.35902	-4.9718
AY940074	no_change	-0.181604	4.41772	-2.32529	0.0313888	0.35902	-4.97184
FLJ13744	no_change	-0.133437	3.561	-2.32521	0.031394	0.35902	-4.972
PIR	no_change	-0.630557	5.65375	-2.32382	0.0314842	0.359871	-4.97464
[truncated: 20,850 more rows]

## Sheet: Table S3
A comprehensive list of differential genes in GSE48452.
gene	group1	logFC	AveExpr	t	P.Value	adj.P.Val	B
CNTNAP2	up	2.0866	4.04884	44.3091	3.83716e-56	7.20197e-52	117.408
LOC200261	down	-2.12908	4.505	-40.6743	2.00703e-53	1.8835e-49	111.33
TBX10	up	2.01023	5.08319	39.7607	1.04917e-52	6.36781e-49	109.717
IER3IP1	down	-2.11695	6.13819	-39.6202	1.35709e-52	6.36781e-49	109.466
RSL1D1	down	-2.28141	9.40132	-39.06	3.81917e-52	1.43364e-48	108.456
TJP2	down	-2.17881	9.35771	-38.665	7.98514e-52	2.31955e-48	107.735
C6orf129	up	3.10613	8.16351	38.6224	8.65088e-52	2.31955e-48	107.657
SLC12A1	up	1.94961	3.17382	38.4673	1.15813e-51	2.71711e-48	107.372
CCDC90B	down	-2.13986	8.08467	-36.5479	4.69208e-50	9.78508e-47	103.746
KIF22	up	2.10834	4.86933	36.4399	5.80846e-50	1.09019e-46	103.537
AMOT	up	3.14512	5.71018	36.346	6.99584e-50	1.19368e-46	103.355
PANX1	down	-2.20022	8.37797	-36.2101	9.16451e-50	1.43341e-46	103.09
PTTG1	up	2.05403	2.63544	34.4511	3.282e-48	4.73845e-45	99.5731
TSPAN6	down	-2.12177	10.5191	-33.5173	2.34293e-47	3.14009e-44	97.6376
PSAP	up	1.08673	11.3825	33.4851	2.50953e-47	3.14009e-44	97.5699
USP33	down	-2.11276	7.85943	-32.7832	1.13646e-46	1.26024e-43	96.0808
OPA1	down	-2.13736	9.40014	-32.7812	1.14146e-46	1.26024e-43	96.0765
COX18	down	-2.16943	7.99864	-32.5829	1.7579e-46	1.833e-43	95.6505
C4orf34	down	-2.11234	10.9992	-32.1405	4.64558e-46	4.5891e-43	94.6913
NINL	up	3.05173	7.31871	31.8663	8.53546e-46	8.0101e-43	94.0907
ZNF658B	down	-2.1209	6.47795	-31.0236	5.69247e-45	5.08771e-42	92.2156
YEATS4	down	-2.20872	7.30385	-30.9174	7.25409e-45	6.18873e-42	91.9759
ZNF134	down	-2.22588	6.79908	-30.7598	1.04048e-44	8.49077e-42	91.6191
C14orf80	up	2.15252	5.8942	30.5394	1.72821e-44	1.35154e-41	91.1172
STS	down	-2.13207	8.28336	-30.3797	2.50085e-44	1.87754e-41	90.7515
DNAH8	up	1.00875	1.7875	30.0549	5.32963e-44	3.84738e-41	90.0026
HIST2H2AC	up	1.90212	8.52976	29.92	7.31096e-44	5.0822e-41	89.6897
FRAT1	up	1.99442	6.77373	29.7594	1.06709e-43	7.15296e-41	89.3152
TMTC3	down	-2.17459	9.03902	-29.6853	1.27141e-43	8.22862e-41	89.1417
LSM5	down	-2.16626	7.01243	-29.6342	1.43494e-43	8.97746e-41	89.0219
CCDC91	down	-2.16198	8.72374	-29.4818	2.06013e-43	1.24731e-40	88.6636
GGCT	down	-2.21213	7.02181	-29.3739	2.66363e-43	1.5623e-40	88.4091
COQ10A	up	3.09454	8.55623	29.1898	4.13805e-43	2.30501e-40	87.9725
C11orf52	up	1.94891	7.8308	29.186	4.17553e-43	2.30501e-40	87.9636
ESPNL	up	1.96383	5.61104	28.9063	8.19116e-43	4.39257e-40	87.2957
C2orf82	up	2.17896	6.78183	28.8613	9.13364e-43	4.76193e-40	87.1877
BET1	down	-2.30177	7.63357	-28.8475	9.44384e-43	4.79058e-40	87.1546
MTMR4	up	2.04478	9.86956	28.7609	1.16495e-42	5.75393e-40	86.9465
TMEM169	up	2.12776	5.35718	28.5675	1.8659e-42	8.97977e-40	86.4793
PAQR7	up	2.24874	5.22407	28.1735	4.91075e-42	2.30425e-39	85.5194
RMND1	up	1.86906	6.5629	28.1332	5.42485e-42	2.48339e-39	85.4206
ABHD8	up	2.11993	6.88457	27.9333	8.90873e-42	3.98114e-39	84.9283
UTP3	down	-2.11307	7.55882	-27.8994	9.69262e-42	4.23072e-39	84.8446
SLC17A7	no_change	0.962269	7.9423	27.4605	2.91197e-41	1.24216e-38	83.7524
PPIL4	down	-2.20822	7.35437	-27.4427	3.04592e-41	1.27042e-38	83.7078
NOL3	up	2.18212	6.97824	27.2449	5.02584e-41	2.05065e-38	83.2104
PRSS3	up	2.10604	4.87085	27.0352	8.57499e-41	3.42434e-38	82.6796
GKAP1	down	-2.22737	6.00689	-26.9959	9.4804e-41	3.70704e-38	82.5799
SHD	up	2.03574	5.9002	26.8781	1.28222e-40	4.91142e-38	82.2799
ANKS4B	up	1.94876	8.1577	26.5197	3.23445e-40	1.21415e-37	81.3603
CHRNB1	up	2.2219	7.6456	26.0363	1.14507e-39	4.21408e-37	80.1032
SIRT4	up	1.93375	5.48161	25.7986	2.14669e-39	7.63188e-37	79.478
LRRC31	up	2.4229	6.35106	25.7971	2.15509e-39	7.63188e-37	79.4741
SPINK7	no_change	0.992405	1.68062	25.7211	2.63727e-39	9.16647e-37	79.2733
C8orf34	no_change	0.97578	3.04499	25.5504	4.15732e-39	1.4187e-36	78.8204
ORAI3	up	1.96254	8.8055	25.1392	1.25758e-38	4.21491e-36	77.7187
TAS2R42	up	1.06898	2.83045	25.097	1.4098e-38	4.6422e-36	77.6049
SPHK2	up	2.03864	7.29148	25.0673	1.52828e-38	4.94556e-36	77.5246
STRN4	up	1.05074	6.32822	25.0458	1.62002e-38	5.15359e-36	77.4665
RGPD2	down	-2.12862	9.21736	-25.0033	1.81835e-38	5.68811e-36	77.3515
MKNK1	up	1.18742	8.14738	24.9041	2.3827e-38	7.3313e-36	77.0824
PNLIPRP3	up	1.0644	1.67651	24.809	3.09018e-38	9.35478e-36	76.8235
RTP4	up	1.91852	6.6177	24.7375	3.75909e-38	1.11991e-35	76.6283
ALPL	down	-2.21479	9.59447	-24.6025	5.44784e-38	1.59766e-35	76.2588
ALS2CL	down	-1.75384	6.68722	-24.5596	6.13121e-38	1.77041e-35	76.1411
CLCNKB	down	-1.85955	4.58161	-24.2616	1.4007e-37	3.98329e-35	75.318
DCTN4	no_change	0.914323	8.17465	24.1834	1.74163e-37	4.87889e-35	75.1009
NMI	down	-2.1321	7.74438	-24.1166	2.09934e-37	5.79448e-35	74.9148
GIMAP2	up	1.87459	7.2696	24.0969	2.21848e-37	6.0346e-35	74.8598
HCRTR2	up	1.08927	2.30418	24.0483	2.54225e-37	6.81651e-35	74.724
PHLDA3	down	-1.82067	5.6188	-23.8737	4.15301e-37	1.09786e-34	74.2349
RAB43	down	-2.07338	8.09253	-23.8055	5.03478e-37	1.31247e-34	74.043
RHD	down	-1.96723	4.25545	-23.7776	5.44876e-37	1.40093e-34	73.9642
CDY1B	up	1.07712	1.83586	23.6648	7.49922e-37	1.88716e-34	73.6458
REP15	down	-1.99569	5.01608	-23.6629	7.54101e-37	1.88716e-34	73.6402
LRIG3	up	1.97338	8.17625	23.6049	8.89118e-37	2.19577e-34	73.476
EIF2C4	up	1.01404	7.18771	23.5183	1.13809e-36	2.77413e-34	73.2299
CSTT	up	1.0583	1.49277	23.4083	1.55818e-36	3.74942e-34	72.9166
ASB15	up	1.07041	2.04968	23.3277	1.96292e-36	4.66354e-34	72.6863
GOLGA8F	up	1.07702	4.72662	23.2971	2.14355e-36	5.02903e-34	72.5986
SMTN	down	-1.05641	7.57163	-23.2695	2.32025e-36	5.3764e-34	72.5196
C10orf140	up	1.9142	6.56359	23.2495	2.45758e-36	5.62516e-34	72.4622
C20orf12	up	1.07704	4.57166	23.1494	3.27937e-36	7.41572e-34	72.1745
TCEA3	down	-1.99478	9.70686	-23.0844	3.9577e-36	8.8431e-34	71.987
ANXA9	up	2.12121	9.19888	23.0348	4.56863e-36	1.00881e-33	71.8438
ZDHHC3	up	1.08662	7.69513	23.0011	5.03735e-36	1.09312e-33	71.7464
SPTLC3	up	2.07619	9.35299	22.9946	5.13342e-36	1.09312e-33	71.7275
WDR16	up	1.01472	2.28828	22.9918	5.17526e-36	1.09312e-33	71.7194
DDX21	down	-2.12719	8.06167	-22.9912	5.18342e-36	1.09312e-33	71.7178
MIR564	up	2.04558	6.45823	22.9631	5.62508e-36	1.17308e-33	71.6363
PSMB10	down	-1.77938	7.48792	-22.9407	6.00215e-36	1.23796e-33	71.5715
BCAS1	down	-1.85195	5.21759	-22.9148	6.47249e-36	1.32046e-33	71.4963
ASCC1	down	-1.9751	7.30431	-22.8183	8.57305e-36	1.73019e-33	71.2159
SCP2	no_change	0.982937	10.577	22.7728	9.79071e-36	1.95491e-33	71.0834
C4orf35	up	1.06396	3.10763	22.7035	1.19937e-35	2.36957e-33	70.8809
GTF2H2	down	-2.14465	7.28587	-22.6787	1.28981e-35	2.5217e-33	70.8083
JMJD5	up	2.16928	7.72989	22.6144	1.55742e-35	3.01354e-33	70.6202
ERVFRDE1	down	-2.04885	5.52416	-22.4304	2.67838e-35	5.12964e-33	70.0791
OR5B3	up	1.07378	2.84293	22.3741	3.16437e-35	5.99919e-33	69.9127
HIST2H2AB	up	1.99786	8.33836	22.3613	3.28641e-35	6.16826e-33	69.875
NRG2	up	1.0009	5.08994	22.3457	3.44165e-35	6.39568e-33	69.8289
C1orf157	up	1.02612	3.26317	22.3101	3.82451e-35	7.02611e-33	69.7236
TEF	up	2.01043	5.27293	22.3074	3.85577e-35	7.02611e-33	69.7155
WNT5A	up	2.11711	5.38949	22.2578	4.46773e-35	8.06296e-33	69.5684
DDX54	up	1.0794	5.69047	22.2386	4.72975e-35	8.45454e-33	69.5116
CLEC3A	up	1.02381	2.13469	22.2205	4.9923e-35	8.81139e-33	69.4576
MCF2	no_change	0.950958	2.73984	22.2184	5.02328e-35	8.81139e-33	69.4515
SLC25A34	up	1.98155	6.42659	22.0945	7.26922e-35	1.2633e-32	69.0825
HIST1H3A	down	-1.93655	5.93742	-22.0769	7.66093e-35	1.31916e-32	69.0301
TRIM36	up	1.08732	3.08678	21.9448	1.13834e-34	1.94232e-32	68.6348
CRISP1	up	1.07526	2.75647	21.9319	1.18313e-34	2.00056e-32	68.5962
MORC4	up	1.05865	7.34475	21.8498	1.51498e-34	2.53881e-32	68.3494
ABCC12	up	1.02323	2.37908	21.7717	1.91726e-34	3.18451e-32	68.1142
C8orf47	up	2.11102	5.90395	21.7372	2.12804e-34	3.50362e-32	68.0101
SERPINI2	up	1.04764	2.7521	21.6992	2.38737e-34	3.8964e-32	67.8952
GML	up	1.01877	3.26207	21.6874	2.47433e-34	4.0035e-32	67.8595
SLC47A1	down	-1.98649	11.026	-21.6358	2.89314e-34	4.64114e-32	67.7034
KRT222	up	2.06664	4.65807	21.6102	3.12724e-34	4.93981e-32	67.6256
FETUB	down	-2.0288	11.4914	-21.6097	3.13196e-34	4.93981e-32	67.6241
PACSIN2	up	1.15016	6.88259	21.5929	3.29649e-34	5.15599e-32	67.573
GRIA3	up	2.31518	5.41553	21.5775	3.45368e-34	5.3572e-32	67.5265
GRM7	up	1.00608	2.29917	21.4756	4.71038e-34	7.24666e-32	67.2165
SNX30	up	1.05974	7.3912	21.4479	5.12625e-34	7.82232e-32	67.132
RPLP0	no_change	0.915416	11.7741	21.4411	5.23447e-34	7.92304e-32	67.1112
AFP	up	2.85787	3.28161	21.4284	5.44112e-34	8.16995e-32	67.0725
CCDC140	up	1.02311	4.03683	21.3929	6.06551e-34	9.0352e-32	66.964
COMT	down	-1.84994	10.2601	-21.3882	6.1527e-34	9.09292e-32	66.9497
FAM171A1	down	-2.16918	8.20179	-21.3347	7.24962e-34	1.06303e-31	66.7859
C12orf76	no_change	0.981319	3.7304	21.0574	1.70276e-33	2.47043e-31	65.9328
PMAIP1	down	-1.88893	4.96922	-21.0558	1.7111e-33	2.47043e-31	65.9279
ARHGAP10	up	1.10844	3.81271	20.9213	2.59697e-33	3.72081e-31	65.5111
AGPAT3	up	1.06108	7.73281	20.8687	3.05929e-33	4.34999e-31	65.3474
CIB3	up	1.05177	4.00576	20.7889	3.9229e-33	5.53602e-31	65.0989
CTSB	no_change	0.988652	8.20629	20.7488	4.44616e-33	6.22761e-31	64.9738
ATP8B1	no_change	0.987762	6.6302	20.7025	5.1402e-33	7.13274e-31	64.8288
CSH2	down	-1.9773	5.00525	-20.7007	5.16838e-33	7.13274e-31	64.8234
KIAA1609	up	1.12249	4.50865	20.6976	5.21986e-33	7.15121e-31	64.8135
ZNF606	no_change	0.975806	5.39958	20.6902	5.34148e-33	7.2648e-31	64.7904
DLEU1	up	1.76147	6.10841	20.6547	5.96997e-33	8.06118e-31	64.6793
TMEM98	up	2.16414	7.4025	20.6175	6.71109e-33	8.99717e-31	64.5623
COQ4	no_change	0.926305	6.9369	20.5493	8.31476e-33	1.10681e-30	64.3482
TNNI3K	no_change	0.930347	5.14234	20.5125	9.33604e-33	1.234e-30	64.2324
RAPGEF3	up	1.02856	4.84296	20.4893	1.00454e-32	1.31089e-30	64.1592
USP43	down	-1.90565	6.33077	-20.4889	1.00574e-32	1.31089e-30	64.158
MARK2	up	1.04678	6.99983	20.4782	1.04037e-32	1.34667e-30	64.1242
DEFB126	no_change	0.983395	2.26041	20.4556	1.11743e-32	1.4365e-30	64.0527
KHDC1L	up	1.01552	4.24327	20.437	1.18491e-32	1.5129e-30	63.9941
C1orf144	up	1.0019	7.7546	20.4277	1.22013e-32	1.54734e-30	63.9648
GPR12	up	1.10581	2.74432	20.4084	1.29723e-32	1.63407e-30	63.9036
IFIT2	up	1.94628	7.83528	20.389	1.37921e-32	1.72576e-30	63.8423
PKD2L1	up	1.01247	3.91652	20.3693	1.46781e-32	1.82446e-30	63.7801
RAB26	up	2.24771	8.24956	20.224	2.32879e-32	2.87559e-30	63.3187
GSTM2	down	-1.85306	6.15143	-20.2216	2.3467e-32	2.87877e-30	63.311
XIRP1	up	1.0356	3.14832	20.2095	2.43864e-32	2.97213e-30	63.2726
SLC37A3	up	1.04639	6.68664	20.1599	2.85631e-32	3.45872e-30	63.1146
LRRC8E	up	1.15508	5.17847	20.1227	3.21625e-32	3.86961e-30	62.9959
FAM163A	up	1.10594	4.12899	20.0864	3.61176e-32	4.31778e-30	62.88
TACR1	up	1.05908	2.96865	20.0077	4.64684e-32	5.52003e-30	62.628
MS4A12	down	-1.0634	4.80104	-19.9997	4.76784e-32	5.62815e-30	62.6023
MRPL52	down	-1.02523	7.88751	-19.9838	5.01847e-32	5.88698e-30	62.5511
OR4C46	up	1.07998	2.11087	19.9444	5.69554e-32	6.63973e-30	62.4245
F2R	down	-1.93557	7.98103	-19.942	5.73853e-32	6.64855e-30	62.417
NUP205	up	1.00609	5.7658	19.9215	6.13085e-32	7.05951e-30	62.3509
TSSC1	up	1.02395	5.47665	19.9163	6.23374e-32	7.13421e-30	62.3343
FLJ42280	up	2.04908	5.85784	19.8905	6.77217e-32	7.70345e-30	62.2514
ZNF513	up	1.16418	5.92986	19.8495	7.72905e-32	8.73894e-30	62.1193
RGS20	no_change	0.969655	3.97422	19.7976	9.13731e-32	1.02694e-29	61.9519
SLC25A18	down	-1.99347	10.2867	-19.7768	9.77432e-32	1.09199e-29	61.8845
RBP5	up	2.06614	11.0004	19.7331	1.12581e-31	1.25031e-29	61.7432
NPHS2	up	1.0018	2.24159	19.6884	1.30143e-31	1.43686e-29	61.5982
FAM47E	up	2.09382	5.38514	19.676	1.35457e-31	1.48678e-29	61.5582
OAZ1	no_change	0.976729	11.1338	19.6439	1.50315e-31	1.64027e-29	61.4541
C14orf23	up	1.04128	2.81362	19.6007	1.72986e-31	1.87675e-29	61.3136
XCL1	down	-1.88222	5.5122	-19.5512	2.03237e-31	2.19228e-29	61.1524
PYDC1	no_change	0.983471	2.59029	19.5452	2.07244e-31	2.22272e-29	61.1329
FRMD8	up	1.2131	5.31892	19.5095	2.32842e-31	2.48307e-29	61.0164
FAM189A1	up	1.10761	4.10309	19.4724	2.6283e-31	2.78704e-29	60.8953
OR4D9	up	1.01007	1.55489	19.4104	3.21818e-31	3.39337e-29	60.6927
CUTC	down	-1.01833	9.67214	-19.3863	3.48321e-31	3.65231e-29	60.6136
HOXC13	up	1.043	2.69958	19.348	3.94853e-31	4.11722e-29	60.4882
CKAP2	up	2.04487	4.6952	19.344	4.00151e-31	4.14942e-29	60.4748
PTDSS1	no_change	0.925788	8.81737	19.3146	4.40666e-31	4.54443e-29	60.3784
CRYAA	up	2.11719	7.72789	19.3083	4.49809e-31	4.61337e-29	60.3578
ICAM3	down	-1.92719	8.83109	-19.2972	4.66612e-31	4.75969e-29	60.3211
CSNK1G2	up	1.03357	7.8839	19.2791	4.95203e-31	5.02404e-29	60.2616
TRIM46	no_change	0.985534	4.25647	19.2392	5.64552e-31	5.69681e-29	60.1305
SLC4A1	up	1.09174	3.94426	19.2329	5.76519e-31	5.78646e-29	60.1096
U2AF1	no_change	0.950453	8.12774	19.221	5.99415e-31	5.98427e-29	60.0706
SLC35E1	no_change	0.984539	8.73001	19.2027	6.36752e-31	6.32339e-29	60.0102
CNOT8	no_change	0.888395	6.2862	19.1382	7.87854e-31	7.78275e-29	59.7971
PLA2G2D	up	1.05277	4.45472	19.0927	9.15704e-31	8.99835e-29	59.6467
NAMPT	down	-2.44601	11.2001	-19.0791	9.57823e-31	9.3264e-29	59.6017
NCSTN	down	-1.01726	11.0143	-19.0787	9.59025e-31	9.3264e-29	59.6005
HIST1H2AC	up	1.07639	8.3016	19.0453	1.07149e-30	1.03663e-28	59.4895
CEACAM20	up	1.1577	3.95273	19.042	1.08329e-30	1.04268e-28	59.4786
FBLIM1	up	1.15565	4.37092	19.0216	1.15911e-30	1.10852e-28	59.4109
GSTM2P1	down	-2.04213	6.37324	-19.0204	1.16351e-30	1.10852e-28	59.4071
IFFO2	down	-1.87157	6.28125	-18.9839	1.31342e-30	1.24503e-28	59.2858
FXYD5	down	-1.75433	8.09079	-18.9753	1.3518e-30	1.27497e-28	59.257
TIPARP	down	-2.19523	8.54191	-18.9401	1.51936e-30	1.42449e-28	59.1401
TPI1	up	1.00385	8.299	18.9389	1.5255e-30	1.42449e-28	59.1361
PRMT8	no_change	0.978979	3.34141	18.9172	1.6396e-30	1.52345e-28	59.0639
KLK3	up	1.06156	2.75968	18.8486	2.06114e-30	1.90569e-28	58.835
TMEM43	no_change	0.954541	7.56551	18.8234	2.24167e-30	2.06244e-28	58.751
RBBP4	up	1.01764	9.20206	18.8149	2.30648e-30	2.11173e-28	58.7225
CEBPA	up	2.20049	7.68948	18.8105	2.34094e-30	2.13287e-28	58.7076
PRKAB1	up	1.0664	8.14663	18.7008	3.37944e-30	3.06419e-28	58.3402
IPO13	up	1.19076	7.08498	18.6761	3.67107e-30	3.31261e-28	58.2574
TBX3	up	1.96601	8.33993	18.655	3.94098e-30	3.53915e-28	58.1864
GIPC1	up	1.18048	6.3617	18.6475	4.04136e-30	3.61201e-28	58.1613
HAUS3	up	1.00717	5.07008	18.4898	6.87611e-30	6.11648e-28	57.6294
NDP	up	1.05876	3.58756	18.4787	7.13998e-30	6.32124e-28	57.5917
OR1E2	up	1.02203	1.576	18.4507	7.84958e-30	6.91685e-28	57.4969
EPS8L1	up	1.02076	3.02476	18.4435	8.04162e-30	7.05295e-28	57.4727
XPR1	up	1.04738	7.03544	18.426	8.53389e-30	7.44989e-28	57.4133
SYCE1L	no_change	0.984584	6.38512	18.3506	1.10177e-29	9.57367e-28	57.1576
RAB9B	down	-1.01156	6.83158	-18.3122	1.25534e-29	1.08578e-27	57.027
ZCCHC11	no_change	0.90666	6.5039	18.2782	1.40934e-29	1.21339e-27	56.9112
LYSMD1	up	1.08734	6.23693	18.2593	1.50288e-29	1.28802e-27	56.8469
LY6G5C	no_change	0.998308	4.48543	18.2451	1.57772e-29	1.34601e-27	56.7982
GLT25D1	up	1.09978	7.90205	18.2313	1.65342e-29	1.40421e-27	56.7513
CD3G	up	2.03933	5.95415	18.2181	1.72998e-29	1.46261e-27	56.706
AKT2	up	1.04111	8.79407	18.1813	1.9614e-29	1.65083e-27	56.5804
NAT8B	up	2.05854	6.95329	18.1241	2.38451e-29	1.99798e-27	56.3848
ZC3H14	no_change	0.992318	7.38797	18.0859	2.71779e-29	2.26712e-27	56.2539
SLC7A3	no_change	0.999468	3.09378	18.043	3.14912e-29	2.6153e-27	56.1064
UHRF1	up	2.41486	3.52928	18.0211	3.39506e-29	2.80713e-27	56.0312
LYN	down	-1.92195	8.58741	-18.0063	3.57247e-29	2.94086e-27	55.9802
C22orf15	no_change	0.993577	3.0423	17.9931	3.7375e-29	3.06238e-27	55.935
NR3C1	no_change	0.973269	7.41621	17.9919	3.75272e-29	3.06238e-27	55.9309
C11orf70	up	1.00156	2.41951	17.9855	3.83713e-29	3.11771e-27	55.9087
MXRA5	down	-1.88942	7.77545	-17.982	3.88322e-29	3.14156e-27	55.8967
ATG5	no_change	0.912023	6.60592	17.9352	4.56193e-29	3.6748e-27	55.7355
SEMA3C	down	-2.02173	5.17747	-17.9059	5.04598e-29	4.04735e-27	55.6345
GJD2	up	1.02769	4.3516	17.8876	5.37599e-29	4.2937e-27	55.5711
BBX	no_change	0.998317	7.71243	17.8674	5.76427e-29	4.58431e-27	55.5013
GHRH	up	1.00291	3.95378	17.8454	6.21851e-29	4.92469e-27	55.4253
PRPF6	up	1.03318	7.84638	17.8336	6.47763e-29	5.10835e-27	55.3845
SLC13A4	no_change	0.894726	3.51335	17.8094	7.04266e-29	5.5307e-27	55.3008
RAPGEFL1	up	2.43977	6.40965	17.7834	7.70712e-29	6.02729e-27	55.2105
GPAM	up	2.1365	7.11338	17.7774	7.86721e-29	6.12696e-27	55.1899
BAHCC1	up	1.08055	5.81647	17.7486	8.69531e-29	6.74389e-27	55.0897
TYMS	up	2.21113	4.21287	17.721	9.56752e-29	7.38983e-27	54.994
C1orf94	up	1.01178	2.5671	17.6671	1.1537e-28	8.87453e-27	54.8066
NFIA	no_change	0.992677	10.2109	17.6135	1.3905e-28	1.06523e-26	54.6197
MRPL9	no_change	0.80917	8.17758	17.5785	1.57059e-28	1.19831e-26	54.4978
EEF1A2	up	2.27073	5.09198	17.5621	1.66321e-28	1.26384e-26	54.4404
HIST1H2BF	up	1.88882	5.43038	17.5531	1.71618e-28	1.29883e-26	54.409
RNF43	up	2.19338	7.506	17.506	2.02316e-28	1.52501e-26	54.2443
TALDO1	no_change	0.932687	8.33723	17.5004	2.06363e-28	1.54929e-26	54.2244
FLJ25328	up	1.09834	2.78528	17.497	2.08775e-28	1.56116e-26	54.2128
RPL18AP3	down	-1.04703	11.9655	-17.4949	2.10305e-28	1.56636e-26	54.2055
PSMD10	down	-1.02168	9.97547	-17.4555	2.41469e-28	1.79136e-26	54.0671
PEMT	up	1.05401	11.2311	17.4515	2.44875e-28	1.80947e-26	54.0531
EPB49	up	2.3687	7.14677	17.3818	3.12648e-28	2.30121e-26	53.8085
HSPA2	down	-1.87322	6.56982	-17.345	3.55865e-28	2.60907e-26	53.6789
ADSS	no_change	0.947815	5.78155	17.3426	3.58877e-28	2.62092e-26	53.6704
AOC3	up	1.01254	6.09035	17.3266	3.79547e-28	2.76113e-26	53.6143
BMX	no_change	0.984245	2.63932	17.3126	3.98796e-28	2.88996e-26	53.5648
SMCR7	up	1.06875	6.45943	17.3111	4.00914e-28	2.89414e-26	53.5595
MPI	down	-1.05339	10.1902	-17.2957	4.23262e-28	3.04376e-26	53.5052
RIPK1	no_change	0.924819	7.87575	17.2353	5.23702e-28	3.75167e-26	53.292
SAMM50	no_change	0.935227	8.51243	17.2231	5.46728e-28	3.90173e-26	53.2489
OR10T2	down	-1.05098	4.79604	-17.1987	5.95993e-28	4.2372e-26	53.1625
HSF2	down	-1.02848	8.16327	-17.1974	5.9867e-28	4.24016e-26	53.158
EFCAB6	down	-1.04924	6.78606	-17.1275	7.66791e-28	5.41049e-26	52.9102
HLA-C	up	1.04345	10.6167	17.1133	8.06362e-28	5.66839e-26	52.8598
ELOVL5	up	1.21808	10.6267	17.112	8.09991e-28	5.67266e-26	52.8553
TMEM18	no_change	0.860953	6.98168	17.1054	8.29224e-28	5.7774e-26	52.8318
IL17C	up	1.04621	5.66602	17.1047	8.31103e-28	5.7774e-26	52.8295
ACER1	up	1.03204	4.34144	17.0594	9.76269e-28	6.76148e-26	52.6683
BPIL3	up	1.06274	2.90577	17.0547	9.92694e-28	6.84995e-26	52.6516
SPANXN1	down	-1.0373	5.29356	-17.0208	1.11954e-27	7.69695e-26	52.5312
NAGS	up	1.92639	8.05237	16.9792	1.2982e-27	8.89266e-26	52.3829
C1orf227	up	1.03945	2.20103	16.9337	1.52702e-27	1.0422e-25	52.2203
C3orf49	down	-1.03538	5.51793	-16.91	1.66156e-27	1.12992e-25	52.1358
NOTCH4	up	1.1571	6.54346	16.892	1.77188e-27	1.20059e-25	52.0714
OLA1	up	1.04529	6.27323	16.8884	1.7947e-27	1.21168e-25	52.0586
SLC36A1	up	1.14578	6.27973	16.8528	2.03837e-27	1.37126e-25	51.9311
CTSL2	up	1.00831	2.96933	16.8404	2.13092e-27	1.4284e-25	51.8866
CREB3L4	down	-1.07466	7.54653	-16.8191	2.29982e-27	1.53613e-25	51.8102
CPSF1	up	1.18895	6.59856	16.8155	2.32974e-27	1.54783e-25	51.7973
CLEC11A	up	1.1374	5.36995	16.815	2.33383e-27	1.54783e-25	51.7955
COMMD5	up	1.02432	4.51973	16.755	2.89347e-27	1.91224e-25	51.5802
OR2T5	up	1.08948	1.81263	16.7175	3.31074e-27	2.18032e-25	51.4453
BATF	no_change	0.984013	4.92025	16.7127	3.36896e-27	2.21091e-25	51.4279
RD3	no_change	0.960289	2.38633	16.7037	3.4793e-27	2.27536e-25	51.3956
ABCC2	no_change	0.994881	10.6214	16.6892	3.66596e-27	2.38344e-25	51.3433
YIPF6	no_change	0.869652	8.57862	16.6889	3.66996e-27	2.38344e-25	51.3422
C7orf51	up	1.01095	3.96708	16.6638	4.01696e-27	2.59981e-25	51.2517
NFKB1	no_change	0.930819	8.33454	16.6213	4.68178e-27	3.01967e-25	51.0983
ISM1	up	2.4276	7.44538	16.6077	4.91544e-27	3.15952e-25	51.0495
COPG	up	1.06174	9.69311	16.6023	5.01255e-27	3.21094e-25	51.0299
C8orf48	no_change	0.995553	3.61831	16.5987	5.07898e-27	3.24243e-25	51.0167
EML2	up	1.11671	5.77115	16.5469	6.12421e-27	3.89645e-25	50.8293
CHCHD6	up	1.02451	5.54399	16.5428	6.21387e-27	3.94014e-25	50.8147
SOSTDC1	no_change	-0.955868	4.84732	-16.5107	6.97922e-27	4.41054e-25	50.6984
CCDC114	down	-1.0618	6.6372	-16.5073	7.06576e-27	4.45024e-25	50.6861
RBM11	down	-1.03718	4.9046	-16.5055	7.11181e-27	4.46427e-25	50.6795
MNT	up	1.0314	6.40475	16.4905	7.50935e-27	4.6981e-25	50.6251
HAVCR1	no_change	-0.985602	5.55637	-16.456	8.51078e-27	5.30694e-25	50.4997
C6orf54	up	1.05648	4.33727	16.4514	8.65225e-27	5.37729e-25	50.4832
TTC39C	no_change	0.856278	7.38586	16.417	9.8029e-27	6.0723e-25	50.3581
SRRM4	no_change	-0.957827	6.37855	-16.407	1.01669e-26	6.27707e-25	50.3216
PVRL4	no_change	0.959148	2.62687	16.4026	1.03301e-26	6.35691e-25	50.3056
CCDC137	no_change	0.932755	5.05055	16.3467	1.26575e-26	7.76367e-25	50.1021
FANCB	up	1.19227	3.33958	16.3348	1.3216e-26	8.07983e-25	50.0589
GLTSCR2	no_change	0.827343	8.99655	16.323	1.37996e-26	8.40925e-25	50.0156
EXOSC4	no_change	0.922922	6.2218	16.3152	1.4196e-26	8.6228e-25	49.9872
DBP	up	2.10272	5.59514	16.3112	1.44054e-26	8.72178e-25	49.9726
BNC1	no_change	0.950193	3.89228	16.2973	1.51559e-26	9.14669e-25	49.9217
CSE1L	down	-1.08282	10.1515	-16.2831	1.59592e-26	9.6006e-25	49.8699
C18orf55	no_change	0.894046	5.88742	16.2719	1.66252e-26	9.96925e-25	49.829
ZCCHC24	down	-1.00687	9.67063	-16.2503	1.79885e-26	1.07524e-24	49.7501
LRRC10	up	1.0252	2.43065	16.196	2.19344e-26	1.30694e-24	49.5514
KEAP1	no_change	0.960266	7.12496	16.1938	2.21167e-26	1.31364e-24	49.5431
PLXDC2	down	-1.85129	8.73678	-16.1706	2.40739e-26	1.42537e-24	49.4582
ZMAT1	down	-2.04448	7.27622	-16.1466	2.6292e-26	1.55181e-24	49.3699
RREB1	up	1.0487	8.44132	16.1248	2.84786e-26	1.6756e-24	49.2899
ENKUR	up	1.1098	3.39862	16.1053	3.05855e-26	1.79394e-24	49.2184
CHERP	down	-1.03481	7.65094	-16.1036	3.07809e-26	1.79977e-24	49.212
SLC26A8	up	1.00193	3.40459	16.0967	3.15644e-26	1.83518e-24	49.1868
C20orf166	up	1.05243	5.62575	16.0966	3.1582e-26	1.83518e-24	49.1862
FOXB2	up	1.05119	5.56167	16.0898	3.23801e-26	1.87575e-24	49.1612
SMC1A	up	1.01229	7.17008	16.0756	3.41116e-26	1.96997e-24	49.1091
MGAT3	up	1.04201	5.67118	16.0739	3.43209e-26	1.97598e-24	49.1029
ASPM	up	2.38812	2.65257	16.0476	3.78052e-26	2.16993e-24	49.0061
C6orf163	down	-2.00899	5.38934	-16.0462	3.79992e-26	2.17441e-24	49.0009
AMN1	no_change	0.930423	4.9358	16.0422	3.85619e-26	2.1999e-24	48.9862
YAP1	down	-1.05056	11.2467	-16.0265	4.086e-26	2.32394e-24	48.9282
EYA1	down	-1.00134	5.8953	-16.0235	4.13137e-26	2.34265e-24	48.9172
HMOX2	down	-1.0045	10.1245	-16.015	4.26284e-26	2.40991e-24	48.8858
DCTN5	up	1.00333	7.14833	16.0097	4.34622e-26	2.44968e-24	48.8664
C2orf42	no_change	0.913398	6.61328	15.9759	4.92396e-26	2.76263e-24	48.7414
POU4F1	no_change	-0.929239	6.03999	-15.9755	4.9309e-26	2.76263e-24	48.74
PRR19	no_change	0.96624	2.33064	15.9485	5.44667e-26	3.04252e-24	48.6403
WDR60	down	-1.01048	8.55811	-15.9476	5.46589e-26	3.04419e-24	48.6368
OTOP3	up	1.03557	3.89144	15.9226	5.99376e-26	3.32831e-24	48.5444
FOXE1	up	1.00885	4.07747	15.9019	6.46902e-26	3.58163e-24	48.468
SYNGR2	up	1.11526	7.93339	15.8969	6.59114e-26	3.6385e-24	48.4492
ME1	up	2.53996	7.39008	15.8865	6.84761e-26	3.769e-24	48.411
FAM124B	up	1.84941	5.46002	15.8535	7.737e-26	4.24607e-24	48.2887
ROBO3	no_change	0.959638	3.25644	15.8475	7.91149e-26	4.32918e-24	48.2663
MOGAT2	up	1.95412	9.189	15.8334	8.33555e-26	4.54796e-24	48.214
HGFAC	down	-1.8215	9.87732	-15.7893	9.81757e-26	5.33036e-24	48.0501
STAP2	up	1.23327	6.81256	15.789	9.82633e-26	5.33036e-24	48.0492
C12orf41	down	-1.06617	8.14091	-15.7849	9.97789e-26	5.39697e-24	48.0339
CTAG1B	no_change	0.907432	5.19984	15.7607	1.09143e-25	5.88651e-24	47.944
SCAND1	no_change	0.933375	6.72863	15.7433	1.16437e-25	6.26192e-24	47.8792
LGALS4	up	2.64503	7.26921	15.7259	1.24217e-25	6.66123e-24	47.8144
TSPYL4	down	-1.02049	8.56892	-15.704	1.34757e-25	7.20583e-24	47.7328
MTPN	no_change	0.980488	8.49921	15.6764	1.49333e-25	7.96256e-24	47.6299
FOLR4	up	1.06138	4.61297	15.6246	1.81183e-25	9.63347e-24	47.4362
C11orf30	down	-1.08262	9.02399	-15.6042	1.95498e-25	1.03653e-23	47.36
SLC16A3	up	1.10511	4.38362	15.526	2.61873e-25	1.38454e-23	47.0672
CHL1	down	-2.40088	5.28287	-15.5193	2.68545e-25	1.41582e-23	47.042
SALL3	down	-1.01093	7.03254	-15.47	3.23098e-25	1.69866e-23	46.8567
AK1	up	1.03438	6.83663	15.4663	3.275e-25	1.71699e-23	46.8431
ATP6V0B	up	1.11439	6.49808	15.4548	3.42053e-25	1.7883e-23	46.7996
FGFR3	up	1.21082	8.00139	15.4402	3.61247e-25	1.8834e-23	46.7449
APOBEC3D	up	1.11966	5.0693	15.4335	3.70486e-25	1.92622e-23	46.7196
PVRIG	up	1.16413	5.01229	15.4076	4.08283e-25	2.11687e-23	46.6223
ALDH1L2	up	1.03761	3.45373	15.3182	5.71754e-25	2.95627e-23	46.2849
ARFGAP3	down	-1.04497	9.70343	-15.263	7.0421e-25	3.63113e-23	46.0761
LYG1	no_change	0.910628	4.31588	15.2234	8.17857e-25	4.20558e-23	45.9262
PLEKHA6	down	-1.02361	9.97011	-15.2049	8.77074e-25	4.49776e-23	45.8562
KRT6A	up	1.02157	2.8743	15.19	9.27998e-25	4.74594e-23	45.7996
CCDC103	up	1.04353	3.50913	15.184	9.4922e-25	4.84128e-23	45.777
STIP1	no_change	0.982164	7.7535	15.1573	1.05039e-24	5.34278e-23	45.6755
ZNF623	no_change	0.878468	6.53661	15.1363	1.13754e-24	5.77041e-23	45.5957
NXPH2	down	-1.02763	6.761	-15.1298	1.1657e-24	5.89733e-23	45.5712
TMEM229B	down	-1.95752	4.30398	-15.0997	1.3069e-24	6.59388e-23	45.4566
ZNF625	no_change	0.96517	3.37947	15.0983	1.31394e-24	6.61163e-23	45.4512
MYLPF	no_change	0.936606	3.83851	15.0818	1.39867e-24	7.01917e-23	45.3886
SLC38A8	up	1.04364	3.86215	15.0775	1.42194e-24	7.11689e-23	45.3721
HPDL	no_change	0.959633	3.72419	15.0734	1.44448e-24	7.21048e-23	45.3563
ADAM23	down	-1.02766	5.82701	-15.0624	1.50612e-24	7.49822e-23	45.3145
MEG3	down	-1.7665	7.04424	-15.0394	1.64347e-24	8.16037e-23	45.227
ZNF558	no_change	0.862989	6.15012	15.01	1.83838e-24	9.10411e-23	45.1147
TAPT1	no_change	0.840013	8.79583	15.0086	1.84845e-24	9.12986e-23	45.1093
C1orf52	no_change	0.929959	4.94377	15.0056	1.86947e-24	9.20947e-23	45.0979
RFC2	up	1.0302	6.56722	14.9762	2.09077e-24	1.02727e-22	44.9858
CRYZ	no_change	0.98043	9.86182	14.9386	2.41336e-24	1.18267e-22	44.8421
EPRS	no_change	0.901694	7.7173	14.9307	2.48745e-24	1.21581e-22	44.8118
PPY	up	1.05048	3.0817	14.9182	2.60922e-24	1.27201e-22	44.7639
C15orf59	up	1.00273	3.85485	14.8916	2.88802e-24	1.40428e-22	44.6622
PABPC5	down	-1.06188	5.88205	-14.8807	3.01148e-24	1.46053e-22	44.6202
CDH15	up	2.21469	5.10684	14.8196	3.80478e-24	1.84052e-22	44.3859
ZNF737	down	-2.0109	7.55325	-14.7916	4.23746e-24	2.04455e-22	44.278
DACT3	up	1.03815	5.38801	14.7853	4.34107e-24	2.08917e-22	44.2538
SLC25A42	up	1.14858	9.18123	14.5838	9.42943e-24	4.52637e-22	43.4766
PI4K2B	no_change	0.934533	6.55102	14.5465	1.08948e-23	5.21646e-22	43.3319
GDAP2	no_change	0.920682	7.23221	14.501	1.29938e-23	6.20561e-22	43.1553
C17orf74	no_change	0.944946	4.81406	14.4795	1.41201e-23	6.72639e-22	43.072
PKM2	up	1.23169	7.36016	14.4134	1.82479e-23	8.67077e-22	42.8151
FAM76A	up	1.0349	5.83698	14.3996	1.9259e-23	9.1281e-22	42.761
SBNO1	no_change	0.903083	6.78152	14.3895	2.00301e-23	9.46964e-22	42.7217
UBE2DNL	down	-1.08196	7.2083	-14.361	2.23788e-23	1.05535e-21	42.6106
ZNF281	no_change	0.981524	7.78121	14.3576	2.2672e-23	1.06649e-21	42.5976
PDS5A	no_change	0.826779	8.80762	14.3459	2.37266e-23	1.11331e-21	42.552
GPR68	no_change	0.999127	4.26055	14.3435	2.3954e-23	1.12118e-21	42.5425
KIAA1644	up	1.06322	3.65342	14.3324	2.50164e-23	1.16799e-21	42.499
JAKMIP2	up	1.86727	5.00321	14.2725	3.15954e-23	1.4715e-21	42.265
FOXD1	up	1.00745	4.28484	14.2477	3.48014e-23	1.6168e-21	42.1682
CCDC112	no_change	0.983386	3.6579	14.2294	3.73793e-23	1.73228e-21	42.0966
C14orf28	no_change	0.836077	4.49607	14.2233	3.82838e-23	1.76983e-21	42.0726
HERC4	down	-1.08932	9.54646	-14.2149	3.95595e-23	1.82431e-21	42.0398
ZSCAN12	no_change	-0.997868	6.86259	-14.2076	4.07047e-23	1.87251e-21	42.0112
OR2T3	up	1.06089	3.0131	14.1866	4.41906e-23	2.0279e-21	41.9289
DAPK1	up	1.02764	8.20996	14.1785	4.563e-23	2.08885e-21	41.8968
NKX2-6	no_change	-0.948332	6.46578	-14.1716	4.68714e-23	2.14046e-21	41.8699
RARS2	no_change	0.876264	6.93925	14.1562	4.97856e-23	2.26802e-21	41.8094
HERC3	no_change	0.960793	7.46904	14.1534	5.03332e-23	2.28742e-21	41.7985
ZSCAN22	no_change	0.934415	4.49406	14.1057	6.06979e-23	2.75179e-21	41.6109
C15orf58	no_change	0.993623	5.33348	14.092	6.40418e-23	2.89639e-21	41.5571
GABRP	down	-1.82058	6.50947	-14.066	7.09429e-23	3.20079e-21	41.4546
UGT3A2	up	1.15075	4.84035	14.0543	7.42596e-23	3.33849e-21	41.4088
C17orf49	no_change	-0.992957	9.51071	-14.054	7.43506e-23	3.33849e-21	41.4076
OR52M1	no_change	0.888919	2.23648	14.029	8.20482e-23	3.67533e-21	41.3089
CCDC28A	no_change	-0.965256	9.0971	-14.0153	8.65723e-23	3.86875e-21	41.2551
NOTUM	down	-1.74455	7.81137	-14.0085	8.8936e-23	3.95451e-21	41.2281
SNAPC3	no_change	0.936977	7.89175	14.0082	8.9043e-23	3.95451e-21	41.2269
RGPD8	down	-1.08615	11.4045	-14.008	8.91235e-23	3.95451e-21	41.226
KIAA1797	up	1.02623	5.75089	13.9675	1.04524e-22	4.62691e-21	41.0663
UNC5C	down	-1.00063	7.60058	-13.9515	1.11324e-22	4.91633e-21	41.0031
DUSP8	up	1.35345	6.3321	13.9361	1.18277e-22	5.21112e-21	40.9424
SYCN	up	1.05775	3.50475	13.9206	1.25749e-22	5.52738e-21	40.881
KCNIP2	up	1.03207	3.3642	13.918	1.27059e-22	5.5719e-21	40.8707
RAB39	no_change	0.967838	3.32527	13.9057	1.33366e-22	5.83486e-21	40.8221
HEYL	up	1.17776	5.88831	13.8893	1.42316e-22	6.21193e-21	40.757
DDR2	down	-1.06783	8.19661	-13.861	1.59176e-22	6.93173e-21	40.6449
EIF5B	no_change	0.861784	7.59985	13.8375	1.74657e-22	7.58829e-21	40.5519
FOXN3	no_change	0.899723	7.95954	13.8339	1.77147e-22	7.6787e-21	40.5377
OR5D18	no_change	-0.97283	5.20741	-13.8246	1.83792e-22	7.94837e-21	40.5008
FADS2	up	2.79581	10.1171	13.7828	2.16949e-22	9.36071e-21	40.3346
CXCR5	up	1.00204	3.08616	13.7412	2.55883e-22	1.10153e-20	40.1692
POLD1	up	1.13452	5.76844	13.7268	2.70893e-22	1.16347e-20	40.1121
NCOA7	down	-1.05518	9.19472	-13.7175	2.81156e-22	1.2048e-20	40.0749
RPS10P7	up	1.04178	5.51055	13.6976	3.04325e-22	1.30111e-20	39.9955
TNFRSF11A	no_change	-0.934798	7.15993	-13.6966	3.05518e-22	1.30324e-20	39.9916
C20orf134	no_change	-0.999802	6.62685	-13.6508	3.66596e-22	1.56024e-20	39.809
MKNK2	no_change	0.980286	7.64064	13.6318	3.95453e-22	1.67925e-20	39.7331
HMGN4	no_change	0.981682	7.08552	13.5925	4.62463e-22	1.95936e-20	39.5763
GAB3	no_change	-0.939443	8.14219	-13.5757	4.94498e-22	2.09037e-20	39.5091
KIAA0922	no_change	-0.959679	10.383	-13.5577	5.31267e-22	2.24075e-20	39.4373
BMPR1A	no_change	0.91262	7.87279	13.5315	5.89886e-22	2.48241e-20	39.3324
ERBB2	up	1.36156	6.92182	13.4884	7.00912e-22	2.94305e-20	39.1596
MRPS12	no_change	0.910002	5.98041	13.4644	7.71711e-22	3.23309e-20	39.0632
TMEM135	no_change	0.983527	7.25975	13.4149	9.41185e-22	3.93432e-20	38.8643
FXYD3	down	-1.02334	7.43278	-13.4109	9.56255e-22	3.98843e-20	38.8484
KRT31	no_change	0.939746	2.31507	13.4085	9.65403e-22	4.01766e-20	38.8389
HDGFRP3	down	-1.08985	7.63475	-13.3862	1.05598e-21	4.3849e-20	38.749
TIGIT	up	1.00954	2.92684	13.3526	1.2086e-21	5.00757e-20	38.6138
BEST1	no_change	-0.900341	7.23031	-13.3126	1.41965e-21	5.86904e-20	38.4525
EFNA5	no_change	-0.869637	7.07464	-13.3004	1.49058e-21	6.14873e-20	38.4037
UNC5CL	down	-1.77498	7.52606	-13.2877	1.56909e-21	6.45839e-20	38.3523
CLCN4	no_change	0.953047	5.81453	13.2794	1.62269e-21	6.66438e-20	38.3186
GINS2	up	2.38816	4.89157	13.2509	1.8196e-21	7.4568e-20	38.2039
MDFIC	no_change	-0.933417	9.19952	-13.1105	3.20881e-21	1.31212e-19	37.6355
SAC3D1	no_change	0.979656	5.7904	13.0389	4.2892e-21	1.75009e-19	37.3448
SLC28A3	up	1.18191	4.11415	13.0265	4.51081e-21	1.83652e-19	37.2943
WNT9A	no_change	0.981237	4.02415	13.0145	4.73586e-21	1.92397e-19	37.2456
C5orf53	no_change	0.905582	5.98624	12.9693	5.69063e-21	2.30686e-19	37.0616
BAGE3	up	1.04221	2.21737	12.9515	6.11994e-21	2.47554e-19	36.9887
ZNF611	no_change	0.925617	4.71751	12.9108	7.22018e-21	2.91431e-19	36.8231
HIAT1	no_change	0.896506	7.77665	12.909	7.27454e-21	2.92995e-19	36.8156
C1orf51	up	2.2127	5.64306	12.8829	8.0915e-21	3.25202e-19	36.709
FADS1	up	2.63678	9.42688	12.877	8.28833e-21	3.32401e-19	36.6849
ITGB4	up	1.0312	4.18288	12.8699	8.5312e-21	3.41412e-19	36.656
S100A13	no_change	0.984233	4.62398	12.8142	1.07089e-20	4.27651e-19	36.4282
RIT1	no_change	0.898151	6.31711	12.8065	1.10523e-20	4.40428e-19	36.3966
SLU7	no_change	0.798935	5.87901	12.8033	1.11976e-20	4.45269e-19	36.3835
NPDC1	no_change	-0.904282	8.32131	-12.7295	1.51414e-20	6.00822e-19	36.0813
CCDC64	up	1.30377	3.67643	12.7091	1.64658e-20	6.51999e-19	35.9973
RETN	no_change	0.947114	3.90644	12.6702	1.9309e-20	7.6297e-19	35.8377
FMO1	up	2.61265	4.35474	12.6654	1.96915e-20	7.76447e-19	35.8181
KIF11	no_change	-0.997111	5.58588	-12.6436	2.15373e-20	8.46721e-19	35.7283
NEK11	no_change	0.977195	2.66796	12.6433	2.15639e-20	8.46721e-19	35.7271
ZNF160	no_change	-0.993422	9.03123	-12.6179	2.39306e-20	9.37691e-19	35.6228
RPS6KB1	no_change	0.787511	7.39246	12.5737	2.87042e-20	1.12239e-18	35.4406
SLC25A10	up	1.1125	8.487	12.5704	2.90966e-20	1.13537e-18	35.427
YPEL3	up	1.04376	6.84919	12.5381	3.3229e-20	1.29393e-18	35.2939
TACC3	no_change	-0.825165	6.57358	-12.4925	4.00956e-20	1.55808e-18	35.1058
CMA1	no_change	0.962469	3.89072	12.4738	4.33271e-20	1.68018e-18	35.0282
GPATCH2	no_change	0.993492	5.23239	12.4483	4.81183e-20	1.86213e-18	34.9231
BTN3A1	no_change	-0.877852	9.63994	-12.4239	5.32246e-20	2.0555e-18	34.8221
DEGS1	no_change	0.852184	6.03911	12.407	5.7089e-20	2.20021e-18	34.7519
REXO1L2P	up	1.0996	4.99325	12.3086	8.57797e-20	3.29918e-18	34.3441
C13orf18	up	1.10201	4.47203	12.2746	9.87532e-20	3.79039e-18	34.203
RTP3	up	1.91117	7.71407	12.2511	1.08892e-19	4.17102e-18	34.1051
TBL1Y	up	1.14306	3.85318	12.2196	1.24096e-19	4.73778e-18	33.9742
MOCS3	no_change	0.955147	4.74144	12.2194	1.24193e-19	4.73778e-18	33.9735
OR2T35	no_change	-0.92258	6.01876	-12.1954	1.37239e-19	5.22484e-18	33.8734
MPZ	no_change	0.948133	3.1717	12.1764	1.48539e-19	5.64358e-18	33.7942
QDPR	no_change	0.992542	7.80312	12.1529	1.63754e-19	6.20907e-18	33.6965
CPT1B	up	1.29413	6.5706	12.1358	1.75862e-19	6.65474e-18	33.6251
SMC3	no_change	0.788723	7.73911	12.1316	1.78985e-19	6.7593e-18	33.6075
NOC3L	no_change	0.809368	6.40937	12.1285	1.81261e-19	6.83148e-18	33.5948
NEDD1	no_change	0.83407	6.25788	12.122	1.86262e-19	7.00593e-18	33.5675
C2orf54	up	2.22162	6.31235	12.1085	1.97e-19	7.395e-18	33.5114
BBS9	no_change	0.843085	5.45291	12.0821	2.19998e-19	8.24179e-18	33.4008
CPNE5	no_change	-0.964827	6.71588	-12.0809	2.21077e-19	8.26571e-18	33.3959
TPP1	no_change	-0.864026	11.56	-12.0412	2.60863e-19	9.73387e-18	33.2302
TMEM27	up	1.14799	6.68991	11.9009	4.69117e-19	1.74699e-17	32.6426
DECR2	up	1.08996	7.48921	11.899	4.7301e-19	1.75801e-17	32.6343
MICA	up	1.15108	4.55667	11.8693	5.35632e-19	1.98682e-17	32.5098
ANAPC10	no_change	0.836604	5.16033	11.8404	6.04603e-19	2.23822e-17	32.3885
UMPS	no_change	0.767389	7.58574	11.8121	6.81123e-19	2.51654e-17	32.2692
AMY1A	no_change	0.971433	6.3994	11.7385	9.27901e-19	3.42157e-17	31.9596
IL10RA	down	-1.76866	8.14292	-11.7379	9.30175e-19	3.42323e-17	31.9572
ENPP1	no_change	0.730424	10.6718	11.7195	1.00538e-18	3.69277e-17	31.8793
RGS18	up	1.0124	3.74903	11.6784	1.19544e-18	4.38225e-17	31.706
CYP4F22	up	1.47928	5.90069	11.6283	1.47664e-18	5.40254e-17	31.4945
C20orf96	no_change	-0.761888	7.35868	-11.6151	1.56111e-18	5.70047e-17	31.4388
PARP8	up	1.02563	5.58875	11.5235	2.29978e-18	8.38146e-17	31.0509
DHRS7	up	1.17917	8.90274	11.4658	2.93527e-18	1.06768e-16	30.8067
EPHA1	up	1.06253	6.97971	11.458	3.03414e-18	1.10151e-16	30.7735
PDGFA	down	-1.69316	7.00652	-11.4452	3.20308e-18	1.16059e-16	30.7193
C3orf77	up	1.04536	3.83475	11.4354	3.33886e-18	1.20746e-16	30.6777
CBLN1	no_change	0.970764	3.34054	11.3898	4.05154e-18	1.46237e-16	30.484
ORMDL1	no_change	0.915468	6.89797	11.3746	4.32229e-18	1.5571e-16	30.4193
DNHD1	up	1.23669	6.19934	11.3123	5.63279e-18	2.02532e-16	30.1542
METTL2A	no_change	0.840477	5.60909	11.2899	6.19734e-18	2.22405e-16	30.0586
KIF1C	no_change	-0.828143	10.8676	-11.2603	7.02706e-18	2.517e-16	29.9329
ARHGAP28	no_change	0.915219	2.78438	11.2491	7.37171e-18	2.63542e-16	29.8849
TMEM180	no_change	-0.835879	8.39535	-11.2482	7.39887e-18	2.63619e-16	29.8813
PEG10	up	2.81366	7.61207	11.2481	7.40196e-18	2.63619e-16	29.8808
ZNF510	no_change	0.850365	6.53653	11.2187	8.39269e-18	2.98338e-16	29.7551
PPWD1	no_change	0.902051	7.75283	11.207	8.82123e-18	3.12978e-16	29.7053
TBC1D3F	up	1.24704	6.04255	11.1914	9.42646e-18	3.33821e-16	29.6389
RGPD4	no_change	0.881325	8.62368	11.1342	1.20344e-17	4.25376e-16	29.3944
C4orf50	no_change	0.956966	3.53358	11.1209	1.27386e-17	4.4942e-16	29.3375
XPO1	no_change	0.918915	7.93918	11.1099	1.33474e-17	4.70013e-16	29.2908
RAD50	no_change	0.908999	7.596	11.0624	1.63577e-17	5.74939e-16	29.0872
TNFSF10	no_change	0.808946	10.7683	11.0615	1.64177e-17	5.75969e-16	29.0836
ZNF259	no_change	0.956723	8.00143	11.0207	1.95502e-17	6.84586e-16	28.9088
IRAK4	no_change	0.89147	6.75372	10.9061	3.19521e-17	1.11678e-15	28.4173
RBM24	no_change	0.891918	2.93511	10.8843	3.50921e-17	1.22424e-15	28.3235
FIGN	up	1.04509	7.43328	10.8502	4.06221e-17	1.41454e-15	28.1771
PRF1	up	1.05031	6.27193	10.7839	5.40389e-17	1.87825e-15	27.8915
PDCD4	no_change	0.888529	6.66897	10.7158	7.24626e-17	2.51396e-15	27.598
BCL2A1	up	1.00659	4.87008	10.6431	9.91345e-17	3.43294e-15	27.2845
C6orf142	up	2.04776	9.18879	10.5895	1.24934e-16	4.31434e-15	27.0532
C1orf198	up	1.1484	6.90231	10.5893	1.25047e-16	4.31434e-15	27.0523
EPB41L4A	up	1.14285	5.60613	10.5276	1.63279e-16	5.6231e-15	26.7854
ZNF217	no_change	0.922928	6.34358	10.4478	2.30708e-16	7.93069e-15	26.4397
SDF2L1	up	1.1629	6.87899	10.436	2.42779e-16	8.3304e-15	26.3887
EAF2	up	1.02723	6.59349	10.3887	2.98061e-16	1.02086e-14	26.1835
DPY19L2	no_change	0.923197	3.18972	10.3386	3.70338e-16	1.2661e-14	25.9664
IGSF21	up	1.05729	4.0111	10.3289	3.86385e-16	1.31856e-14	25.924
CD300A	up	1.20657	6.22221	10.2493	5.45991e-16	1.85984e-14	25.5783
HYOU1	up	1.09881	8.69592	10.2038	6.65445e-16	2.26263e-14	25.3804
GAS2L3	up	1.01566	5.10813	10.176	7.51075e-16	2.54917e-14	25.2594
PEBP4	up	1.17073	4.0763	10.1294	9.1986e-16	3.1164e-14	25.0568
ZNF224	no_change	0.976073	4.8425	10.0759	1.16166e-15	3.9285e-14	24.8235
TSC22D2	no_change	0.949137	7.61963	10.0657	1.21427e-15	4.09904e-14	24.7792
TPRX1	no_change	0.880805	2.02739	10.0147	1.51703e-15	5.11188e-14	24.5567
ASB13	no_change	0.959418	7.35293	9.9161	2.33367e-15	7.84957e-14	24.1262
CXCL1	up	1.08595	5.85977	9.89093	2.60516e-15	8.74708e-14	24.0162
TBX20	no_change	0.819572	5.84939	9.83477	3.33064e-15	1.1163e-13	23.7707
AKR7L	up	1.05884	6.8679	9.68954	6.29224e-15	2.10515e-13	23.1351
PACRG	no_change	0.922808	6.4971	9.63202	8.09805e-15	2.70449e-13	22.883
DAB1	no_change	0.904593	5.99279	9.63152	8.11576e-15	2.70559e-13	22.8809
G2E3	no_change	0.853143	5.1263	9.62263	8.43872e-15	2.80827e-13	22.8419
GPR180	no_change	0.924446	6.62129	9.58811	9.8193e-15	3.26192e-13	22.6905
LIPN	up	1.09804	2.32218	9.568	1.0726e-14	3.55682e-13	22.6023
DCUN1D1	no_change	0.795254	9.00286	9.46879	1.65861e-14	5.49037e-13	22.1669
LOXL4	down	-1.90663	6.1099	-9.44177	1.86784e-14	6.17209e-13	22.0483
GIPC2	no_change	0.881187	6.90808	9.4103	2.1451e-14	7.07583e-13	21.9101
IL2RA	up	1.17117	4.92875	9.08248	9.09199e-14	2.99382e-12	20.4684
INSIG2	no_change	0.813331	7.72998	8.97324	1.4723e-13	4.83952e-12	19.9874
ABCA8	no_change	0.803257	8.99068	8.85413	2.49126e-13	8.17455e-12	19.4627
ZCCHC6	no_change	0.78603	9.00827	8.84119	2.63775e-13	8.64012e-12	19.4057
PLAT	no_change	0.977307	6.65175	8.77922	3.46846e-13	1.13414e-11	19.1327
KLF6	down	-1.95549	8.4336	-8.76169	3.74763e-13	1.22329e-11	19.0555
TECTB	up	1.0054	3.52626	8.72111	4.48363e-13	1.46099e-11	18.8766
EXOSC3	no_change	0.764903	5.54687	8.65145	6.10003e-13	1.98425e-11	18.5697
CD53	up	1.27031	8.21196	8.62716	6.79125e-13	2.20528e-11	18.4627
PTPRH	up	1.02044	5.8014	8.56366	8.99182e-13	2.91481e-11	18.1829
ZFAND1	no_change	0.611201	7.70341	8.4404	1.55045e-12	5.01731e-11	17.6399
TSPYL2	no_change	0.934814	5.76668	8.43488	1.58877e-12	5.13247e-11	17.6156
CLK4	no_change	0.915609	7.21431	8.27643	3.20006e-12	1.03199e-10	16.918
GRAMD1C	no_change	0.833757	7.87958	8.25856	3.46298e-12	1.11486e-10	16.8394
VWCE	up	1.02439	6.01865	8.19544	4.57675e-12	1.47091e-10	16.5617
AGPS	no_change	0.783045	6.98848	8.1536	5.50565e-12	1.76642e-10	16.3777
C14orf129	no_change	0.827417	5.9278	7.95661	1.31341e-11	4.20673e-10	15.5123
NIPAL2	up	1.04492	7.04654	7.92243	1.52714e-11	4.88294e-10	15.3623
EDN1	no_change	0.872876	4.17889	7.59741	6.38621e-11	2.03848e-09	13.9396
RGS4	up	1.07523	3.50867	7.47899	1.07394e-10	3.42219e-09	13.4232
WEE1	no_change	0.833517	6.74123	7.37433	1.69882e-10	5.40428e-09	12.9677
DGCR6	no_change	0.887223	5.67339	7.26964	2.68524e-10	8.5278e-09	12.5133
SIK1	down	-2.12793	7.95522	-6.92157	1.22127e-09	3.87195e-08	11.0112
ACSL4	up	1.76364	6.5943	6.89689	1.35901e-09	4.3014e-08	10.9053
ABCA10	no_change	0.820865	3.28724	6.81011	1.97786e-09	6.24957e-08	10.5336
C1QB	up	1.22742	8.9805	6.75896	2.46643e-09	7.78025e-08	10.315
CYP7A1	up	1.86269	7.03935	6.68333	3.41618e-09	1.07581e-07	9.99258
ATF7IP2	no_change	0.709589	6.97757	6.65584	3.84464e-09	1.20871e-07	9.87566
FGL1	no_change	0.702188	10.4464	6.56765	5.61337e-09	1.76183e-07	9.50128
IGK@	up	1.30636	5.96585	6.50931	7.20525e-09	2.25769e-07	9.25443
OLFM2	up	1.39585	8.12204	6.33123	1.53872e-08	4.81337e-07	8.50479
PLSCR1	no_change	0.745041	6.21415	6.26181	2.06518e-08	6.44948e-07	8.21428
LSM6	no_change	-0.320573	5.53818	-6.18931	2.8054e-08	8.74659e-07	7.91201
PLSCR4	no_change	-0.468834	7.65445	-6.14257	3.41614e-08	1.06331e-06	7.71774
KSR1	no_change	0.32666	5.58916	6.07703	4.49953e-08	1.39821e-06	7.44615
AKR1B10	up	2.52357	5.09722	6.01458	5.84527e-08	1.81339e-06	7.18829
MCEE	no_change	-0.29645	6.08512	-5.92067	8.64936e-08	2.67888e-06	6.80237
PON3	no_change	-0.39131	11.54	-5.90802	9.11669e-08	2.81896e-06	6.75056
RPL21P28	no_change	-0.327115	8.44776	-5.87455	1.04771e-07	3.23429e-06	6.61367
LYRM7	no_change	-0.315227	5.67521	-5.7856	1.51434e-07	4.66711e-06	6.25127
RPL21	no_change	-0.321064	8.28723	-5.77542	1.57938e-07	4.85958e-06	6.20992
BTF3	no_change	-0.206265	8.32	-5.70031	2.152e-07	6.60537e-06	5.90582
ACADSB	no_change	-0.453027	10.4365	-5.70011	2.15381e-07	6.60537e-06	5.90499
CFHR4	no_change	-0.722855	8.85872	-5.68498	2.29192e-07	7.01747e-06	5.84392
LRG1	no_change	0.687807	8.34037	5.66091	2.52979e-07	7.73316e-06	5.74691
TMEM63A	no_change	0.432776	9.11877	5.62488	2.93201e-07	8.9481e-06	5.602
TTC33	no_change	-0.338788	5.77185	-5.45663	5.8129e-07	1.77114e-05	4.93048
DCUN1D4	no_change	-0.350954	8.17968	-5.39723	7.38807e-07	2.24743e-05	4.69547
CADM2	no_change	-0.548264	4.19091	-5.37329	8.13502e-07	2.47065e-05	4.60112
MYO1B	no_change	-0.270887	10.4467	-5.31481	1.02865e-06	3.11901e-05	4.37135
SLAIN1	no_change	-0.32626	6.40087	-5.28328	1.16685e-06	3.53236e-05	4.24796
DNAJC12	no_change	-0.433731	7.53146	-5.25	1.33249e-06	4.02729e-05	4.11809
PHF10	no_change	-0.217074	8.00943	-5.23195	1.43173e-06	4.32028e-05	4.04783
FBXL3	no_change	-0.319618	7.2922	-5.19119	1.68331e-06	5.07127e-05	3.88955
ZMIZ2	no_change	0.291187	6.51588	5.18772	1.70664e-06	5.13331e-05	3.8761
L3MBTL3	no_change	-0.432738	6.2204	-5.10833	2.33551e-06	7.01363e-05	3.5696
TFPI	no_change	-0.354819	9.39659	-5.10445	2.37148e-06	7.11026e-05	3.55468
GALNTL4	no_change	0.345139	5.52771	5.06819	2.73472e-06	8.18626e-05	3.41554
C14orf104	no_change	-0.32805	6.15517	-5.06726	2.74478e-06	8.2033e-05	3.41195
GTPBP10	no_change	-0.346665	7.71467	-5.05885	2.83679e-06	8.46482e-05	3.37977
ABCA2	no_change	0.376991	7.57867	5.03816	3.07646e-06	9.16542e-05	3.30063
C14orf45	no_change	-0.319755	11.1048	-5.02119	3.28761e-06	9.77894e-05	3.23587
PXMP2	no_change	-0.281577	9.51376	-5.02036	3.2983e-06	9.79521e-05	3.2327
CCRN4L	no_change	0.888639	6.47249	5.00981	3.43712e-06	0.000101914	3.19249
RPS6KA1	no_change	0.441944	6.53248	4.99846	3.59279e-06	0.000106361	3.14928
MET	no_change	-0.356406	9.20934	-4.96282	4.12775e-06	0.000122006	3.01396
CD302	no_change	-0.371074	11.3358	-4.95545	4.24782e-06	0.000125357	2.98601
MORN2	no_change	-0.365534	5.71926	-4.95438	4.26551e-06	0.000125682	2.98196
TM6SF2	no_change	0.526366	8.52574	4.95229	4.30036e-06	0.00012651	2.97403
TRPM4	no_change	0.282594	5.39859	4.9478	4.37588e-06	0.00012837	2.95706
C10orf25	no_change	-0.271955	7.17161	-4.94772	4.37724e-06	0.00012837	2.95676
TAF7	no_change	-0.237685	6.10425	-4.93302	4.63425e-06	0.000135695	2.90116
PRAMEF14	no_change	0.233348	2.50519	4.92425	4.79454e-06	0.000140169	2.86803
SEC62	no_change	-0.309363	8.38393	-4.90659	5.1339e-06	0.000149857	2.80141
ABCB11	no_change	-0.464994	9.06595	-4.89823	5.30268e-06	0.000154544	2.76991
NUBP1	no_change	-0.266052	7.10748	-4.89251	5.42119e-06	0.000157752	2.74838
NUP54	no_change	-0.23523	6.57811	-4.89044	5.46475e-06	0.000158774	2.74059
PRKCE	no_change	0.600058	6.89054	4.88265	5.63177e-06	0.000163373	2.71128
LAMA5	no_change	0.467124	6.20493	4.88169	5.65262e-06	0.000163725	2.70768
HSD17B11	no_change	-0.462137	10.0976	-4.83931	6.65516e-06	0.000192467	2.54875
CEP290	no_change	-0.344293	7.01848	-4.82949	6.91127e-06	0.00019953	2.51201
NUDCD2	no_change	-0.312789	5.48816	-4.82913	6.92066e-06	0.00019953	2.51069
RSL24D1	no_change	-0.365347	6.76623	-4.82285	7.08973e-06	0.00020383	2.4872
CAMK1D	no_change	0.345005	6.95823	4.82278	7.09155e-06	0.00020383	2.48695
TYW3	no_change	-0.225081	6.83577	-4.80618	7.55793e-06	0.000216903	2.425
IFNAR1	no_change	-0.294909	8.47311	-4.80444	7.60827e-06	0.000218015	2.41854
TP53I3	no_change	0.528319	5.6644	4.76801	8.74604e-06	0.000250235	2.28303
THOC7	no_change	-0.301169	7.03968	-4.76701	8.77958e-06	0.000250813	2.27931
APOF	no_change	-0.513607	10.1632	-4.76159	8.96319e-06	0.000255669	2.25919
IPO5	no_change	-0.237396	8.55516	-4.75548	9.17448e-06	0.000261299	2.23654
CD151	no_change	0.416633	8.942	4.74886	9.40913e-06	0.000267576	2.212
HPRT1	no_change	-0.444796	6.92481	-4.72218	1.0415e-05	0.000295732	2.11332
PAIP1	no_change	-0.261527	6.15095	-4.71777	1.05911e-05	0.000300277	2.09704
CEP57	no_change	-0.331282	8.01553	-4.71551	1.06824e-05	0.000302409	2.0887
SIRT1	no_change	-0.26818	6.95146	-4.71472	1.07142e-05	0.000302853	2.08581
RASSF4	no_change	0.385905	6.64305	4.71356	1.07617e-05	0.000303739	2.08151
FKBP7	no_change	-0.271591	5.69715	-4.69476	1.15574e-05	0.000325707	2.01224
CYP20A1	no_change	-0.249503	6.96485	-4.69034	1.17526e-05	0.000330711	1.99598
PLCG1	no_change	0.259574	6.86993	4.68926	1.18005e-05	0.000331564	1.99202
LZTFL1	no_change	-0.283613	5.94549	-4.68819	1.18488e-05	0.000332423	1.98806
EIF5	no_change	-0.291665	9.57454	-4.68207	1.21266e-05	0.000339707	1.96556
ZNF639	no_change	-0.328294	5.04538	-4.6599	1.31869e-05	0.000368861	1.8842
ATG4C	no_change	-0.291191	6.27081	-4.65177	1.35979e-05	0.000379789	1.85442
ABCA7	no_change	0.273225	4.93353	4.64721	1.38342e-05	0.000385816	1.8377
CENPV	no_change	-0.317391	7.01096	-4.64648	1.38724e-05	0.000386309	1.83502
DMRTA1	no_change	-0.357078	6.17216	-4.64042	1.41928e-05	0.000394643	1.81287
IKZF5	no_change	-0.369534	6.45573	-4.63638	1.44107e-05	0.00040011	1.79809
IFT46	no_change	-0.282504	7.15291	-4.6338	1.45513e-05	0.000403416	1.78867
TCIRG1	no_change	0.343557	7.29845	4.63318	1.45854e-05	0.000403767	1.7864
POT1	no_change	-0.345947	6.18656	-4.63165	1.46696e-05	0.000405498	1.78082
MAOA	no_change	-0.27802	9.04952	-4.62614	1.49772e-05	0.000413394	1.76068
VIL1	no_change	-0.943527	6.84293	-4.61068	1.58737e-05	0.000437495	1.7043
ZNF830	no_change	-0.283183	5.95771	-4.60535	1.61949e-05	0.000445692	1.68488
SENP2	no_change	-0.224718	6.91849	-4.60228	1.63827e-05	0.000450201	1.6737
IP6K3	no_change	0.799428	5.04153	4.59863	1.66085e-05	0.000455737	1.66043
RBM7	no_change	-0.356572	5.70411	-4.59769	1.66672e-05	0.000456681	1.65701
PRAP1	no_change	0.411551	7.13438	4.59262	1.69877e-05	0.000464785	1.63854
ABCA6	no_change	-0.320394	9.639	-4.58998	1.71568e-05	0.000468729	1.62894
FUNDC2	no_change	-0.375488	6.65939	-4.58017	1.77988e-05	0.00048556	1.59333
RBMS1	no_change	-0.414926	6.9888	-4.55979	1.92095e-05	0.000522262	1.51942
PPP2R5A	no_change	-0.31017	7.93007	-4.5596	1.9223e-05	0.000522262	1.51874
RPS25	no_change	-0.205103	9.25155	-4.55954	1.92276e-05	0.000522262	1.51851
B3GAT1	no_change	0.701149	5.18	4.55765	1.93638e-05	0.000525201	1.51167
COX16	no_change	-0.244814	9.98133	-4.55702	1.94092e-05	0.000525673	1.5094
FGGY	no_change	-0.346157	8.56048	-4.5519	1.97838e-05	0.000535046	1.49088
PDIA5	no_change	-0.246664	8.95417	-4.51696	2.25357e-05	0.000608593	1.36475
CCNG1	no_change	-0.351319	9.40569	-4.51134	2.30115e-05	0.00062055	1.34452
CNBP	no_change	-0.186517	9.14482	-4.49224	2.4703e-05	0.000665209	1.27586
MTFMT	no_change	-0.218815	6.78069	-4.48671	2.52153e-05	0.000678032	1.256
FAM96A	no_change	-0.314166	8.10738	-4.48534	2.53432e-05	0.000679568	1.25111
RPL9	no_change	-0.247741	10.648	-4.48533	2.53448e-05	0.000679568	1.25104
RIOK2	no_change	-0.320162	6.41869	-4.47976	2.58727e-05	0.00069213	1.23109
RPS3A	no_change	-0.257162	9.28062	-4.47961	2.58871e-05	0.00069213	1.23056
MSN	no_change	0.373466	8.78453	4.47573	2.62624e-05	0.000701166	1.21663
ARMC10	no_change	-0.221563	7.20114	-4.46912	2.69125e-05	0.00071694	1.19298
CFHR5	no_change	-0.461246	9.63605	-4.46895	2.69297e-05	0.00071694	1.19236
FABP4	no_change	0.864926	5.1815	4.4671	2.71141e-05	0.000720827	1.18576
F10	no_change	-0.215212	10.3974	-4.46649	2.7176e-05	0.000721451	1.18355
DPY19L4	no_change	-0.346045	7.74098	-4.43577	3.04407e-05	0.00080698	1.07384
THAP2	no_change	-0.299281	3.80795	-4.42923	3.11827e-05	0.000825485	1.05056
TSPAN3	no_change	0.293982	8.02877	4.42135	3.21009e-05	0.000848594	1.02251
NCRNA00219	no_change	-0.255989	5.91549	-4.42072	3.21752e-05	0.000849361	1.02027
NDFIP2	no_change	-0.246094	7.41327	-4.41954	3.23151e-05	0.000851416	1.01608
ZNF470	no_change	-0.340983	5.41778	-4.4193	3.23437e-05	0.000851416	1.01522
PHAX	no_change	-0.285237	6.451	-4.41655	3.2672e-05	0.000858854	1.00546
MUT	no_change	-0.261663	10.199	-4.40946	3.35355e-05	0.000880319	0.980252
TMEM14B	no_change	-0.20228	10.3103	-4.40538	3.40414e-05	0.000892349	0.965786
MYO7A	no_change	0.279559	7.0866	4.40397	3.42185e-05	0.000895742	0.960771
TMEM133	no_change	-0.297203	7.34162	-4.4028	3.43663e-05	0.000898359	0.956605
C5	no_change	-0.194957	11.4862	-4.40152	3.45278e-05	0.000901324	0.952076
AMDHD1	no_change	-0.437688	8.97078	-4.40007	3.47119e-05	0.000904873	0.946937
DRG1	no_change	-0.227467	6.87055	-4.3975	3.50414e-05	0.000912194	0.93781
LGALS1	no_change	0.339604	9.60187	4.39631	3.51942e-05	0.000914902	0.933608
AGTR1	no_change	-0.430216	8.13969	-4.39273	3.56592e-05	0.00092571	0.920925
MRAS	no_change	0.305117	5.56688	4.37904	3.74952e-05	0.000972026	0.872433
PTGES3	no_change	-0.290988	9.01086	-4.37776	3.76704e-05	0.000975223	0.867929
C9orf91	no_change	0.289853	5.98262	4.37503	3.80495e-05	0.000983678	0.85826
LIN7C	no_change	-0.314586	8.68666	-4.37357	3.82524e-05	0.000987566	0.853122
WIPI1	no_change	0.348813	7.88983	4.36983	3.87807e-05	0.000999829	0.839877
HHAT	no_change	0.259106	5.11824	4.36428	3.95754e-05	0.00101892	0.820291
PVRL3	no_change	-0.242281	7.8355	-4.36285	3.97827e-05	0.00102285	0.815248
CFHR2	no_change	-0.233551	11.8816	-4.35751	4.05659e-05	0.00104156	0.796424
KPNA5	no_change	-0.376229	5.12236	-4.34444	4.25488e-05	0.00109098	0.750358
UNC119	no_change	0.285674	5.49099	4.34348	4.26978e-05	0.00109331	0.746984
ABCC3	no_change	0.310669	8.6614	4.33554	4.39508e-05	0.00112386	0.719071
RPS6KL1	no_change	0.241941	4.29651	4.32722	4.53029e-05	0.00115686	0.689835
PEPD	no_change	0.278881	10.356	4.32264	4.60648e-05	0.00117471	0.673744
UBE2T	no_change	0.397109	4.08729	4.31884	4.67051e-05	0.00118943	0.660426
KRCC1	no_change	-0.27636	6.12856	-4.31764	4.69098e-05	0.00119302	0.656208
PRAMEF10	no_change	0.817926	4.63613	4.31259	4.7778e-05	0.00121346	0.638518
AP1G2	no_change	0.355777	6.13972	4.30902	4.84016e-05	0.00122764	0.626009
IL32	no_change	0.926798	8.06737	4.30712	4.87373e-05	0.00123448	0.619344
ADRBK1	no_change	0.202922	6.94177	4.30295	4.94811e-05	0.00125163	0.604737
CUL4B	no_change	-0.165723	6.62631	-4.30218	4.962e-05	0.00125346	0.602033
KIAA0284	no_change	0.234518	6.82784	4.29756	5.04573e-05	0.00127289	0.585897
SPARCL1	no_change	0.673208	5.92572	4.29221	5.14457e-05	0.00129609	0.567191
MAPKSP1	no_change	-0.300167	6.67875	-4.29007	5.18459e-05	0.00130442	0.55972
C16orf63	no_change	-0.272251	7.37428	-4.28801	5.22341e-05	0.00131243	0.552528
RPS13	no_change	-0.276409	10.8004	-4.28662	5.24991e-05	0.00131732	0.54765
GXYLT1	no_change	-0.315799	6.60437	-4.28577	5.26597e-05	0.00131959	0.544704
MMP9	no_change	0.711514	4.21645	4.28039	5.36958e-05	0.00134375	0.525922
HAPLN4	no_change	0.349821	5.62614	4.27444	5.4865e-05	0.00137119	0.505158
MCM10	no_change	0.434667	3.40001	4.27346	5.50596e-05	0.00137422	0.501745
NIPAL1	no_change	-0.408888	6.51529	-4.25895	5.8021e-05	0.00144621	0.451259
TMPO	no_change	-0.437692	7.45919	-4.25826	5.81661e-05	0.00144791	0.448852
RPS17	no_change	-0.213363	11.1322	-4.25584	5.8677e-05	0.00145869	0.440427
AP1AR	no_change	-0.274713	6.34379	-4.25212	5.94705e-05	0.00147646	0.427486
ST3GAL6	no_change	-0.351788	8.66098	-4.2509	5.97317e-05	0.00148098	0.423263
C5orf43	no_change	-0.222041	7.0835	-4.24958	6.00159e-05	0.00148607	0.418691
SRRD	no_change	-0.214885	6.5108	-4.23706	6.27852e-05	0.00155259	0.37524
DDX18	no_change	-0.275663	7.37787	-4.23597	6.30318e-05	0.00155664	0.371465
RPF2	no_change	-0.314592	6.86837	-4.23007	6.43836e-05	0.00158793	0.351029
ACAP3	no_change	0.284947	5.62972	4.22877	6.46866e-05	0.00159331	0.346508
ACN9	no_change	-0.220567	5.43562	-4.22181	6.63254e-05	0.00163154	0.322417
SERPINA11	no_change	-0.301868	10.9806	-4.2162	6.7674e-05	0.00166253	0.303038
ATF1	no_change	-0.258579	7.36397	-4.21027	6.9131e-05	0.0016961	0.282533
COX5B	no_change	-0.244005	9.9599	-4.2083	6.96195e-05	0.00170526	0.275755
PLD2	no_change	0.245693	6.11523	4.20768	6.97754e-05	0.00170526	0.273603
PDLIM5	no_change	-0.252036	9.29893	-4.20767	6.97769e-05	0.00170526	0.273581
GCSH	no_change	-0.279808	8.20209	-4.20262	7.10513e-05	0.00173415	0.256161
EIF2A	no_change	-0.225478	7.9866	-4.19868	7.20624e-05	0.00175654	0.242563
UTP23	no_change	-0.272179	6.08898	-4.19826	7.21712e-05	0.00175691	0.241111
ANKRD46	no_change	-0.262105	6.66809	-4.18716	7.50964e-05	0.00182576	0.20288
OXNAD1	no_change	-0.247453	7.77873	-4.18436	7.58518e-05	0.00184174	0.193251
MAN1A2	no_change	-0.229045	8.25128	-4.18367	7.60385e-05	0.00184388	0.190885
CINP	no_change	-0.186313	6.54593	-4.17658	7.79902e-05	0.00188877	0.166507
SRC	no_change	0.238791	5.21518	4.17515	7.83885e-05	0.00189597	0.161606
CDKN1B	no_change	-0.234646	8.03604	-4.17054	7.96912e-05	0.001925	0.145754
ABAT	no_change	-0.235837	10.4942	-4.16844	8.02908e-05	0.00193699	0.138544
GPR89A	no_change	-0.249148	7.20352	-4.16291	8.18896e-05	0.00197302	0.119584
HSD17B2	no_change	-0.301839	9.30578	-4.15779	8.33968e-05	0.00200676	0.102046
MAMDC4	no_change	0.70196	6.51086	4.1537	8.462e-05	0.00203359	0.0880469
MMADHC	no_change	-0.220916	8.56387	-4.15161	8.52529e-05	0.00204618	0.0808825
ZNF90	no_change	-0.228004	4.63232	-4.15038	8.56276e-05	0.00205255	0.0766665
KIAA0802	no_change	0.253717	5.19833	4.14958	8.5871e-05	0.00205576	0.0739379
C1GALT1	no_change	-0.271842	6.82793	-4.14857	8.6182e-05	0.00206057	0.0704627
PSMA6	no_change	-0.253402	8.84445	-4.14735	8.65568e-05	0.0020669	0.0662912
CHURC1	no_change	-0.286233	7.15047	-4.14645	8.68326e-05	0.00207085	0.0632323
CCBL2	no_change	-0.261268	7.18813	-4.13577	9.01952e-05	0.00214832	0.0267135
NDUFA5	no_change	-0.283098	6.57287	-4.13426	9.06781e-05	0.00215528	0.0215828
UQCRHL	no_change	-0.260421	7.89646	-4.13414	9.07171e-05	0.00215528	0.0211687
NOL7	no_change	-0.268899	3.60302	-4.12808	9.26909e-05	0.00219939	0.000485451
C1orf103	no_change	-0.338872	6.12697	-4.12404	9.403e-05	0.00222834	-0.0132969
IGFBP2	no_change	-0.928738	9.47774	-4.11669	9.65136e-05	0.00228432	-0.0383427
MRPL46	no_change	-0.245792	8.16952	-4.10859	9.93219e-05	0.00234783	-0.0658945
LOC645166	no_change	0.308257	6.58295	4.10721	9.98092e-05	0.00235354	-0.0705946
LPL	no_change	0.446158	4.25447	4.10719	9.98146e-05	0.00235354	-0.0706473
PSMC6	no_change	-0.255187	7.55381	-4.10634	0.000100115	0.00235766	-0.0735326
RPL30	no_change	-0.172684	11.7244	-4.10589	0.000100276	0.0023585	-0.0750773
ZFP1	no_change	-0.369419	6.90677	-4.1008	0.000102096	0.00239831	-0.092354
C14orf2	no_change	-0.230146	7.90636	-4.10035	0.000102259	0.00239911	-0.0938789
TAF9B	no_change	-0.224577	7.74314	-4.09763	0.00010325	0.00241934	-0.10314
GNA12	no_change	0.253401	6.86079	4.09658	0.000103632	0.00242528	-0.106692
SLC35A3	no_change	-0.296759	7.50208	-4.0948	0.000104286	0.00243754	-0.112732
LYSMD3	no_change	-0.338079	7.47296	-4.09284	0.000105011	0.00245142	-0.119378
MOBKL3	no_change	-0.42043	6.35777	-4.09192	0.000105351	0.00245632	-0.122488
FABP5P3	no_change	0.485329	5.08047	4.08512	0.000107912	0.00251291	-0.145549
NPEPL1	no_change	0.272621	5.72623	4.0827	0.000108838	0.00253132	-0.153747
CFL2	no_change	-0.284062	8.11451	-4.0777	0.000110773	0.00257313	-0.17066
C9	no_change	-0.310847	11.7411	-4.07287	0.000112675	0.00261409	-0.187004
CEBPZ	no_change	-0.250693	6.19655	-4.07075	0.000113521	0.00263047	-0.194183
LRRC24	no_change	0.2171	5.56909	4.06187	0.000117124	0.0027106	-0.224161
CEP76	no_change	-0.1594	6.91206	-4.05767	0.000118869	0.00274761	-0.238355
CABIN1	no_change	0.2164	6.61723	4.05621	0.000119481	0.00275835	-0.243277
C8orf40	no_change	-0.221449	8.82007	-4.05349	0.000120626	0.00277946	-0.252431
RNF170	no_change	-0.209916	6.68167	-4.05334	0.000120692	0.00277946	-0.252949
NUDT4	no_change	-0.304217	7.28536	-4.04849	0.000122767	0.0028238	-0.269305
DIP2A	no_change	0.183961	6.07949	4.04697	0.000123423	0.00283541	-0.274416
CNOT7	no_change	-0.221364	8.40551	-4.04578	0.000123939	0.00284379	-0.278419
KLHL8	no_change	-0.247006	6.28259	-4.04473	0.000124395	0.00285077	-0.281942
LOC401109	no_change	0.608334	5.53079	4.04129	0.000125908	0.00288191	-0.293533
RHBDF2	no_change	0.215672	4.87654	4.03783	0.000127447	0.00291358	-0.305184
FLII	no_change	0.182513	7.92596	4.03609	0.000128223	0.00292775	-0.311004
C5orf51	no_change	-0.272905	7.30032	-4.03177	0.000130181	0.00296885	-0.325536
TOMM70A	no_change	-0.164997	7.9349	-4.02121	0.000135084	0.00307693	-0.36098
CDC26	no_change	-0.219097	7.06334	-4.02049	0.000135426	0.00308099	-0.363405
LARP4	no_change	-0.218552	9.1455	-4.01496	0.000138069	0.00313732	-0.381932
SHKBP1	no_change	0.177951	6.43797	4.01436	0.00013836	0.00313803	-0.383947
METTL10	no_change	-0.238022	5.81638	-4.0142	0.000138435	0.00313803	-0.384467
SLC38A7	no_change	0.225775	6.32295	4.01293	0.000139053	0.00314823	-0.388735
SLC19A1	no_change	0.382436	6.54847	4.0052	0.000142857	0.00323046	-0.414599
SYT7	no_change	0.475376	6.62904	4.0022	0.000144361	0.00326055	-0.424635
TCEB3	no_change	-0.184507	7.24361	-4.00021	0.000145367	0.00327933	-0.43129
BBS10	no_change	-0.283329	6.41156	-3.9998	0.000145575	0.00328006	-0.432655
ABR	no_change	0.325098	5.89315	3.99905	0.000145957	0.00328474	-0.435171
NBEAL2	no_change	0.227232	5.94434	3.99379	0.000148659	0.00334153	-0.45274
BRP44	no_change	-0.188171	9.5581	-3.99286	0.000149141	0.00334835	-0.45584
NAPEPLD	no_change	-0.407839	7.48831	-3.9915	0.000149851	0.00336028	-0.460392
AZIN1	no_change	-0.268975	7.98652	-3.98744	0.000151986	0.00340409	-0.473941
U2AF1L4	no_change	0.400966	5.1138	3.98607	0.000152711	0.00341625	-0.4785
GPN1	no_change	-0.211073	6.39315	-3.9846	0.000153493	0.00342965	-0.483391
RHOBTB3	no_change	-0.416271	7.99939	-3.98397	0.000153833	0.00343317	-0.48551
SLC16A1	no_change	-0.453354	7.2289	-3.9794	0.000156296	0.00348399	-0.500721
USP35	no_change	0.286197	5.94795	3.96647	0.000163481	0.00363982	-0.543754
KIAA1143	no_change	-0.25485	7.00848	-3.96559	0.000163981	0.00364663	-0.546676
SECISBP2	no_change	-0.160034	7.98629	-3.96455	0.000164573	0.00365547	-0.550128
CAB39	no_change	-0.202694	7.99283	-3.95644	0.00016927	0.00375534	-0.577061
IKBKE	no_change	0.175898	4.09612	3.95559	0.000169771	0.00376202	-0.579891
ZC3H15	no_change	-0.267845	8.34867	-3.95497	0.000170132	0.00376558	-0.581927
TBC1D24	no_change	0.348268	6.80293	3.95431	0.000170524	0.0037698	-0.584126
FAM160A2	no_change	0.258445	6.94771	3.95351	0.000170996	0.00377579	-0.586772
EIF3L	no_change	-0.188807	10.0393	-3.94931	0.000173505	0.00382668	-0.60071
SLC35D2	no_change	-0.183409	7.6054	-3.94315	0.000177242	0.00390263	-0.621102
CCL22	no_change	0.258327	4.67548	3.94295	0.000177364	0.00390263	-0.621759
SIKE1	no_change	-0.243491	7.30493	-3.94103	0.00017855	0.00392413	-0.628136
C4orf19	no_change	-0.260568	7.19355	-3.93872	0.000179978	0.00395088	-0.635756
DARS	no_change	-0.175792	8.07209	-3.93616	0.000181577	0.00398133	-0.644219
RRAGD	no_change	-0.336421	6.53201	-3.93159	0.000184473	0.00403977	-0.659353
DBT	no_change	-0.287069	8.53307	-3.93127	0.000184673	0.00403977	-0.660389
PUS3	no_change	-0.265962	6.7987	-3.9304	0.000185231	0.00404727	-0.663278
HOOK1	no_change	-0.323961	7.60298	-3.92979	0.000185621	0.00405107	-0.665288
MAPK8IP3	no_change	0.286343	6.11214	3.92943	0.00018585	0.00405136	-0.666468
MCOLN1	no_change	0.278433	7.755	3.9249	0.000188784	0.00411054	-0.681448
PIK3IP1	no_change	0.31392	5.63414	3.92028	0.000191813	0.0041693	-0.696667
PLEKHH3	no_change	0.256828	5.5589	3.92011	0.000191927	0.0041693	-0.697236
CLSPN	no_change	0.205008	2.93042	3.91548	0.000195015	0.00423074	-0.712498
CGGBP1	no_change	-0.249507	7.01531	-3.9152	0.000195206	0.00423074	-0.713435
SELK	no_change	-0.308164	5.92995	-3.91448	0.000195689	0.00423632	-0.715798
RALGPS1	no_change	0.29271	4.9249	3.91242	0.000197084	0.00426161	-0.72259
RNF139	no_change	-0.249972	7.27683	-3.90481	0.00020232	0.00436978	-0.747652
SPHAR	no_change	-0.278853	7.16694	-3.90393	0.000202929	0.0043779	-0.750526
NT5E	no_change	-0.383916	8.05415	-3.90339	0.000203308	0.00438104	-0.752309
MRPL53	no_change	-0.169568	9.19541	-3.89448	0.000209632	0.00451214	-0.781586
RG9MTD2	no_change	-0.34439	5.42658	-3.89285	0.000210807	0.00453223	-0.786926
C2orf67	no_change	-0.307498	6.51991	-3.88976	0.000213059	0.0045754	-0.797077
UNC13D	no_change	0.22139	5.43015	3.88859	0.00021392	0.00458864	-0.800931
LYRM5	no_change	-0.334102	9.18882	-3.8872	0.000214943	0.00460532	-0.80549
TXNDC15	no_change	-0.190067	7.13132	-3.8825	0.000218431	0.00467473	-0.82087
SLC19A2	no_change	-0.457599	7.60348	-3.87923	0.0002209	0.00472218	-0.831607
GINS1	no_change	0.484006	4.20053	3.87441	0.000224574	0.00479526	-0.847363
MMP14	no_change	0.260442	6.48954	3.87306	0.000225615	0.00481202	-0.85178
CUL3	no_change	-0.218644	8.58841	-3.87247	0.000226079	0.00481643	-0.85374
LARP1B	no_change	-0.268009	8.09033	-3.86914	0.000228669	0.00486608	-0.864619
ATPAF1	no_change	-0.183965	5.98222	-3.86488	0.000232026	0.00493193	-0.878536
CHPT1	no_change	-0.226819	10.1415	-3.86418	0.000232581	0.00493813	-0.880817
GRTP1	no_change	-0.309805	7.87009	-3.86215	0.000234199	0.00496378	-0.887439
C7orf36	no_change	-0.189809	4.97392	-3.86199	0.00023433	0.00496378	-0.88797
MYO9B	no_change	0.171754	7.6343	3.86168	0.000234582	0.00496378	-0.888998
CMYA5	no_change	-0.437891	5.45468	-3.85966	0.000236204	0.00499248	-0.895578
CD37	no_change	0.347438	6.1775	3.85846	0.000237176	0.00500738	-0.899498
TXNRD3	no_change	-0.19018	5.40606	-3.85663	0.000238661	0.00503306	-0.905454
SYAP1	no_change	-0.222483	8.01847	-3.85588	0.000239278	0.00504042	-0.907921
SCRN2	no_change	0.291189	6.18846	3.85315	0.000241516	0.00508185	-0.916807
RANBP9	no_change	-0.163062	7.7805	-3.84945	0.000244587	0.00513579	-0.928869
MRPL45	no_change	-0.198671	9.53192	-3.84941	0.000244627	0.00513579	-0.929023
ANKRD57	no_change	-0.248412	6.57479	-3.84355	0.000249564	0.0052336	-0.948095
LDB1	no_change	0.241394	8.70913	3.84245	0.000250498	0.00524732	-0.951659
NUDT9	no_change	-0.230009	6.60568	-3.84069	0.000252012	0.00527314	-0.957408
P4HA1	no_change	-0.841262	7.44064	-3.83728	0.000254954	0.00532877	-0.968485
ANGPTL3	no_change	-0.298302	10.8902	-3.8338	0.000257997	0.00538638	-0.979806
MXD3	no_change	0.244855	5.32947	3.83306	0.000258649	0.00539398	-0.982212
GABPB1	no_change	-0.27105	6.50166	-3.83109	0.000260385	0.00541886	-0.988596
IL1RAP	no_change	-0.393743	8.89512	-3.83105	0.000260419	0.00541886	-0.98872
MCM2	no_change	0.548028	5.4425	3.82911	0.000262151	0.00544885	-0.995044
PSMD12	no_change	-0.243128	7.25717	-3.82678	0.000264233	0.00548605	-1.00259
WASH3P	no_change	0.239833	6.94865	3.82529	0.000265579	0.0055079	-1.00744
HDAC6	no_change	0.229425	8.01303	3.81837	0.000271897	0.00563271	-1.02986
CD164	no_change	-0.235726	10.5188	-3.81694	0.000273219	0.0056483	-1.03449
NUBPL	no_change	-0.261538	6.63635	-3.81691	0.000273252	0.0056483	-1.0346
TMEM57	no_change	-0.294078	7.67255	-3.81261	0.000277268	0.00572502	-1.04851
CRIPT	no_change	-0.286237	7.35931	-3.80788	0.000281757	0.00581132	-1.06383
PPP1R13L	no_change	0.196774	5.85952	3.80682	0.000282771	0.00582583	-1.06725
SCRN3	no_change	-0.27566	7.03377	-3.80228	0.000287154	0.00590964	-1.08192
LGR4	no_change	-0.269637	9.17789	-3.80079	0.00028861	0.00593311	-1.08674
OCLN	no_change	-0.363721	9.08319	-3.79948	0.000289898	0.00595306	-1.09098
ABCC6	no_change	0.296753	8.44619	3.79314	0.000296187	0.00607556	-1.11144
TMEM106B	no_change	-0.275989	8.19345	-3.79151	0.000297823	0.00610244	-1.11669
DPYSL2	no_change	0.319495	8.58417	3.78795	0.000301439	0.00616981	-1.12819
ANKRD52	no_change	0.21667	6.02705	3.78717	0.000302229	0.00617923	-1.13068
TNFAIP2	no_change	0.410674	6.32286	3.78605	0.000303377	0.00619146	-1.13429
MGST3	no_change	-0.239125	10.3117	-3.78582	0.00030361	0.00619146	-1.13502
MAP1LC3A	no_change	0.317403	6.23881	3.78562	0.000303816	0.00619146	-1.13567
TNPO2	no_change	0.194013	7.26952	3.78442	0.000305053	0.00620991	-1.13954
FASTKD3	no_change	-0.248855	4.86656	-3.7823	0.000307251	0.00624789	-1.14638
SMEK1	no_change	-0.194162	7.09057	-3.77907	0.000310618	0.0063095	-1.15677
INPPL1	no_change	0.204595	6.69094	3.77689	0.000312916	0.00634932	-1.16379
CDC5L	no_change	-0.183832	7.64363	-3.77405	0.000315928	0.00640352	-1.17291
GPN3	no_change	-0.20021	5.63625	-3.77353	0.000316488	0.00640795	-1.1746
LYPLA1	no_change	-0.242071	8.60127	-3.76727	0.000323235	0.0065375	-1.19469
RYK	no_change	-0.190981	8.19084	-3.76495	0.000325777	0.00658183	-1.20215
TOMM20L	no_change	-0.15203	4.60713	-3.76031	0.000330913	0.00667838	-1.21705
TAF9	no_change	-0.214101	6.10686	-3.75479	0.000337113	0.00679621	-1.23472
UBXN7	no_change	-0.17395	7.71075	-3.75385	0.000338187	0.00681055	-1.23775
ZNF570	no_change	-0.243637	5.20417	-3.75327	0.000338845	0.00681649	-1.2396
FZR1	no_change	0.23741	6.75613	3.75287	0.000339301	0.00681836	-1.24088
RBCK1	no_change	0.232631	7.46735	3.75147	0.000340905	0.00684327	-1.24537
RNF207	no_change	0.25278	5.31864	3.74791	0.000345005	0.00691816	-1.25675
CLN5	no_change	-0.225476	7.14315	-3.74057	0.000353613	0.00708321	-1.2802
ARHGAP5	no_change	-0.267106	7.63925	-3.73978	0.000354554	0.00709448	-1.28273
ERI2	no_change	-0.252907	5.93544	-3.73781	0.000356903	0.00713388	-1.28902
NXT2	no_change	-0.246719	5.81908	-3.73644	0.000358556	0.007155	-1.29341
NUDT21	no_change	-0.217104	8.79175	-3.7363	0.000358722	0.007155	-1.29385
VAMP1	no_change	0.246282	7.3166	3.73057	0.000365679	0.00728601	-1.31213
PTPRM	no_change	0.220372	8.04752	3.72748	0.000369491	0.00734955	-1.32199
AP2A2	no_change	0.144881	7.22476	3.72735	0.000369651	0.00734955	-1.32241
SNRPD3	no_change	-0.178884	7.67028	-3.72427	0.000373482	0.00741786	-1.33221
ERGIC2	no_change	-0.289416	7.57587	-3.72383	0.000374035	0.00742099	-1.33362
RCHY1	no_change	-0.258121	5.61921	-3.72264	0.000375528	0.00744275	-1.33741
LPHN2	no_change	-0.232293	8.78238	-3.71953	0.000379461	0.00751277	-1.34732
GRID1	no_change	0.61979	5.44555	3.71863	0.000380598	0.00752734	-1.35017
SNAPC5	no_change	-0.18551	7.22983	-3.71147	0.000389821	0.00770164	-1.37294
GCH1	no_change	-0.255474	7.88487	-3.70985	0.000391937	0.0077273	-1.37808
MRPS35	no_change	-0.192347	7.92641	-3.70985	0.000391943	0.0077273	-1.3781
FBXO44	no_change	0.29541	5.68111	3.708	0.000394368	0.00776693	-1.38396
GNPNAT1	no_change	-0.260615	8.39019	-3.70619	0.000396762	0.00780589	-1.38971
APOL3	no_change	0.384535	5.82794	3.70438	0.000399173	0.0078451	-1.39547
INPP1	no_change	-0.333669	6.28819	-3.70387	0.000399853	0.00785024	-1.39709
GDPD5	no_change	0.241885	5.5955	3.70255	0.000401618	0.00787667	-1.40128
COL27A1	no_change	0.269732	6.26225	3.70106	0.000403619	0.00790765	-1.406
RPL7	no_change	-0.21598	10.5257	-3.69538	0.000411335	0.00805042	-1.424
AP3S1	no_change	-0.251635	7.80342	-3.69447	0.000412588	0.00805467	-1.42689
CXCL9	no_change	0.694927	5.87726	3.6943	0.000412811	0.00805467	-1.42741
CP110	no_change	-0.335838	5.15241	-3.69428	0.00041284	0.00805467	-1.42747
AP4S1	no_change	-0.263553	4.55577	-3.69346	0.00041398	0.00806853	-1.43009
CPN1	no_change	-0.28486	8.92075	-3.68944	0.000419551	0.00816708	-1.4428
SNAP25	no_change	0.33435	5.0868	3.68904	0.000420122	0.00816708	-1.44409
TBC1D22A	no_change	0.139713	7.3572	3.68888	0.000420342	0.00816708	-1.44459
CPEB3	no_change	-0.248289	7.13083	-3.68718	0.000422722	0.00819907	-1.44995
NLRC5	no_change	0.30004	5.57296	3.68708	0.000422862	0.00819907	-1.45027
TYMP	no_change	0.338127	6.76337	3.6839	0.000427373	0.00827799	-1.46035
EIF3E	no_change	-0.237884	7.48559	-3.68204	0.000430017	0.0083206	-1.46621
HAL	no_change	-0.524532	9.1972	-3.68035	0.000432436	0.0083588	-1.47154
PAIP2	no_change	-0.162122	8.9066	-3.67962	0.00043349	0.00836972	-1.47385
GSPT2	no_change	-0.206892	6.37857	-3.67934	0.000433893	0.00836972	-1.47473
RXFP1	no_change	-0.316186	4.16782	-3.67815	0.000435619	0.00839439	-1.4785
LOC146880	no_change	0.238002	6.54121	3.67653	0.000437971	0.00843106	-1.48362
C3orf10	no_change	-0.195554	6.64931	-3.67582	0.000439	0.0084422	-1.48585
DTL	no_change	0.686203	4.15327	3.66761	0.000451146	0.00866689	-1.51177
C1orf56	no_change	-0.230218	7.06644	-3.66683	0.000452315	0.00868047	-1.51422
SEPHS1	no_change	-0.17727	8.66751	-3.66632	0.000453069	0.00868606	-1.51581
CSPG4	no_change	0.245613	3.5758	3.66584	0.000453803	0.00869126	-1.51734
ORC4	no_change	-0.248032	6.2641	-3.66185	0.000459844	0.00879027	-1.5299
GAS6	no_change	0.332564	6.80586	3.66181	0.00045991	0.00879027	-1.53004
PMPCB	no_change	-0.186124	8.77527	-3.66021	0.000462356	0.00882804	-1.53507
RPL23AP7	no_change	-0.143109	7.00243	-3.65932	0.000463712	0.00884492	-1.53785
IFT74	no_change	-0.297809	5.63661	-3.65851	0.000464969	0.00885699	-1.54042
WASH2P	no_change	0.236265	6.97113	3.6583	0.000465288	0.00885699	-1.54107
AADAT	no_change	-0.318416	9.43403	-3.65744	0.00046661	0.00886977	-1.54377
ITIH3	no_change	-0.281884	11.4001	-3.65725	0.000466905	0.00886977	-1.54437
C3orf23	no_change	-0.22743	7.96116	-3.65603	0.000468796	0.00889669	-1.5482
SHANK3	no_change	0.202111	6.52834	3.65523	0.000470049	0.00890575	-1.55074
UXT	no_change	-0.253395	8.91319	-3.65512	0.000470222	0.00890575	-1.55109
AGRN	no_change	0.278722	6.36731	3.6548	0.00047071	0.008906	-1.55207
ANKRD18A	no_change	0.541022	4.01889	3.65439	0.000471357	0.00890927	-1.55338
TRPV4	no_change	0.269265	6.71014	3.65298	0.000473555	0.00894181	-1.55779
TOMM20	no_change	-0.204635	7.8379	-3.65223	0.000474736	0.00895389	-1.56016
PLEKHF2	no_change	-0.28394	5.93338	-3.65197	0.000475149	0.00895389	-1.56098
APPBP2	no_change	-0.246751	6.92525	-3.64908	0.000479709	0.00903074	-1.57005
C6	no_change	-0.19081	11.0944	-3.6487	0.000480308	0.00903296	-1.57123
VAMP4	no_change	-0.256786	7.14637	-3.64627	0.000484193	0.00909691	-1.57888
PRKCD	no_change	0.233837	6.34332	3.64303	0.000489411	0.00918576	-1.58905
PACS2	no_change	0.151985	5.7018	3.64142	0.00049202	0.00922549	-1.59409
RSPO3	no_change	-0.300135	5.76365	-3.64086	0.000492927	0.00923328	-1.59584
KLHDC2	no_change	-0.219213	9.1117	-3.63981	0.000494645	0.00925623	-1.59914
C15orf42	no_change	0.211164	3.31559	3.63819	0.000497298	0.0092966	-1.60422
SLC12A7	no_change	0.25726	7.52688	3.63554	0.000501663	0.00936887	-1.61251
FAM114A2	no_change	-0.175605	6.14181	-3.63518	0.000502258	0.00937065	-1.61363
TOR1AIP2	no_change	-0.269899	8.51832	-3.63444	0.000503494	0.0093844	-1.61597
GTF2E2	no_change	-0.208452	6.73356	-3.63386	0.000504457	0.00938603	-1.61778
ZMIZ1	no_change	0.200855	7.30394	3.63379	0.000504582	0.00938603	-1.61801
CCDC117	no_change	-0.192206	7.01457	-3.63312	0.000505691	0.00939371	-1.62009
TFAM	no_change	-0.243299	7.07172	-3.63294	0.000505996	0.00939371	-1.62067
CCNC	no_change	-0.245279	8.17594	-3.63256	0.000506632	0.00939622	-1.62186
RANBP2	no_change	-0.278515	7.02495	-3.62843	0.000513577	0.00951562	-1.63477
CA12	no_change	0.524961	3.88708	3.62805	0.000514223	0.0095182	-1.63597
UFM1	no_change	-0.277874	8.13337	-3.6275	0.000515153	0.00952102	-1.63768
MVP	no_change	0.339902	6.38645	3.62736	0.00051539	0.00952102	-1.63812
MTHFS	no_change	-0.215702	9.00449	-3.62637	0.000517086	0.00954296	-1.64123
KMO	no_change	-0.181812	6.9061	-3.62414	0.000520896	0.00960382	-1.64819
RILPL1	no_change	0.238292	5.99212	3.62372	0.000521612	0.0096076	-1.6495
ORC1	no_change	0.288593	3.83532	3.62202	0.00052455	0.00965223	-1.65482
KLHL2	no_change	-0.217464	7.0027	-3.6123	0.000541597	0.00995555	-1.68515
SLC44A1	no_change	-0.261366	8.07239	-3.61202	0.000542095	0.00995555	-1.68602
TMED6	no_change	-0.477721	4.7495	-3.61103	0.000543873	0.00997846	-1.68912
C9orf103	no_change	-0.297939	8.45322	-3.60913	0.000547281	0.0100312	-1.69504
MANEA	no_change	-0.366669	8.3557	-3.60849	0.000548428	0.0100348	-1.69703
ATP5J	no_change	-0.125398	5.8177	-3.60842	0.000548546	0.0100348	-1.69723
PNPLA8	no_change	-0.326434	6.85937	-3.60713	0.00055089	0.0100678	-1.70127
KTN1	no_change	-0.20492	8.06677	-3.60634	0.000552317	0.0100824	-1.70373
ZNF69	no_change	-0.269762	6.33423	-3.60609	0.000552763	0.0100824	-1.70449
UBA2	no_change	-0.202466	8.31635	-3.60416	0.000556281	0.0101367	-1.7105
ADCY7	no_change	0.239391	5.87745	3.60271	0.000558935	0.0101752	-1.71502
TEP1	no_change	0.169346	6.02212	3.60171	0.000560777	0.0101989	-1.71813
SOCS6	no_change	-0.279549	6.63611	-3.60048	0.000563052	0.0102303	-1.72197
SQLE	no_change	0.769504	7.80473	3.59992	0.000564093	0.0102393	-1.72372
DPM1	no_change	-0.345077	8.55038	-3.59662	0.000570223	0.010332	-1.73396
COMMD1	no_change	-0.150757	7.60113	-3.5964	0.000570637	0.010332	-1.73465
RPL36A	no_change	-0.200416	8.23327	-3.59629	0.000570849	0.010332	-1.735
TBCEL	no_change	-0.248918	8.09218	-3.59552	0.000572284	0.010348	-1.73738
TBC1D7	no_change	0.22281	5.19673	3.59449	0.000574224	0.0103731	-1.74059
NKRF	no_change	-0.191082	5.54121	-3.59393	0.000575288	0.0103823	-1.74234
GNG7	no_change	-0.226511	6.47459	-3.59266	0.000577691	0.0104072	-1.74629
FAM160B1	no_change	-0.18328	7.86899	-3.59261	0.000577776	0.0104072	-1.74643
TERF2IP	no_change	-0.178853	6.41628	-3.59193	0.000579072	0.0104205	-1.74855
LOC100288778	no_change	0.249855	7.87424	3.5914	0.000580073	0.0104285	-1.75019
TCF19	no_change	0.355012	4.67611	3.58882	0.00058499	0.0105047	-1.75819
PPP2R3C	no_change	-0.241238	5.4416	-3.5886	0.000585426	0.0105047	-1.75889
TOR1AIP1	no_change	-0.174315	7.11697	-3.58807	0.000586435	0.0105117	-1.76052
NARG2	no_change	-0.235522	7.13868	-3.58781	0.000586938	0.0105117	-1.76134
MBIP	no_change	-0.220936	7.35485	-3.58751	0.000587505	0.0105118	-1.76225
COL1A1	no_change	0.530918	7.08753	3.5851	0.000592163	0.0105851	-1.76973
C17orf95	no_change	-0.234064	6.43804	-3.58389	0.000594518	0.010617	-1.77349
C12orf26	no_change	-0.272072	6.39693	-3.58253	0.000597174	0.0106543	-1.77771
E2F1	no_change	0.382675	4.91044	3.58223	0.000597755	0.0106546	-1.77863
KBTBD3	no_change	-0.181428	5.63211	-3.5804	0.000601351	0.0107085	-1.78431
TMEM192	no_change	-0.188604	8.08747	-3.57995	0.000602232	0.010714	-1.7857
HSF4	no_change	0.246991	5.58795	3.57931	0.000603504	0.0107225	-1.7877
RPL3	no_change	-0.111219	11.8696	-3.57913	0.000603849	0.0107225	-1.78824
ZEB1	no_change	-0.201646	6.85779	-3.57752	0.000607036	0.0107684	-1.79323
KIF12	no_change	0.380415	6.05527	3.57725	0.000607585	0.0107684	-1.79408
INHBE	no_change	0.554202	8.87403	3.57442	0.000613226	0.0108582	-1.80283
SLC6A6	no_change	0.335966	5.51319	3.56742	0.000627418	0.011099	-1.82449
CCNB1IP1	no_change	-0.30542	6.16232	-3.5654	0.000631562	0.011161	-1.83073
CDC45	no_change	0.430386	3.905	3.56513	0.000632112	0.011161	-1.83155
IGF1	no_change	-0.615608	7.99986	-3.56207	0.000638456	0.0112624	-1.841
ITGAX	no_change	0.422092	5.80997	3.56164	0.000639355	0.0112676	-1.84233
GTF2B	no_change	-0.204871	7.10647	-3.56062	0.000641489	0.0112947	-1.84549
MRPL40	no_change	-0.189382	7.18475	-3.55972	0.000643368	0.0113117	-1.84826
TPMT	no_change	-0.23497	7.67463	-3.55958	0.000643664	0.0113117	-1.84869
NAV1	no_change	0.202836	5.40182	3.55665	0.000649848	0.0113998	-1.85774
SEPN1	no_change	0.251809	7.39735	3.55663	0.000649889	0.0113998	-1.8578
PAIP2B	no_change	-0.364802	8.35054	-3.55493	0.000653493	0.0114523	-1.86303
SNORA66	no_change	-0.141926	6.89647	-3.55379	0.000655927	0.0114686	-1.86655
RPS8	no_change	-0.194262	9.3275	-3.55377	0.000655968	0.0114686	-1.86661
WASH5P	no_change	0.413372	6.90921	3.55339	0.000656776	0.0114686	-1.86778
CUL7	no_change	0.195318	6.24587	3.55335	0.000656868	0.0114686	-1.86791
CLINT1	no_change	-0.140588	9.91572	-3.55261	0.000658455	0.0114856	-1.87019
CHCHD4	no_change	-0.221304	5.10872	-3.55227	0.000659188	0.0114877	-1.87124
AGPHD1	no_change	-0.17565	6.35701	-3.55159	0.000660641	0.0115024	-1.87333
ZNF252	no_change	-0.299656	5.87063	-3.55121	0.000661453	0.0115059	-1.87449
COX11	no_change	-0.207453	7.22415	-3.55038	0.000663257	0.0115266	-1.87707
FASN	no_change	0.695855	9.38581	3.55007	0.000663926	0.0115275	-1.87802
C4orf14	no_change	-0.168235	6.65844	-3.54963	0.000664871	0.0115332	-1.87937
C18orf19	no_change	-0.241481	6.34548	-3.54861	0.000667091	0.0115611	-1.88252
PM20D2	no_change	-0.222253	5.28031	-3.54685	0.000670909	0.0116165	-1.88792
BNIP2	no_change	-0.301238	7.66133	-3.54624	0.000672239	0.0116288	-1.88979
TSNAX-DISC1	no_change	-0.271687	6.58599	-3.5448	0.000675404	0.0116691	-1.89424
FBXO17	no_change	0.33206	7.97149	3.54461	0.000675811	0.0116691	-1.89481
MBNL3	no_change	-0.255618	9.31161	-3.5441	0.000676946	0.0116779	-1.89639
PCSK7	no_change	0.191135	6.61754	3.54294	0.000679499	0.0117112	-1.89995
PRRG1	no_change	-0.210115	6.3053	-3.54124	0.00068327	0.0117654	-1.90519
TMEM173	no_change	0.216851	6.24106	3.53596	0.000695093	0.011958	-1.92141
TXNDC16	no_change	-0.333762	4.98503	-3.53336	0.000700988	0.0120484	-1.9294
MFSD6	no_change	0.242678	5.49026	3.53234	0.000703313	0.0120773	-1.93253
UBR3	no_change	-0.197083	8.00737	-3.53136	0.000705551	0.0121046	-1.93554
RDH10	no_change	-0.191893	9.51197	-3.52726	0.000714998	0.0122555	-1.94811
CAMK2D	no_change	-0.228573	7.97085	-3.52375	0.000723166	0.0123842	-1.95885
CCNB3	no_change	-0.201749	3.79447	-3.5232	0.000724473	0.0123953	-1.96056
EIF3D	no_change	-0.210182	9.07321	-3.5224	0.000726343	0.012416	-1.963
ARHGAP27	no_change	0.22963	5.19012	3.52074	0.000730262	0.0124716	-1.96808
PGP	no_change	0.24413	6.56504	3.51634	0.000740743	0.0126391	-1.98155
PPIP5K1	no_change	0.271388	6.51966	3.5153	0.000743237	0.0126701	-1.98473
RTN1	no_change	0.192596	4.32918	3.51408	0.000746167	0.012703	-1.98845
SHROOM1	no_change	0.28346	6.94662	3.51394	0.000746517	0.012703	-1.98889
SPCS3	no_change	-0.265344	8.04283	-3.51268	0.00074956	0.0127432	-1.99273
PROS1	no_change	-0.196988	10.3523	-3.51102	0.000753588	0.0128001	-1.9978
DZIP1	no_change	0.303145	4.57888	3.5091	0.000758297	0.0128684	-2.00368
C1orf26	no_change	-0.273191	5.38611	-3.5088	0.000759033	0.0128693	-2.0046
PLRG1	no_change	-0.219087	7.48473	-3.50802	0.000760937	0.0128802	-2.00697
KRTAP5-2	no_change	0.231712	4.4505	3.50797	0.000761052	0.0128802	-2.00711
CDH23	no_change	-0.372768	6.43804	-3.5062	0.000765426	0.012924	-2.01252
DTWD1	no_change	-0.379033	4.889	-3.50612	0.000765629	0.012924	-2.01278
ANO10	no_change	0.256852	6.50014	3.50589	0.000766191	0.012924	-2.01347
C11orf57	no_change	-0.200077	6.17113	-3.50581	0.000766394	0.012924	-2.01372
STON2	no_change	0.198447	4.38837	3.50364	0.000771784	0.0129919	-2.02034
BSG	no_change	0.195193	9.67694	3.50363	0.000771803	0.0129919	-2.02036
CYP2C19	no_change	-0.678436	9.80407	-3.50263	0.000774296	0.0130222	-2.02341
DFNA5	no_change	0.269063	5.28097	3.50196	0.000775983	0.0130389	-2.02547
TUBG2	no_change	0.279008	6.68405	3.49937	0.000782499	0.0131366	-2.03336
ZNF440	no_change	-0.20788	4.8499	-3.49657	0.000789603	0.013244	-2.0419
TTL	no_change	0.214638	6.92848	3.49424	0.000795554	0.0133219	-2.04899
ARL5A	no_change	-0.282772	6.35653	-3.4942	0.000795667	0.0133219	-2.04913
SDCBP2	no_change	0.299355	5.857	3.49237	0.000800364	0.0133833	-2.05468
ST13P4	no_change	-0.179344	8.69305	-3.49222	0.000800758	0.0133833	-2.05515
API5	no_change	-0.26674	8.44259	-3.49045	0.000805341	0.0134479	-2.06054
LRSAM1	no_change	0.227703	5.59209	3.49005	0.000806368	0.0134531	-2.06174
MB	no_change	0.326966	4.49985	3.48829	0.000810955	0.0135176	-2.0671
SMPDL3A	no_change	-0.295239	7.80724	-3.48752	0.000812963	0.0135343	-2.06943
CP	no_change	-0.128844	12.3804	-3.48736	0.000813401	0.0135343	-2.06994
PEX2	no_change	-0.211264	6.44949	-3.48567	0.000817828	0.0135959	-2.07507
ZFAND6	no_change	-0.165778	7.85114	-3.48383	0.000822681	0.0136645	-2.08065
OTUD4	no_change	-0.24418	6.45716	-3.48201	0.000827517	0.0137237	-2.08618
GINS3	no_change	0.27521	4.82126	3.48194	0.000827706	0.0137237	-2.0864
DCTD	no_change	-0.194044	8.50624	-3.48045	0.000831675	0.0137655	-2.09092
GINS4	no_change	0.282798	3.93275	3.48045	0.000831694	0.0137655	-2.09094
CSTB	no_change	0.198281	8.21957	3.47996	0.000833	0.013775	-2.09242
WASH1	no_change	0.259792	7.06559	3.47903	0.000835496	0.0138041	-2.09524
SQRDL	no_change	-0.170169	8.10455	-3.47866	0.00083648	0.0138082	-2.09635
PPIF	no_change	0.367441	8.73673	3.47823	0.000837646	0.0138153	-2.09767
ZNF214	no_change	-0.235522	4.41292	-3.47757	0.000839432	0.0138326	-2.09968
PARVG	no_change	0.318902	6.13833	3.4767	0.00084178	0.0138591	-2.10231
BRWD3	no_change	-0.223699	6.76911	-3.47563	0.000844677	0.0138946	-2.10556
NAT6	no_change	0.214687	4.69631	3.4728	0.000852376	0.014009	-2.11412
RUNDC3B	no_change	-0.320261	6.62438	-3.47204	0.000854469	0.0140311	-2.11643
NDUFC2	no_change	-0.172977	10.5786	-3.47163	0.00085559	0.0140372	-2.11767
RNF185	no_change	-0.240667	6.59539	-3.47125	0.000856638	0.0140421	-2.11883
IRF6	no_change	-0.242493	7.02744	-3.46905	0.000862707	0.0141293	-2.12549
LZTR1	no_change	0.169936	7.12316	3.4675	0.000867004	0.0141859	-2.13018
SMEK2	no_change	-0.209843	8.20146	-3.46726	0.000867679	0.0141859	-2.13091
PCDHB5	no_change	-0.43816	5.05507	-3.4651	0.000873711	0.0142721	-2.13745
SNX13	no_change	-0.223983	7.14417	-3.46419	0.000876268	0.0143015	-2.14021
PYGB	no_change	0.239343	6.72347	3.46368	0.000877709	0.0143125	-2.14176
LAMA3	no_change	0.383083	4.87633	3.45965	0.000889126	0.0144861	-2.15395
CYP7B1	no_change	-0.251586	8.24075	-3.4578	0.0008944	0.0145594	-2.15953
C7orf64	no_change	-0.26504	5.9024	-3.45713	0.000896314	0.0145661	-2.16154
POP4	no_change	-0.223476	7.3836	-3.45694	0.000896865	0.0145661	-2.16212
TMEM85	no_change	-0.138615	9.43099	-3.45685	0.000897143	0.0145661	-2.16241
LRRC40	no_change	-0.262861	7.04775	-3.45608	0.000899359	0.0145895	-2.16474
DBNL	no_change	0.166794	7.23542	3.4513	0.00091321	0.0148014	-2.17915
CD74	no_change	0.370579	11.1479	3.44837	0.000921829	0.0149219	-2.18801
CLCN7	no_change	0.22776	7.15597	3.44823	0.000922235	0.0149219	-2.18843
TXLNG	no_change	-0.243304	6.84389	-3.44703	0.00092577	0.0149662	-2.19203
ANP32E	no_change	-0.306214	5.93386	-3.44662	0.000926977	0.0149728	-2.19326
RBAK	no_change	-0.267169	5.61529	-3.44554	0.000930211	0.0150121	-2.19655
LRRCC1	no_change	-0.259086	5.80951	-3.44417	0.000934286	0.015065	-2.20067
TARSL2	no_change	-0.176085	5.8366	-3.4407	0.00094471	0.01522	-2.21113
FAM102A	no_change	0.328539	8.1073	3.44031	0.000945872	0.0152207	-2.21229
GRPEL1	no_change	-0.175687	7.9479	-3.44014	0.000946378	0.0152207	-2.21279
CXCL10	no_change	0.828808	6.51687	3.43324	0.000967468	0.0155466	-2.23356
SREBF2	no_change	0.288838	8.0839	3.43258	0.000969487	0.0155657	-2.23553
CACHD1	no_change	0.327179	6.1933	3.4315	0.000972845	0.0155918	-2.23879
ZNF507	no_change	-0.226945	6.5482	-3.43135	0.000973313	0.0155918	-2.23924
RAB33B	no_change	-0.263258	7.49091	-3.43126	0.000973605	0.0155918	-2.23952
GPR133	no_change	0.440019	6.48609	3.42678	0.00098759	0.0158023	-2.25296
FAM129B	no_change	0.267597	6.53599	3.42465	0.000994321	0.0158964	-2.25936
LZIC	no_change	-0.248331	6.97583	-3.4242	0.000995749	0.0159057	-2.26071
C10orf84	no_change	-0.241988	7.18348	-3.4219	0.00100307	0.0159979	-2.26762
EIF3H	no_change	-0.126879	8.98203	-3.42185	0.00100323	0.0159979	-2.26776
NAA40	no_change	0.239683	5.64724	3.42073	0.00100681	0.0160415	-2.27112
RPL15	no_change	-0.14983	10.4904	-3.4195	0.00101076	0.0160907	-2.2748
DNMT1	no_change	0.243836	6.56649	3.41717	0.00101827	0.0161864	-2.28178
SMU1	no_change	-0.175129	8.03914	-3.4171	0.0010185	0.0161864	-2.28199
SNUPN	no_change	-0.164047	6.08523	-3.41493	0.00102555	0.0162847	-2.28849
SPP1	no_change	0.831013	7.02966	3.40991	0.00104205	0.0165101	-2.30352
MYO1C	no_change	0.199854	8.17361	3.40987	0.00104219	0.0165101	-2.30364
LGALS3BP	no_change	0.37221	8.71272	3.40981	0.00104238	0.0165101	-2.30382
RLIM	no_change	-0.217127	5.79997	-3.40944	0.0010436	0.0165154	-2.30492
CDKN2AIPNL	no_change	-0.195236	5.08991	-3.40864	0.00104627	0.0165331	-2.30732
MMP19	no_change	0.320907	5.50396	3.40858	0.00104648	0.0165331	-2.30751
TREM2	no_change	0.38256	3.79991	3.40796	0.00104851	0.0165514	-2.30934
MCCC2	no_change	-0.176096	8.81087	-3.40669	0.00105275	0.0166043	-2.31314
LIG1	no_change	0.247281	5.89133	3.40582	0.00105567	0.0166364	-2.31575
IPO7	no_change	-0.234388	8.52919	-3.40399	0.00106181	0.016719	-2.32121
NPC1L1	no_change	0.332065	8.25093	3.40265	0.00106634	0.0167764	-2.32522
RABL3	no_change	-0.287339	7.34694	-3.40218	0.00106793	0.0167872	-2.32661
F13B	no_change	-0.243809	9.55618	-3.39908	0.00107847	0.0169388	-2.33586
CCDC59	no_change	-0.398995	6.10773	-3.39567	0.00109022	0.017106	-2.34606
FAT1	no_change	0.573656	7.47247	3.39546	0.00109094	0.017106	-2.34669
PIGZ	no_change	0.242822	4.40132	3.395	0.00109251	0.0171163	-2.34803
RASA4	no_change	0.275365	5.7932	3.39353	0.00109763	0.0171822	-2.35244
ZNF791	no_change	-0.196538	7.56765	-3.39266	0.00110064	0.017215	-2.35501
RNF213	no_change	0.186374	7.1393	3.39155	0.00110452	0.0172612	-2.35832
HS3ST3B1	no_change	-0.29731	8.41544	-3.38885	0.00111402	0.0173952	-2.36639
SATB2	no_change	0.182989	4.838	3.38554	0.00112573	0.0175491	-2.37622
BMP10	no_change	-0.327827	5.44394	-3.38554	0.00112575	0.0175491	-2.37624
POLR2H	no_change	-0.168543	8.49494	-3.3844	0.0011298	0.0175976	-2.37961
SNHG10	no_change	0.386693	8.5287	3.38263	0.00113613	0.0176815	-2.38487
MRPL30	no_change	-0.193012	7.36398	-3.38205	0.00113823	0.0176997	-2.38661
PTPRK	no_change	-0.165088	8.45528	-3.38139	0.00114059	0.0177216	-2.38855
CENPW	no_change	0.214834	2.94505	3.38046	0.00114395	0.0177591	-2.39132
EBAG9	no_change	-0.172038	7.13645	-3.38009	0.00114531	0.0177601	-2.39244
MCM5	no_change	0.493694	6.7492	3.37992	0.0011459	0.0177601	-2.39293
WDR91	no_change	0.195011	6.50553	3.37953	0.00114734	0.0177677	-2.39411
BACH1	no_change	-0.222064	6.77474	-3.37882	0.0011499	0.0177926	-2.3962
C2orf60	no_change	-0.161915	6.43367	-3.37852	0.00115097	0.0177946	-2.39708
HIGD1A	no_change	-0.286548	8.2457	-3.37797	0.00115299	0.0178111	-2.39873
SEC14L3	no_change	0.37847	4.7776	3.37704	0.00115637	0.0178486	-2.40148
F5	no_change	-0.170749	10.562	-3.37534	0.00116262	0.0179304	-2.40656
VPS26A	no_change	-0.270263	7.03503	-3.37363	0.00116892	0.0180094	-2.41163
PCGF5	no_change	-0.20162	7.78832	-3.37338	0.00116983	0.0180094	-2.41237
HDHD1	no_change	-0.220751	6.48677	-3.37316	0.00117063	0.0180094	-2.41301
ABCB7	no_change	-0.183015	7.73335	-3.37274	0.0011722	0.0180189	-2.41427
RNF11	no_change	-0.158632	7.38171	-3.37178	0.00117576	0.0180381	-2.41712
MTOR	no_change	0.210887	8.04004	3.37173	0.00117593	0.0180381	-2.41726
TERF2	no_change	-0.141993	6.2785	-3.37162	0.00117634	0.0180381	-2.41758
C13orf1	no_change	-0.200287	7.00444	-3.37098	0.00117871	0.018046	-2.41948
FBXO4	no_change	-0.198701	5.56982	-3.37096	0.00117877	0.018046	-2.41952
TROVE2	no_change	-0.276853	7.6173	-3.37062	0.00118007	0.0180511	-2.42056
CSNK1A1	no_change	-0.205969	7.77077	-3.36989	0.00118279	0.0180779	-2.42272
LMAN1	no_change	-0.169036	10.5817	-3.36949	0.00118427	0.0180798	-2.4239
CKS2	no_change	0.349046	6.62872	3.36934	0.00118483	0.0180798	-2.42435
UBA7	no_change	0.199925	7.40421	3.36788	0.00119028	0.0181481	-2.42866
FCAMR	no_change	0.428132	5.37689	3.36735	0.00119229	0.018164	-2.43024
HEBP2	no_change	-0.194114	9.5973	-3.36689	0.001194	0.0181753	-2.43159
CYP39A1	no_change	-0.303824	8.10456	-3.3645	0.00120302	0.0182978	-2.43867
PPM1K	no_change	-0.382153	5.53344	-3.36354	0.00120667	0.0183216	-2.44152
ITCH	no_change	-0.188104	9.07547	-3.36338	0.00120729	0.0183216	-2.442
MAN2A1	no_change	-0.170119	8.87947	-3.36332	0.00120751	0.0183216	-2.44217
STAG2	no_change	-0.253713	7.66914	-3.36013	0.00121972	0.0184918	-2.45163
PIP5K1C	no_change	0.153757	6.45266	3.35924	0.00122314	0.0185288	-2.45426
CSPG4P5	no_change	0.29396	4.63257	3.35758	0.00122954	0.0186107	-2.45917
AOX1	no_change	-0.178092	11.5895	-3.35437	0.00124203	0.0187677	-2.46866
BRIX1	no_change	-0.240109	5.69424	-3.35425	0.00124247	0.0187677	-2.469
POMP	no_change	-0.16473	8.19573	-3.35414	0.00124291	0.0187677	-2.46933
PDGFRB	no_change	0.337069	7.2284	3.35371	0.0012446	0.018778	-2.4706
SMARCA4	no_change	0.156454	6.72043	3.35089	0.00125568	0.01893	-2.47893
FBL	no_change	-0.188608	8.26036	-3.35016	0.00125857	0.0189584	-2.4811
SLC35A5	no_change	-0.203031	7.44229	-3.34917	0.00126251	0.0190017	-2.48403
COPS2	no_change	-0.267235	8.60803	-3.34876	0.0012641	0.0190017	-2.48521
ATP6V1E2	no_change	0.192907	3.8387	3.34867	0.00126449	0.0190017	-2.4855
MAP4	no_change	0.174179	6.26834	3.34495	0.00127933	0.0192093	-2.49646
POLA2	no_change	0.243199	5.55641	3.3436	0.00128475	0.0192754	-2.50044
PAK2	no_change	-0.263685	7.75026	-3.34335	0.00128578	0.0192754	-2.50119
RPF1	no_change	-0.192902	6.88993	-3.34269	0.00128844	0.0192998	-2.50313
MORF4L1	no_change	-0.204039	8.62952	-3.34127	0.00129418	0.0193342	-2.5073
FBXO45	no_change	-0.237887	5.09657	-3.34124	0.00129432	0.0193342	-2.5074
THNSL1	no_change	-0.247915	7.27338	-3.34095	0.00129547	0.0193342	-2.50824
RAB11A	no_change	-0.174802	8.23228	-3.34082	0.00129601	0.0193342	-2.50863
TMEM184C	no_change	-0.208215	8.57505	-3.34056	0.00129708	0.0193342	-2.5094
RPL34	no_change	-0.171247	7.78695	-3.3405	0.00129732	0.0193342	-2.50958
SOAT1	no_change	-0.185907	6.91824	-3.34015	0.00129875	0.0193342	-2.51061
MAGEA1	no_change	-0.166244	3.1902	-3.34009	0.00129898	0.0193342	-2.51078
ANUBL1	no_change	-0.256912	5.84866	-3.33939	0.00130186	0.0193618	-2.51286
LCMT2	no_change	-0.186321	6.0651	-3.3363	0.00131453	0.0195256	-2.52196
ACTN4	no_change	0.291899	8.17202	3.33619	0.00131495	0.0195256	-2.52226
TRIM14	no_change	0.233797	7.7256	3.33486	0.00132048	0.0195775	-2.5262
SERPINC1	no_change	-0.101608	12.4097	-3.33471	0.00132108	0.0195775	-2.52662
ANKRD13C	no_change	-0.200652	6.80745	-3.33459	0.00132158	0.0195775	-2.52698
EPHB6	no_change	0.194111	4.83512	3.33246	0.00133042	0.019693	-2.53324
SLC28A1	no_change	0.297103	7.64264	3.33189	0.00133282	0.0197129	-2.53493
SRD5A1	no_change	-0.25435	8.49434	-3.33143	0.00133475	0.0197259	-2.53629
METTL7A	no_change	-0.237438	10.2551	-3.3311	0.00133611	0.0197305	-2.53725
WDHD1	no_change	0.318293	3.53989	3.33063	0.00133807	0.0197438	-2.53862
COMMD6	no_change	-0.199325	8.12753	-3.32981	0.0013415	0.019779	-2.54103
KYNU	no_change	-0.24651	8.8243	-3.32927	0.0013438	0.0197973	-2.54263
FNDC5	no_change	0.613034	7.72895	3.32814	0.00134856	0.0198519	-2.54596
NSA2	no_change	-0.27391	9.52575	-3.32716	0.00135267	0.0198968	-2.54881
TM4SF19	no_change	0.239935	3.98004	3.32654	0.0013553	0.0199081	-2.55063
STEAP1	no_change	-0.32982	6.01746	-3.32648	0.00135556	0.0199081	-2.55081
ZNF644	no_change	-0.304024	7.53831	-3.3259	0.00135802	0.0199286	-2.55252
CCDC24	no_change	0.2185	5.09712	3.32546	0.00135991	0.0199407	-2.55382
TBC1D15	no_change	-0.245467	8.75257	-3.32375	0.0013672	0.0200316	-2.55884
NKIRAS1	no_change	-0.252333	6.055	-3.32351	0.00136824	0.0200316	-2.55956
FMN1	no_change	0.285271	3.38483	3.32319	0.00136959	0.0200358	-2.56048
TMEM14E	no_change	-0.234756	4.40875	-3.3197	0.0013846	0.0202395	-2.57071
WASH7P	no_change	0.204287	6.81108	3.31839	0.00139028	0.0203067	-2.57455
BCKDK	no_change	0.243852	8.05349	3.31799	0.00139203	0.0203165	-2.57573
PGS1	no_change	0.222644	6.1611	3.31726	0.00139519	0.0203468	-2.57786
TMEM14C	no_change	-0.192692	9.74639	-3.31458	0.00140693	0.0205021	-2.58572
FRS3	no_change	0.175814	5.68833	3.31426	0.00140835	0.0205068	-2.58667
AGL	no_change	-0.29599	8.71439	-3.31284	0.00141461	0.020582	-2.59083
SEMA3F	no_change	0.165782	5.26521	3.31081	0.0014236	0.0206956	-2.59677
ALG14	no_change	-0.157735	6.94375	-3.31058	0.00142462	0.0206956	-2.59744
CNPY2	no_change	-0.16719	7.74953	-3.31016	0.00142648	0.0207066	-2.59867
MRPS30	no_change	-0.156979	7.79054	-3.30943	0.00142971	0.0207375	-2.60079
CALM1	no_change	-0.173379	8.49155	-3.30853	0.00143373	0.0207759	-2.60342
LAMB2	no_change	0.227937	8.38101	3.30834	0.00143458	0.0207759	-2.60398
DNTTIP2	no_change	-0.21875	7.06141	-3.30782	0.00143694	0.020794	-2.60552
AZGP1	no_change	-0.107531	12.0301	-3.30746	0.00143852	0.0208009	-2.60655
FTSJD1	no_change	-0.161821	6.4903	-3.30381	0.00145497	0.0210226	-2.61722
NAF1	no_change	-0.230723	5.40435	-3.30138	0.00146603	0.0211661	-2.62432
PLXNA1	no_change	0.243955	6.12481	3.2984	0.00147972	0.0213474	-2.63304
FERMT3	no_change	0.298132	5.82039	3.29804	0.00148139	0.021355	-2.63409
COX7A2	no_change	-0.213378	8.39132	-3.2973	0.00148476	0.0213872	-2.63622
SLC30A5	no_change	-0.219296	6.3072	-3.29653	0.00148833	0.0214221	-2.63848
RNF7	no_change	-0.203262	6.18099	-3.29569	0.00149226	0.0214622	-2.64095
KLF8	no_change	0.198385	3.88938	3.29376	0.0015012	0.021547	-2.64655
CNST	no_change	-0.20808	6.95741	-3.29368	0.00150157	0.021547	-2.64678
SAMD5	no_change	-0.39761	5.88258	-3.29331	0.00150333	0.021547	-2.64788
SPP2	no_change	-0.241046	10.8159	-3.29325	0.00150359	0.021547	-2.64804
D2HGDH	no_change	0.254224	6.36737	3.29319	0.00150389	0.021547	-2.64823
HPR	no_change	-0.143155	11.922	-3.2916	0.00151135	0.0216374	-2.65287
E2F3	no_change	0.259212	4.3535	3.29115	0.00151346	0.021651	-2.65417
RNASE8	no_change	0.147608	3.19535	3.28963	0.00152063	0.0217371	-2.65861
SNX14	no_change	-0.228841	7.44797	-3.28935	0.00152194	0.0217392	-2.65941
KIAA1429	no_change	-0.154915	7.09934	-3.28822	0.0015273	0.0217919	-2.66271
MGRN1	no_change	0.178938	7.2886	3.28808	0.00152796	0.0217919	-2.66311
CELSR2	no_change	0.219397	4.99998	3.28759	0.0015303	0.021807	-2.66455
S100A4	no_change	0.270051	5.08596	3.28737	0.00153134	0.021807	-2.66518
EAPP	no_change	-0.1538	7.44442	-3.28592	0.00153825	0.021886	-2.6694
ZNF260	no_change	-0.311301	6.59722	-3.28572	0.00153922	0.021886	-2.66999
NAT1	no_change	-0.278544	4.48421	-3.28518	0.00154179	0.021906	-2.67156
IFFO1	no_change	0.210239	5.09321	3.2847	0.00154407	0.0219219	-2.67294
GLIS2	no_change	0.256763	5.18485	3.28351	0.00154978	0.0219862	-2.6764
ANKS3	no_change	0.172171	4.69199	3.28296	0.00155242	0.0219919	-2.678
GMCL1	no_change	-0.173057	7.2993	-3.28294	0.00155252	0.0219919	-2.67806
ATP6V1D	no_change	-0.22839	6.49109	-3.28184	0.00155783	0.0220505	-2.68126
RPS7	no_change	-0.162372	7.4063	-3.28135	0.00156021	0.022052	-2.68268
TMEM56	no_change	-0.254103	10.0755	-3.28134	0.00156029	0.022052	-2.68273
CWC15	no_change	-0.19161	6.45806	-3.28076	0.00156309	0.022075	-2.68441
ZNF271	no_change	-0.217017	6.05201	-3.27884	0.00157243	0.0221902	-2.69
ABT1	no_change	-0.146947	6.05879	-3.27817	0.00157566	0.022219	-2.69192
RAB18	no_change	-0.311519	8.11872	-3.27747	0.0015791	0.0222509	-2.69396
MAD2L1BP	no_change	-0.17775	6.86709	-3.27584	0.00158708	0.0223169	-2.69868
RBMX2	no_change	-0.180587	6.05987	-3.27579	0.00158735	0.0223169	-2.69884
GABRE	no_change	0.368634	4.2285	3.27579	0.00158735	0.0223169	-2.69885
COL3A1	no_change	0.337326	7.30785	3.27528	0.00158984	0.0223351	-2.70031
UBR7	no_change	-0.184992	5.44696	-3.275	0.00159124	0.0223381	-2.70114
CDC37L1	no_change	-0.242521	7.72808	-3.27333	0.00159951	0.0224373	-2.70599
SPOP	no_change	-0.122767	7.10631	-3.27268	0.00160273	0.0224658	-2.70788
HSDL2	no_change	-0.233309	9.13742	-3.27082	0.00161198	0.0225785	-2.71327
EIF4B	no_change	-0.17543	9.05635	-3.26972	0.00161745	0.0226383	-2.71644
CDHR2	no_change	0.58986	8.86696	3.26885	0.00162182	0.0226826	-2.71897
NDUFAB1	no_change	-0.186196	7.41019	-3.26768	0.0016277	0.0227343	-2.72236
PLCB2	no_change	0.278086	6.05345	3.26764	0.00162794	0.0227343	-2.7225
RPL5	no_change	-0.141204	11.8821	-3.26719	0.0016302	0.0227488	-2.72379
NSL1	no_change	-0.179822	8.06055	-3.26518	0.00164035	0.0228734	-2.72961
ACVR1C	no_change	-0.321678	6.07842	-3.26438	0.00164443	0.0229134	-2.73194
FAM160B2	no_change	0.204853	6.35854	3.26179	0.00165766	0.0230805	-2.73944
FAM160A1	no_change	-0.326753	6.33004	-3.2615	0.00165913	0.0230839	-2.74027
H2AC5	no_change	-0.191165	7.3799	-3.26115	0.0016609	0.0230915	-2.74127
ATP9A	no_change	0.217432	6.84715	3.2606	0.00166375	0.023114	-2.74287
MAP3K6	no_change	0.241613	5.60582	3.25772	0.0016786	0.023303	-2.75119
TPT1	no_change	-0.0952501	9.21017	-3.25681	0.00168334	0.0233516	-2.75383
ACRBP	no_change	0.215447	4.75909	3.25595	0.00168784	0.0233966	-2.75633
ADC	no_change	0.139602	4.72171	3.25531	0.00169114	0.0234251	-2.75816
GNMT	no_change	-0.636443	9.4112	-3.25498	0.00169285	0.0234315	-2.7591
ERBB2IP	no_change	-0.236299	8.37743	-3.25315	0.00170244	0.0235469	-2.76439
GTPBP2	no_change	0.206368	6.65516	3.25287	0.00170393	0.0235502	-2.76521
SLAIN2	no_change	-0.15445	8.69555	-3.25221	0.00170739	0.0235806	-2.76711
NELF	no_change	0.313675	6.57212	3.25149	0.00171119	0.0236157	-2.76919
ATP2A3	no_change	0.241422	5.15176	3.25122	0.00171263	0.0236182	-2.76998
COPZ2	no_change	0.224743	7.76591	3.25087	0.00171448	0.0236264	-2.77099
PKLR	no_change	0.365382	8.65368	3.2495	0.00172172	0.0237088	-2.77493
GOLM1	no_change	0.559583	7.21017	3.24793	0.00173008	0.0237933	-2.77946
BRAF	no_change	-0.163833	7.65551	-3.24787	0.0017304	0.0237933	-2.77964
CREBL2	no_change	-0.238971	8.30226	-3.24703	0.0017349	0.02383	-2.78207
MCM6	no_change	0.458944	5.41108	3.2469	0.00173561	0.02383	-2.78245
MOV10	no_change	0.146164	8.23425	3.24628	0.0017389	0.0238575	-2.78422
IL13RA1	no_change	-0.16052	10.137	-3.24605	0.00174016	0.0238575	-2.7849
LOC401397	no_change	-0.18549	6.33245	-3.24565	0.00174227	0.023869	-2.78603
PRAMEF16	no_change	0.337445	3.75887	3.24514	0.00174503	0.0238895	-2.78752
NDUFB4	no_change	-0.154229	8.24925	-3.2449	0.00174631	0.0238895	-2.7882
CHRM1	no_change	-0.201897	3.75159	-3.24413	0.00175049	0.0239293	-2.79044
ZHX1	no_change	-0.187529	8.29232	-3.24313	0.00175588	0.0239855	-2.79331
OSBPL9	no_change	-0.159756	9.26299	-3.24268	0.00175828	0.0240009	-2.79459
VPS52	no_change	0.155782	8.03815	3.24216	0.0017611	0.0240219	-2.79609
TM2D2	no_change	-0.182405	6.43188	-3.24118	0.00176645	0.0240764	-2.79893
ZNF780A	no_change	-0.277015	5.49523	-3.24072	0.00176893	0.0240764	-2.80024
UTP15	no_change	-0.261464	5.55199	-3.24072	0.00176894	0.0240764	-2.80025
C11orf1	no_change	-0.198055	6.89858	-3.23869	0.00178003	0.0242097	-2.8061
EEA1	no_change	-0.263375	6.94027	-3.2377	0.00178545	0.0242658	-2.80894
FAF2	no_change	-0.149049	8.12075	-3.23582	0.0017958	0.0243889	-2.81435
GTF2A2	no_change	-0.242533	6.77061	-3.23551	0.00179755	0.0243896	-2.81526
ASNSD1	no_change	-0.163496	7.17293	-3.23534	0.00179846	0.0243896	-2.81573
RNF157	no_change	0.311453	4.87975	3.23433	0.00180406	0.0244336	-2.81864
CRNKL1	no_change	-0.173506	6.10249	-3.23421	0.00180473	0.0244336	-2.81898
POLR1B	no_change	-0.1982	6.58455	-3.23405	0.0018056	0.0244336	-2.81944
RNF125	no_change	-0.322469	7.64042	-3.23375	0.00180731	0.024439	-2.82032
TTC7B	no_change	0.236262	7.42832	3.23252	0.00181415	0.0245139	-2.82386
TADA2B	no_change	-0.195883	7.21515	-3.23125	0.00182121	0.0245814	-2.82749
SMARCA5	no_change	-0.184177	7.94285	-3.23115	0.00182177	0.0245814	-2.82777
CLDN12	no_change	-0.181152	8.83385	-3.23045	0.0018257	0.0246168	-2.82979
C7orf58	no_change	-0.218532	8.39533	-3.2291	0.00183331	0.0247017	-2.83368
BTN2A2	no_change	0.182241	5.09254	3.22875	0.00183524	0.0247099	-2.83466
CLCN3	no_change	-0.186663	7.28433	-3.22824	0.00183814	0.024724	-2.83614
MCM4	no_change	0.356345	5.80691	3.22794	0.00183984	0.024724	-2.837
IL4I1	no_change	0.155089	5.03435	3.22787	0.00184024	0.024724	-2.83721
UBE2N	no_change	-0.170233	6.87444	-3.22742	0.00184278	0.0247404	-2.8385
MRPS36	no_change	-0.19738	4.92027	-3.22589	0.00185146	0.0248392	-2.84289
HINT2	no_change	-0.149043	9.80163	-3.22521	0.00185533	0.0248733	-2.84484
STMN2	no_change	0.495172	3.55756	3.224	0.0018622	0.0249477	-2.8483
SIRT5	no_change	-0.20432	7.7118	-3.22324	0.00186654	0.024988	-2.85048
TTC35	no_change	-0.180235	7.51652	-3.22174	0.00187519	0.0250859	-2.8548
CLSTN3	no_change	0.197576	7.10437	3.21964	0.00188731	0.0252257	-2.86082
NISCH	no_change	0.213113	7.20966	3.21946	0.00188833	0.0252257	-2.86132
NOD2	no_change	0.228642	4.11266	3.2189	0.00189156	0.0252509	-2.86292
TBL1XR1	no_change	-0.262925	8.03165	-3.21824	0.00189542	0.0252844	-2.86483
EFCAB4B	no_change	0.257925	4.51221	3.21776	0.00189821	0.0253037	-2.8662
STYX	no_change	-0.221796	8.58197	-3.21678	0.00190393	0.0253619	-2.86901
PLEKHM3	no_change	-0.16635	6.80227	-3.21492	0.00191478	0.0254883	-2.87432
TNK2	no_change	0.231298	5.84874	3.2146	0.00191668	0.0254956	-2.87525
CORO7	no_change	0.224286	5.86337	3.21397	0.00192036	0.0255153	-2.87704
CCPG1	no_change	-0.198322	6.66949	-3.21388	0.00192089	0.0255153	-2.8773
ALKBH1	no_change	-0.180347	6.01793	-3.21269	0.00192791	0.0255905	-2.88071
ZNF222	no_change	-0.154506	3.76892	-3.21191	0.00193253	0.0256337	-2.88295
ECM2	no_change	-0.221142	6.89104	-3.20908	0.00194934	0.0258384	-2.89104
ABCC10	no_change	0.191684	5.68934	3.20809	0.00195524	0.025881	-2.89386
REEP4	no_change	0.20583	5.69722	3.20808	0.00195531	0.025881	-2.8939
TXNL4A	no_change	-0.187888	7.6903	-3.20707	0.00196134	0.0259425	-2.89677
FBXO28	no_change	-0.21153	7.46277	-3.20636	0.00196562	0.0259808	-2.89881
ACTL6A	no_change	-0.18435	6.01594	-3.20462	0.00197611	0.0261011	-2.90378
CCDC72	no_change	-0.194131	9.4503	-3.20428	0.00197817	0.0261099	-2.90475
MINPP1	no_change	-0.203943	8.36636	-3.20401	0.00197975	0.0261124	-2.9055
ABCC1	no_change	0.270459	5.92614	3.203	0.00198593	0.0261755	-2.90841
PCNP	no_change	-0.161972	8.54728	-3.20272	0.00198762	0.0261793	-2.9092
LGSN	no_change	-0.366099	4.89309	-3.20236	0.00198978	0.0261894	-2.91022
C11orf46	no_change	-0.183637	7.14725	-3.20201	0.0019919	0.026199	-2.91121
ME3	no_change	0.168028	6.24128	3.20158	0.00199454	0.0262153	-2.91245
SUCLA2	no_change	-0.263471	7.45737	-3.20011	0.00200352	0.0263149	-2.91665
BTBD6	no_change	-0.195058	6.34604	-3.19945	0.00200753	0.0263492	-2.91852
RAB21	no_change	-0.244382	7.91888	-3.19899	0.00201035	0.0263678	-2.91983
APOBEC4	no_change	0.14741	2.57917	3.198	0.00201648	0.0264297	-2.92267
ACP5	no_change	0.37162	5.64914	3.19739	0.00202022	0.0264602	-2.9244
AIG1	no_change	-0.112787	9.26497	-3.19636	0.0020266	0.0265253	-2.92735
DTNA	no_change	0.598004	4.50251	3.19547	0.0020321	0.0265787	-2.92988
CUL5	no_change	-0.25765	6.85174	-3.19515	0.00203408	0.0265861	-2.93079
GIN1	no_change	-0.298132	5.2125	-3.1948	0.00203623	0.0265957	-2.93177
LHPP	no_change	0.257424	8.05803	3.19406	0.00204083	0.0266372	-2.93388
C1orf84	no_change	0.146675	6.18801	3.19318	0.00204634	0.0266905	-2.93639
CARS2	no_change	-0.193248	7.71535	-3.19201	0.00205362	0.0267599	-2.93971
TNIK	no_change	-0.330207	5.88499	-3.19187	0.0020545	0.0267599	-2.94011
SCAND3	no_change	-0.173308	4.7913	-3.19057	0.00206269	0.0268479	-2.94383
RASEF	no_change	0.36025	4.38113	3.18999	0.00206631	0.0268764	-2.94546
ZNF140	no_change	-0.210282	5.28446	-3.18807	0.00207849	0.027016	-2.95095
ARRDC4	no_change	0.397645	7.03419	3.18766	0.00208109	0.0270311	-2.95212
RPL37A	no_change	-0.135538	6.59332	-3.18564	0.00209392	0.0271788	-2.95786
CA14	no_change	-0.428541	5.2499	-3.18541	0.00209535	0.0271788	-2.95849
MYNN	no_change	-0.203918	6.36062	-3.18483	0.00209908	0.0272083	-2.96015
EXOC8	no_change	-0.201553	6.56987	-3.18331	0.00210883	0.0273158	-2.96447
GM2A	no_change	0.193663	8.27744	3.17989	0.00213089	0.0275826	-2.97419
PCCA	no_change	-0.233827	8.12824	-3.17966	0.00213237	0.0275827	-2.97484
GTPBP8	no_change	-0.192292	6.26753	-3.17779	0.00214453	0.0277209	-2.98014
IPO8	no_change	-0.177157	7.6631	-3.17689	0.00215043	0.0277724	-2.9827
ACVR2A	no_change	-0.228311	6.43755	-3.17673	0.00215147	0.0277724	-2.98316
STX3	no_change	0.214925	6.33948	3.17639	0.00215369	0.0277819	-2.98412
IL2RG	no_change	0.345318	6.82194	3.17478	0.00216423	0.0278865	-2.98867
ADCY4	no_change	0.26552	5.48165	3.17453	0.00216589	0.0278865	-2.98939
THUMPD3	no_change	-0.175522	7.12663	-3.17437	0.00216696	0.0278865	-2.98985
ARV1	no_change	-0.212216	7.59607	-3.17417	0.00216826	0.0278865	-2.99041
BMI1	no_change	-0.192304	8.08081	-3.17402	0.00216923	0.0278865	-2.99083
CCR7	no_change	0.284798	4.99889	3.1721	0.0021819	0.0280268	-2.99626
ZNF131	no_change	-0.25344	6.13253	-3.17188	0.00218336	0.0280268	-2.99688
PPP2R3B	no_change	0.198175	4.46181	3.17169	0.00218462	0.0280268	-2.99742
C18orf25	no_change	-0.177273	5.52587	-3.17127	0.00218743	0.0280437	-2.99862
LIX1	no_change	0.150511	2.81343	3.1696	0.00219858	0.0281674	-3.00336
FGG	no_change	-0.136939	12.2205	-3.16927	0.00220073	0.0281757	-3.00428
ARL3	no_change	-0.205363	6.12606	-3.16884	0.00220365	0.0281923	-3.00551
NFIL3	no_change	-0.573191	7.11972	-3.16863	0.00220503	0.0281923	-3.0061
XRCC2	no_change	0.335602	3.60047	3.16765	0.00221157	0.0282567	-3.00886
PPA2	no_change	-0.154204	5.97924	-3.16696	0.00221626	0.0282972	-3.01083
SUPV3L1	no_change	-0.173983	7.51154	-3.165	0.00222943	0.028446	-3.01636
IPO11	no_change	-0.249288	6.32596	-3.16363	0.00223873	0.0285453	-3.02024
HSPD1	no_change	-0.157383	9.00392	-3.16126	0.00225485	0.0287313	-3.02693
PREX1	no_change	0.265583	6.61678	3.16013	0.00226261	0.0288107	-3.03013
BCHE	no_change	-0.367828	8.77032	-3.15855	0.0022735	0.0289297	-3.03461
CDNF	no_change	-0.245026	6.19854	-3.15793	0.00227778	0.0289645	-3.03636
TRMT5	no_change	-0.181727	5.89887	-3.15673	0.00228607	0.0290471	-3.03975
SLITRK6	no_change	-0.439097	4.64222	-3.15654	0.00228737	0.0290471	-3.04028
SELO	no_change	0.17266	8.81389	3.15595	0.00229148	0.0290796	-3.04195
ERH	no_change	-0.125667	10.3634	-3.15417	0.00230383	0.0292166	-3.04696
MOCS2	no_change	-0.230357	7.85698	-3.15355	0.00230812	0.0292512	-3.0487
MRPL16	no_change	-0.164685	7.99583	-3.15278	0.00231354	0.0292811	-3.05089
KIF9	no_change	-0.242657	3.95604	-3.15277	0.00231359	0.0292811	-3.05091
CHST11	no_change	0.28974	6.87004	3.1519	0.00231967	0.0293382	-3.05335
NFU1	no_change	-0.14769	6.63188	-3.15106	0.00232562	0.0293937	-3.05574
TOM1L2	no_change	0.134966	6.68174	3.14967	0.00233539	0.0294815	-3.05965
ESCO1	no_change	-0.235978	5.67718	-3.14962	0.00233572	0.0294815	-3.05977
METAP1D	no_change	-0.203314	4.52471	-3.14922	0.0023386	0.0294981	-3.06093
TRIP11	no_change	-0.203527	7.0024	-3.14897	0.00234032	0.0295	-3.06161
DYRK3	no_change	-0.169899	4.60287	-3.14668	0.00235662	0.0296855	-3.06808
FAM172A	no_change	-0.255326	6.8168	-3.14645	0.00235824	0.029686	-3.06872
RBM34	no_change	-0.177252	5.42642	-3.14571	0.00236355	0.0297329	-3.07081
CTDSPL2	no_change	-0.208424	7.35872	-3.14471	0.00237066	0.0297827	-3.07361
PON1	no_change	-0.202316	11.3543	-3.14471	0.00237068	0.0297827	-3.07362
VPS13D	no_change	0.158084	7.65171	3.14402	0.00237564	0.0298251	-3.07557
EPB41L5	no_change	-0.254472	8.78289	-3.14299	0.00238305	0.0298906	-3.07847
ZBTB6	no_change	-0.159006	4.84086	-3.14276	0.00238468	0.0298906	-3.07911
ZCCHC9	no_change	-0.206988	7.46254	-3.14262	0.00238564	0.0298906	-3.07948
SH2B3	no_change	0.228685	6.55733	3.14197	0.00239039	0.02993	-3.08133
SCLY	no_change	-0.186282	7.43479	-3.14172	0.00239219	0.0299327	-3.08204
LOC155060	no_change	0.188203	4.94103	3.13931	0.00240961	0.0301306	-3.0888
TTYH3	no_change	0.361413	6.40758	3.13875	0.00241374	0.0301621	-3.09039
ATXN7	no_change	0.157744	8.62136	3.13642	0.00243071	0.030354	-3.09692
TYK2	no_change	0.180429	6.62248	3.13416	0.00244732	0.030541	-3.10326
PRAMEF17	no_change	0.281973	3.45827	3.13373	0.00245054	0.0305609	-3.10448
C21orf91	no_change	-0.280495	5.43854	-3.1334	0.00245298	0.030571	-3.10541
HIST1H2BC	no_change	-0.174768	6.45632	-3.13114	0.00246975	0.0307596	-3.11175
CABLES2	no_change	0.218267	5.19846	3.13078	0.00247237	0.0307718	-3.11274
SMNDC1	no_change	-0.19801	7.23331	-3.12969	0.00248054	0.0308531	-3.11582
IGSF9	no_change	0.426981	6.69613	3.12918	0.00248433	0.0308797	-3.11723
NUCKS1	no_change	-0.17598	7.84102	-3.12889	0.00248651	0.0308856	-3.11805
NUP50	no_change	-0.175283	5.41018	-3.12868	0.00248809	0.0308856	-3.11864
THG1L	no_change	-0.159061	6.09039	-3.12828	0.0024911	0.0309025	-3.11977
MYH10	no_change	-0.199047	7.7036	-3.12484	0.00251701	0.0311971	-3.1294
MGAT2	no_change	-0.179769	6.04441	-3.12469	0.00251818	0.0311971	-3.12983
C9orf125	no_change	0.159232	4.43055	3.12107	0.00254573	0.0315176	-3.13996
RPL22	no_change	-0.231791	4.40115	-3.11994	0.00255434	0.0316034	-3.14311
KLHL22	no_change	0.144864	5.53948	3.11919	0.00256014	0.0316543	-3.14521
DEF8	no_change	0.200836	6.17629	3.11768	0.00257176	0.0317718	-3.14943
POM121L2	no_change	0.16829	2.88514	3.11752	0.00257303	0.0317718	-3.14989
GYS2	no_change	-0.206471	10.364	-3.11705	0.00257663	0.0317954	-3.15119
SOCS2	no_change	-0.548787	6.24444	-3.11605	0.00258442	0.0318705	-3.154
ROS1	no_change	0.146749	2.72529	3.11462	0.00259556	0.0319869	-3.158
TANK	no_change	-0.209624	6.63875	-3.11426	0.00259837	0.0320005	-3.15901
PATL2	no_change	0.204578	5.08829	3.11305	0.00260779	0.0320955	-3.16238
BZW2	no_change	-0.193514	6.6235	-3.11231	0.00261356	0.0321454	-3.16443
KDM1A	no_change	-0.117136	6.80662	-3.11199	0.00261609	0.0321555	-3.16533
TOP1	no_change	-0.208243	8.93451	-3.10964	0.00263461	0.0323156	-3.1719
FAP	no_change	0.282772	3.15999	3.10937	0.00263675	0.0323156	-3.17265
GPSM3	no_change	0.193486	6.17292	3.10931	0.00263719	0.0323156	-3.1728
SRD5A2	no_change	0.482368	8.94958	3.10916	0.00263838	0.0323156	-3.17323
C11orf73	no_change	-0.189838	6.34572	-3.10915	0.00263847	0.0323156	-3.17326
ANXA10	no_change	-0.20059	5.48243	-3.10899	0.00263973	0.0323156	-3.1737
TAS2R41	no_change	0.357413	3.41906	3.10881	0.00264117	0.0323156	-3.17421
TMSB4X	no_change	0.138268	10.8655	3.10841	0.00264436	0.0323336	-3.17533
PIK3R4	no_change	-0.190526	8.12302	-3.10786	0.00264867	0.0323454	-3.17685
CBX3	no_change	-0.165536	7.05907	-3.10785	0.00264877	0.0323454	-3.17688
ARSA	no_change	0.309294	7.14581	3.10758	0.0026509	0.0323502	-3.17763
XBP1	no_change	-0.136755	10.9131	-3.10685	0.00265676	0.0323936	-3.17968
DUSP14	no_change	-0.173552	6.06328	-3.1067	0.0026579	0.0323936	-3.18008
CRBN	no_change	-0.141602	8.20592	-3.1059	0.00266427	0.0324502	-3.18231
NCALD	no_change	-0.206732	6.09731	-3.10414	0.00267837	0.0325997	-3.18722
CDKN2AIP	no_change	-0.196237	6.246	-3.10394	0.00268002	0.0325997	-3.18779
SLC15A3	no_change	0.28255	6.53887	3.10357	0.00268297	0.0326128	-3.18881
EPC2	no_change	-0.208003	6.83122	-3.10337	0.00268457	0.0326128	-3.18937
PIK3CA	no_change	-0.23384	7.29262	-3.10183	0.002697	0.0327425	-3.19366
RTP1	no_change	0.18575	3.59893	3.10121	0.00270204	0.0327777	-3.1954
DOCK5	no_change	0.279837	7.45254	3.10104	0.00270339	0.0327777	-3.19586
ZNF615	no_change	-0.281432	4.53636	-3.10059	0.00270703	0.0328006	-3.19711
SEC63	no_change	-0.15505	9.74965	-3.10008	0.00271118	0.0328294	-3.19854
MIA3	no_change	-0.204319	8.57409	-3.09987	0.0027129	0.0328294	-3.19913
C1orf97	no_change	-0.221091	6.23828	-3.09901	0.00271985	0.0328923	-3.20151
PAQR5	no_change	0.28877	4.28181	3.09869	0.00272248	0.0329029	-3.20241
TARBP1	no_change	0.202959	5.55864	3.09846	0.00272438	0.0329047	-3.20306
RAB11FIP2	no_change	-0.17448	7.40026	-3.09777	0.00273	0.0329514	-3.20497
TMEM195	no_change	-0.255198	9.61333	-3.0973	0.00273379	0.0329759	-3.20626
MRPL48	no_change	-0.171951	6.28837	-3.09681	0.00273782	0.0329944	-3.20763
DYNC1H1	no_change	0.140918	8.34849	3.09622	0.00274264	0.0329944	-3.20927
WDR90	no_change	0.175899	5.39173	3.0962	0.00274285	0.0329944	-3.20934
SILV	no_change	-0.197484	5.13327	-3.09614	0.00274336	0.0329944	-3.20951
RAP1B	no_change	-0.190382	8.0123	-3.09604	0.00274412	0.0329944	-3.20977
C9orf95	no_change	-0.294041	6.01665	-3.09525	0.00275064	0.0330517	-3.21198
BCKDHB	no_change	-0.243832	9.21883	-3.09489	0.00275361	0.0330605	-3.21298
C14orf159	no_change	0.19966	6.71066	3.09473	0.0027549	0.0330605	-3.21341
C10orf32	no_change	-0.235127	6.72929	-3.0945	0.00275679	0.0330621	-3.21405
TTC7A	no_change	0.223734	5.85329	3.09375	0.00276299	0.0330983	-3.21614
SH3D19	no_change	-0.181681	7.67043	-3.09365	0.00276382	0.0330983	-3.21642
UFC1	no_change	-0.115988	9.6314	-3.0935	0.0027651	0.0330983	-3.21685
TPRKB	no_change	-0.19228	4.30886	-3.09251	0.00277327	0.033175	-3.21959
ELP4	no_change	-0.185848	6.80136	-3.09198	0.00277765	0.0332062	-3.22106
EGFLAM	no_change	-0.333903	5.54983	-3.09144	0.00278217	0.033239	-3.22257
WDFY4	no_change	0.230924	5.35257	3.08847	0.00280697	0.033514	-3.23082
KIAA0513	no_change	0.177043	5.39915	3.08703	0.00281905	0.0336368	-3.23481
TDRD3	no_change	-0.186108	6.26615	-3.08652	0.0028233	0.0336662	-3.23621
ITGAM	no_change	0.286462	5.48161	3.08542	0.00283264	0.0337561	-3.23928
RAD17	no_change	-0.214077	5.75906	-3.08345	0.00284926	0.0339125	-3.24472
PLEKHA1	no_change	-0.208575	8.09474	-3.08344	0.00284938	0.0339125	-3.24475
PCGF6	no_change	-0.163833	6.55135	-3.08058	0.00287381	0.0341816	-3.25269
ARHGEF11	no_change	0.139079	6.69743	3.08035	0.00287575	0.034183	-3.25331
PLXND1	no_change	0.207568	7.07766	3.07967	0.00288159	0.0342262	-3.2552
CTCFL	no_change	-0.123153	4.16726	-3.0795	0.00288303	0.0342262	-3.25566
SLC43A2	no_change	0.221431	5.92564	3.07903	0.00288714	0.0342533	-3.25698
HDAC1	no_change	-0.171954	7.75088	-3.07852	0.00289148	0.0342787	-3.25838
WRB	no_change	-0.189674	7.43122	-3.07835	0.00289293	0.0342787	-3.25885
NADK	no_change	0.168438	7.05224	3.07806	0.00289544	0.0342868	-3.25965
IL6ST	no_change	-0.214087	10.3286	-3.07682	0.00290616	0.034392	-3.26308
C8A	no_change	-0.209514	10.8519	-3.07493	0.00292259	0.0345647	-3.26832
LGALS9B	no_change	0.315065	5.92768	3.07451	0.00292624	0.0345717	-3.26948
RNASEH2A	no_change	0.223447	5.90828	3.07444	0.00292687	0.0345717	-3.26968
LRPPRC	no_change	-0.187452	8.54849	-3.07406	0.00293021	0.0345894	-3.27074
MIR1287	no_change	0.535738	5.70826	3.07378	0.00293263	0.0345962	-3.2715
NCK1	no_change	-0.206021	6.48274	-3.07033	0.00296293	0.0349108	-3.28105
ARL6IP1	no_change	-0.148368	11.6497	-3.07018	0.00296423	0.0349108	-3.28146
LOC440300	no_change	0.181872	4.7562	3.0701	0.00296488	0.0349108	-3.28166
INF2	no_change	0.181039	7.22205	3.0691	0.00297374	0.0349521	-3.28443
LOC440297	no_change	0.144707	4.65867	3.06909	0.00297383	0.0349521	-3.28446
PLDN	no_change	-0.237483	7.45925	-3.06907	0.00297398	0.0349521	-3.28451
ANKH	no_change	0.122514	7.3805	3.06769	0.00298621	0.035074	-3.28832
SLC22A5	no_change	0.192453	6.07205	3.06701	0.00299232	0.0351219	-3.29022
NDRG2	no_change	-0.193631	11.0886	-3.06659	0.002996	0.0351219	-3.29136
USP6NL	no_change	-0.124008	6.41958	-3.06648	0.00299703	0.0351219	-3.29168
RB1CC1	no_change	-0.220812	7.09625	-3.06639	0.00299778	0.0351219	-3.29191
NTN3	no_change	0.229008	5.29562	3.06574	0.00300357	0.0351553	-3.2937
ULK1	no_change	0.238433	7.15154	3.06565	0.00300438	0.0351553	-3.29395
ACADM	no_change	-0.206472	10.5886	-3.06413	0.00301803	0.035293	-3.29816
WDR78	no_change	-0.221401	3.96395	-3.06348	0.00302385	0.0353391	-3.29995
ANKRA2	no_change	-0.177886	5.43312	-3.06245	0.00303311	0.0354253	-3.30279
CLPX	no_change	-0.139008	8.68857	-3.06159	0.00304089	0.035474	-3.30516
HYLS1	no_change	-0.188484	3.44433	-3.06147	0.00304195	0.035474	-3.30549
LMTK2	no_change	-0.127741	7.44769	-3.06136	0.00304295	0.035474	-3.30579
AUH	no_change	-0.16902	7.67122	-3.06106	0.00304567	0.0354837	-3.30662
RASAL2	no_change	0.194449	6.3096	3.05979	0.00305717	0.0355956	-3.31012
PFKFB2	no_change	0.177539	4.22067	3.05926	0.00306201	0.0356298	-3.31159
PHF16	no_change	-0.174342	6.25241	-3.05859	0.00306809	0.0356784	-3.31343
ZNF480	no_change	-0.189283	6.79515	-3.05804	0.00307312	0.0357148	-3.31495
ERO1L	no_change	-0.244891	8.13026	-3.05706	0.00308201	0.0357959	-3.31763
WBP4	no_change	-0.186083	5.55031	-3.05557	0.00309567	0.0359184	-3.32173
DGKQ	no_change	0.190374	5.15305	3.05549	0.00309638	0.0359184	-3.32195
MYO1G	no_change	0.230972	5.01179	3.05512	0.00309986	0.0359219	-3.32299
LEMD3	no_change	-0.185818	6.36012	-3.05504	0.00310051	0.0359219	-3.32318
CCBP2	no_change	-0.303164	6.69377	-3.05313	0.00311815	0.036104	-3.32845
ARHGAP4	no_change	0.212281	5.95529	3.0529	0.00312033	0.0361069	-3.3291
LAMP1	no_change	0.1308	10.1305	3.0526	0.00312303	0.0361159	-3.3299
SLC39A7	no_change	0.214938	8.14974	3.05181	0.00313043	0.0361792	-3.33209
MBLAC2	no_change	-0.239445	5.49876	-3.05129	0.00313523	0.0362124	-3.33352
DIMT1L	no_change	-0.231133	6.37757	-3.05045	0.00314304	0.0362803	-3.33582
TAP2	no_change	0.21427	6.19374	3.05015	0.00314583	0.0362901	-3.33665
CTSD	no_change	0.19816	11.0692	3.04969	0.00315011	0.0363173	-3.33791
PRSS53	no_change	0.315449	5.03762	3.04873	0.00315911	0.0363987	-3.34056
MPP5	no_change	-0.195481	7.03231	-3.04755	0.00317017	0.0365037	-3.3438
SH3KBP1	no_change	0.185848	7.41425	3.04603	0.0031844	0.0366426	-3.34795
FRRS1	no_change	-0.22911	9.76331	-3.04585	0.00318614	0.0366426	-3.34846
ASS1	no_change	-0.187205	12.212	-3.04563	0.0031882	0.0366437	-3.34906
SLC16A10	no_change	-0.391352	7.81618	-3.04415	0.0032022	0.0367428	-3.35312
IFT88	no_change	-0.294435	6.29156	-3.04414	0.0032023	0.0367428	-3.35315
HSPA13	no_change	-0.35914	6.20258	-3.0441	0.00320269	0.0367428	-3.35326
TFAP4	no_change	-0.174106	5.5733	-3.04313	0.00321189	0.0368064	-3.35592
G6PD	no_change	0.182789	6.01812	3.04294	0.00321367	0.0368064	-3.35644
NDUFB5	no_change	-0.218124	9.33749	-3.0429	0.00321412	0.0368064	-3.35657
ARAP1	no_change	0.18351	7.37821	3.04231	0.00321969	0.0368366	-3.35817
TMEM45A	no_change	-0.249847	7.65328	-3.04221	0.00322068	0.0368366	-3.35846
EXOC3L2	no_change	0.191268	6.22377	3.04195	0.00322309	0.0368418	-3.35915
ARSK	no_change	-0.327778	5.15531	-3.04139	0.00322849	0.036881	-3.3607
DCST2	no_change	0.193381	4.5214	3.04075	0.00323455	0.0369278	-3.36244
NT5C3L	no_change	-0.194863	7.06229	-3.03984	0.00324334	0.0370056	-3.36496
RNF152	no_change	-0.501755	8.23526	-3.03932	0.00324833	0.0370263	-3.36638
CPB2	no_change	-0.134105	11.6904	-3.03905	0.00325088	0.0370263	-3.36711
ZNF770	no_change	-0.184737	5.93669	-3.03903	0.00325107	0.0370263	-3.36717
GMIP	no_change	0.204319	5.37507	3.03604	0.00327987	0.0373317	-3.37534
FERMT2	no_change	-0.221602	8.71873	-3.03523	0.00328781	0.0373994	-3.37759
MICAL1	no_change	0.208877	4.96124	3.03475	0.00329246	0.0374086	-3.37889
KLHL15	no_change	-0.244262	6.58656	-3.03473	0.00329261	0.0374086	-3.37894
SLK	no_change	-0.162589	7.82089	-3.03381	0.00330155	0.0374691	-3.38145
FNIP2	no_change	-0.285441	8.97695	-3.03372	0.00330243	0.0374691	-3.3817
TRIM24	no_change	-0.180188	8.1481	-3.03357	0.00330393	0.0374691	-3.38212
CSNK1G3	no_change	-0.2229	6.76869	-3.03152	0.00332397	0.0376737	-3.38772
RASD2	no_change	0.198351	3.89225	3.03122	0.00332696	0.0376848	-3.38856
COX6C	no_change	-0.207533	8.502	-3.02745	0.0033641	0.0380702	-3.39884
EXO1	no_change	0.233501	3.01517	3.02736	0.00336505	0.0380702	-3.39911
USP16	no_change	-0.19595	7.39916	-3.02426	0.0033959	0.0383962	-3.40756
CTNND2	no_change	0.323476	5.24396	3.02345	0.00340402	0.0384206	-3.40978
CAMK2B	no_change	0.218337	6.47435	3.02345	0.00340404	0.0384206	-3.40978
C4orf52	no_change	-0.179809	6.44983	-3.02331	0.00340539	0.0384206	-3.41015
SLC35A1	no_change	-0.165237	6.45447	-3.02323	0.00340625	0.0384206	-3.41038
DKFZp761E198	no_change	0.197414	5.40679	3.02261	0.00341244	0.0384673	-3.41207
SREK1IP1	no_change	-0.237074	5.92962	-3.0207	0.00343173	0.0386616	-3.41729
TMEM107	no_change	0.161077	4.38422	3.01875	0.00345148	0.0388607	-3.4226
ANGPTL1	no_change	-0.351894	6.92594	-3.01632	0.00347622	0.0391158	-3.42922
C19orf61	no_change	0.136523	6.36424	3.01581	0.00348149	0.0391329	-3.43062
MED4	no_change	-0.201321	6.38055	-3.01577	0.00348191	0.0391329	-3.43073
LGALS9C	no_change	0.336672	6.21595	3.01492	0.0034906	0.0391841	-3.43304
PRPF38A	no_change	-0.161875	7.84237	-3.01492	0.00349064	0.0391841	-3.43305
N6AMT2	no_change	-0.172939	4.94451	-3.01449	0.00349497	0.0392093	-3.4342
CLNS1A	no_change	-0.226167	8.00839	-3.01425	0.00349748	0.039214	-3.43487
CLOCK	no_change	-0.295808	6.7401	-3.01356	0.00350456	0.0392698	-3.43674
PJA2	no_change	-0.165892	8.62951	-3.01307	0.00350961	0.039303	-3.43807
ZNF24	no_change	-0.194816	7.36982	-3.01081	0.00353305	0.0395419	-3.44424
HIST1H1T	no_change	0.162352	2.36903	3.01048	0.00353647	0.0395468	-3.44513
SFXN2	no_change	-0.201278	7.97712	-3.01036	0.0035377	0.0395468	-3.44545
TRAK2	no_change	-0.156192	7.29235	-3.00956	0.00354602	0.0395855	-3.44763
PIGK	no_change	-0.243927	6.0504	-3.00947	0.00354699	0.0395855	-3.44788
NDUFB6	no_change	-0.182751	6.90532	-3.00942	0.00354749	0.0395855	-3.44801
ELF2	no_change	-0.205499	6.60231	-3.00829	0.00355926	0.0396933	-3.45108
FMNL1	no_change	0.224933	5.63157	3.00784	0.00356397	0.0397222	-3.4523
SIPA1	no_change	0.157791	5.88093	3.00465	0.0035975	0.040072	-3.46097
ZADH2	no_change	-0.179496	7.6999	-3.00353	0.00360938	0.0401668	-3.46402
TMEM19	no_change	0.224869	6.75426	3.00344	0.00361029	0.0401668	-3.46426
MCM3	no_change	0.322976	6.31486	3.00209	0.00362464	0.0402712	-3.46793
FAM82B	no_change	-0.157777	7.69372	-3.00204	0.00362519	0.0402712	-3.46807
RPS6	no_change	-0.115187	10.7119	-3.00195	0.0036261	0.0402712	-3.4683
PTER	no_change	-0.174116	7.81892	-3.00161	0.00362967	0.040287	-3.46921
SHOC2	no_change	-0.166731	8.06047	-3.00094	0.00363684	0.0403427	-3.47104
RAC2	no_change	0.324028	6.74215	3.00042	0.00364244	0.040381	-3.47246
APOOL	no_change	-0.252884	8.17227	-2.99913	0.00365617	0.0405093	-3.47595
TAF5	no_change	-0.141097	5.14958	-2.99872	0.00366058	0.0405342	-3.47706
MAN1A1	no_change	-0.18121	10.1818	-2.99808	0.00366746	0.040584	-3.4788
GPR141	no_change	0.200585	3.63796	2.99785	0.00366997	0.040584	-3.47943
WDR89	no_change	-0.198647	5.94063	-2.99753	0.00367337	0.040584	-3.48029
SKA2	no_change	-0.292024	6.60711	-2.9975	0.00367373	0.040584	-3.48038
CNGA1	no_change	-0.297679	5.24915	-2.99624	0.0036873	0.04071	-3.48379
PPP2R5C	no_change	-0.112646	7.64615	-2.99541	0.00369624	0.0407847	-3.48603
PDE8A	no_change	-0.162135	8.16304	-2.99493	0.00370152	0.040819	-3.48735
USP1	no_change	-0.147153	5.85727	-2.99469	0.00370405	0.0408199	-3.48798
HECTD3	no_change	0.142633	7.80166	2.99452	0.00370596	0.0408199	-3.48846
GPR182	no_change	0.238886	5.82462	2.99378	0.00371401	0.0408846	-3.49047
[truncated: 17,064 more rows]

## Sheet: Table S4
Full scores for multiple centrality measures.
[truncated: 19 more rows]

[truncated: 1 more sheets: Table S5]
